# Supplementary material for: Identifying sex-specific sub-phenotypes of Alzheimer's disease progression using longitudinal electronic health records
Source: eBioMedicine. 2026 Jul 16;130:106391. doi: 10.1016/j.ebiom.2026.106391 (PMC13383015; doi:10.1016/j.ebiom.2026.106391)
Supplement: Supplementary Data 1 [file mmc1.xlsx]

## Sheet: Sheet1
Supplementary Data 1
Full tables of phenotypic analyses for seven disease states/clusters (C1-C7).
Purpose				This file provides the source data underlying Figure 3D.
Sheet				Description
Fig. 3D left				Phenotype prevalence across the seven identified disease states.
Fig. 3D right				Nine pairwise phenotypic comparisons between disease states (C2 & C5, C2 & C6, C2 & C7, C3 & C5, C3 & C6, C3 & C7, C4 & C5, C4 & C6, and C4 & C7). For each comparison, both unadjusted and adjusted chi-square test results are reported.
Note				Disease states C1-C7 were derived from clustering latent representations of temporal subsequences from individuals with Alzheimer’s disease (AD).

## Sheet: Fig. 3D left
Cluster (States)=	Total (27328)	C1 (4726)	C2 (983)	C3 (2498)	C4 (9537)	C5 (1258)	C6 (3743)	C7 (4583)
Phe_Hypertension	0.764	0.411	0.797	0.793	0.827	0.763	0.786	0.896
Phe_Hyperlipidemia	0.668	0.376	0.52	0.679	0.746	0.503	0.714	0.795
Phe_Essential hypertension	0.57	0.162	0.389	0.513	0.661	0.368	0.559	0.696
Phe_Disorders of lipoid metabolism	0.438	0.096	0.275	0.4	0.567	0.289	0.464	0.596
Phe_Neurological disorders	0.412	0.128	0.339	0.4	0.567	0.356	0.404	0.628
Phe_Dementias	0.377	0.046	0.189	0.337	0.529	0.2	0.316	0.562
Phe_Vascular dementia	0.376	0.096	0.217	0.348	0.529	0.275	0.371	0.562
Phe_Pain in joint	0.369	0.051	0.183	0.279	0.466	0.18	0.303	0.481
Phe_Malaise and fatigue	0.354	0.078	0.213	0.337	0.526	0.231	0.35	0.548
Phe_Memory loss	0.338	0.061	0.191	0.316	0.513	0.207	0.346	0.513
Phe_GERD	0.33	0.046	0.156	0.257	0.439	0.157	0.278	0.455
Phe_Coronary atherosclerosis	0.329	0.059	0.189	0.306	0.468	0.207	0.321	0.496
Phe_Type 2 diabetes	0.326	0.048	0.156	0.263	0.445	0.157	0.286	0.458
Phe_Other cerebral degenerations	0.317	0.048	0.213	0.279	0.419	0.147	0.286	0.494
Phe_Altered mental status	0.301	0.043	0.154	0.255	0.431	0.154	0.276	0.451
Phe_Other anemias	0.295	0.029	0.116	0.209	0.424	0.154	0.262	0.451
Phe_Back pain	0.294	0.032	0.128	0.213	0.395	0.115	0.254	0.39
Phe_Alzheimer's disease	0.279	0.024	0.156	0.242	0.395	0.106	0.212	0.451
Phe_Urinary tract infection	0.27	0.026	0.102	0.182	0.363	0.083	0.203	0.33
Phe_Delirium dementia and amnestic and other cognitive disorders	0.269	0.04	0.139	0.228	0.379	0.157	0.236	0.387
Phe_Anxiety disorder	0.266	0.025	0.101	0.101	0.356	0.082	0.2	0.325
Phe_Mood disorders	0.262	0.019	0.079	0.15	0.29	0.071	0.172	0.288
Phe_Other symptoms of respiratory system	0.261	0.029	0.112	0.194	0.375	0.101	0.236	0.355
Phe_Ischemic Heart Disease	0.261	0.031	0.119	0.204	0.381	0.106	0.242	0.382
Phe_Abdominal pain	0.26	0.025	0.101	0.181	0.36	0.083	0.201	0.328
Phe_Shortness of breath	0.259	0.037	0.14	0.235	0.409	0.13	0.273	0.412
Phe_Diabetes mellitus	0.252	0.027	0.107	0.193	0.373	0.096	0.214	0.345
Phe_Osteoarthrosis NOS	0.24	0.018	0.093	0.175	0.399	0.061	0.165	0.317
Phe_Arthropathy NOS	0.24	0.026	0.105	0.191	0.366	0.093	0.212	0.334
Phe_Diseases of esophagus	0.235	0.02	0.086	0.156	0.307	0.074	0.176	0.297
Phe_Cough	0.235	0.028	0.109	0.194	0.374	0.097	0.219	0.347
Phe_Dizziness and giddiness (Light-headedness and vertigo)	0.234	0.015	0.092	0.194	0.367	0.073	0.176	0.324
Phe_Esophagitis, GERD and related diseases	0.233	0.021	0.087	0.161	0.312	0.074	0.178	0.3
Phe_Cardiac dysrhythmias	0.232	0.023	0.09	0.169	0.315	0.077	0.187	0.308
Phe_Depression	0.229	0.043	0.125	0.218	0.361	0.118	0.178	0.246
Phe_Abnormality of gait	0.225	0.031	0.116	0.201	0.379	0.105	0.239	0.377
Phe_Osteoarthrosis	0.223	0.021	0.089	0.174	0.365	0.064	0.174	0.273
Phe_Cerebrovascular disease	0.22	0.023	0.093	0.171	0.318	0.078	0.19	0.311
Phe_Hypercholesterolemia	0.22	0.026	0.103	0.185	0.364	0.087	0.204	0.332
Phe_Vitamin D deficiency	0.218	0.024	0.097	0.174	0.339	0.079	0.196	0.319
Phe_Cataract	0.217	0.024	0.103	0.15	0.318	0.083	0.183	0.333
Phe_Hypothyroidism NOS	0.213	0.032	0.141	0.204	0.341	0.096	0.154	0.236
Phe_Anxiety disorders	0.204	0.024	0.097	0.211	0.339	0.064	0.141	0.217
Phe_Nonspecific chest pain	0.2	0.028	0.087	0.155	0.292	0.082	0.214	0.254
Phe_Spondylosis without myelopathy	0.197	0.019	0.081	0.154	0.292	0.072	0.173	0.293
Phe_Syncope and collapse	0.195	0.023	0.092	0.169	0.316	0.078	0.189	0.309
Phe_Chronic renal failure [CKD]	0.181	0.018	0.066	0.132	0.216	0.097	0.172	0.356
Phe_Nausea and vomiting	0.177	0.007	0.056	0.132	0.313	0.027	0.104	0.22
Phe_Pain in limb	0.177	0.018	0.077	0.143	0.28	0.07	0.165	0.285
Phe_Obesity	0.176	0.019	0.079	0.148	0.288	0.07	0.17	0.287
Phe_Disorders of fluid, electrolyte, and acid-base balance	0.174	0.015	0.067	0.112	0.291	0.07	0.155	0.197
Phe_Cardiac conduction disorders	0.172	0.022	0.073	0.113	0.227	0.103	0.212	0.249
Phe_Vitamin deficiency	0.169	0.017	0.077	0.136	0.265	0.06	0.131	0.227
Phe_Osteoporosis, osteopenia and pathological fracture	0.169	0.01	0.063	0.154	0.372	0.021	0.062	0.07
Phe_Circulatory disease NEC	0.168	0.022	0.089	0.162	0.315	0.077	0.186	0.307
Phe_Abnormal function study of cardiovascular system	0.168	0.018	0.073	0.142	0.279	0.068	0.165	0.284
Phe_Senile cataract	0.167	0.015	0.06	0.11	0.237	0.064	0.149	0.274
Phe_Chronic airway obstruction	0.166	0.02	0.07	0.144	0.225	0.077	0.187	0.234
Phe_Abnormal findings examination of lungs	0.162	0.007	0.037	0.098	0.238	0.037	0.158	0.261
Phe_Diverticulosis	0.16	0.011	0.053	0.096	0.252	0.041	0.117	0.251
Phe_Other symptoms/disorders or the urinary system	0.16	0.009	0.045	0.096	0.258	0.033	0.109	0.245
Phe_Hypovolemia	0.157	0.011	0.071	0.116	0.233	0.044	0.13	0.245
Phe_Edema	0.157	0.013	0.039	0.111	0.244	0.041	0.123	0.233
Phe_Sleep apnea	0.156	0.024	0.099	0.179	0.345	0.082	0.199	0.325
Phe_Electrolyte imbalance	0.154	0.01	0.053	0.102	0.258	0.054	0.137	0.179
Phe_Other specified cardiac dysrhythmias	0.152	0.014	0.05	0.109	0.211	0.041	0.144	0.256
Phe_Cerebral ischemia	0.151	0.015	0.055	0.115	0.203	0.081	0.165	0.23
Phe_Symptoms involving nervous and musculoskeletal systems	0.149	0.005	0.037	0.111	0.248	0.037	0.098	0.211
Phe_Abnormal movement	0.149	0.014	0.051	0.104	0.216	0.06	0.152	0.218
Phe_Degeneration of intervertebral disc	0.149	0.008	0.034	0.114	0.258	0.048	0.085	0.192
Phe_Major depressive disorder	0.148	0.026	0.087	0.171	0.239	0.049	0.094	0.16
Phe_Hypothyroidism	0.148	0.026	0.101	0.141	0.236	0.075	0.116	0.148
Phe_Urinary incontinence	0.147	0.007	0.038	0.09	0.258	0.025	0.085	0.201
Phe_Overweight, obesity and other hyperalimentation	0.147	0.011	0.068	0.116	0.213	0.055	0.142	0.21
Phe_Cervicalgia	0.146	0.007	0.038	0.1	0.253	0.029	0.087	0.197
Phe_Injury, NOS	0.145	0.01	0.028	0.085	0.227	0.041	0.102	0.233
Phe_Atrial fibrillation and flutter	0.143	0.026	0.064	0.106	0.159	0.114	0.194	0.235
Phe_Hyperplasia of prostate	0.143	0.081	0.002	0	0	0.364	0.464	0.675
Phe_Acute renal failure	0.141	0.018	0.077	0.144	0.28	0.07	0.166	0.285
Phe_Sleep disorders	0.14	0.012	0.056	0.086	0.211	0.049	0.112	0.219
Phe_Occlusion and stenosis of precerebral arteries	0.136	0.016	0.047	0.122	0.182	0.07	0.123	0.223
Phe_Dysphagia	0.136	0.012	0.043	0.089	0.218	0.041	0.118	0.181
Phe_Malignant neoplasm, other	0.136	0.008	0.028	0.068	0.165	0.034	0.104	0.321
Phe_Spondylosis and allied disorders	0.136	0.007	0.027	0.08	0.215	0.038	0.11	0.203
Phe_Osteopenia or other disorder of bone and cartilage	0.134	0.009	0.047	0.106	0.276	0.016	0.053	0.102
Phe_Hearing loss	0.133	0.012	0.07	0.078	0.179	0.036	0.099	0.261
Phe_Renal failure	0.133	0.011	0.042	0.087	0.175	0.078	0.132	0.232
Phe_Acute upper respiratory infections of multiple or unspecified sites	0.132	0.007	0.034	0.084	0.21	0.033	0.111	0.192
Phe_Hypertensive heart and/or renal disease	0.13	0.01	0.037	0.08	0.167	0.056	0.138	0.242
Phe_Mixed hyperlipidemia	0.13	0.01	0.033	0.094	0.181	0.049	0.104	0.233
Phe_Swelling of limb	0.129	0.009	0.031	0.076	0.197	0.038	0.104	0.206
Phe_Contusion	0.128	0.011	0.034	0.094	0.213	0.051	0.1	0.154
Phe_Hypertensive chronic kidney disease	0.128	0.012	0.049	0.081	0.154	0.056	0.116	0.266
Phe_Other persistent mental disorders due to conditions classified elsewhere	0.128	0.02	0.078	0.108	0.165	0.071	0.146	0.185
Phe_Constipation	0.127	0.005	0.035	0.088	0.213	0.024	0.075	0.185
Phe_Allergic rhinitis	0.127	0.008	0.052	0.086	0.208	0.035	0.066	0.193
Phe_Transient cerebral ischemia	0.126	0.013	0.046	0.102	0.163	0.055	0.147	0.197
Phe_Abnormal electrocardiogram [ECG] [EKG]	0.125	0.011	0.037	0.072	0.178	0.07	0.154	0.172
Phe_Glaucoma	0.125	0.014	0.056	0.08	0.186	0.065	0.105	0.184
Phe_Dermatophytosis of nail	0.125	0.011	0.042	0.092	0.183	0.033	0.092	0.209
Phe_Vitamin B-complex deficiencies	0.124	0.01	0.054	0.086	0.18	0.037	0.099	0.207
Phe_Other abnormal blood chemistry	0.124	0.004	0.043	0.09	0.175	0.038	0.097	0.223
Phe_Other disorders of the kidney and ureters	0.122	0.007	0.032	0.071	0.151	0.055	0.106	0.26
Phe_Hypopotassemia	0.122	0.008	0.051	0.081	0.211	0.037	0.086	0.142
Phe_Mild cognitive impairment	0.12	0.023	0.07	0.109	0.155	0.079	0.108	0.184
Phe_Frequency of urination and polyuria	0.12	0.008	0.035	0.069	0.148	0.029	0.109	0.257
Phe_Gastritis and duodenitis	0.119	0.007	0.036	0.077	0.202	0.048	0.092	0.147
Phe_Occlusion of cerebral arteries	0.118	0.008	0.045	0.109	0.151	0.064	0.116	0.202
Phe_Other dyspnea	0.117	0.008	0.041	0.084	0.17	0.045	0.098	0.189
Phe_Other headache syndromes	0.116	0.005	0.021	0.077	0.203	0.022	0.055	0.165
Phe_Benign neoplasm of colon	0.115	0.009	0.03	0.054	0.166	0.035	0.108	0.199
Phe_Peripheral vascular disease, unspecified	0.115	0.014	0.045	0.086	0.14	0.063	0.116	0.213
Phe_Encephalopathy, not elsewhere classified	0.115	0.007	0.037	0.08	0.169	0.033	0.104	0.181
Phe_Seborrheic keratosis	0.115	0.009	0.036	0.071	0.158	0.015	0.093	0.218
Phe_Symptoms of the muscles	0.114	0.004	0.036	0.104	0.182	0.021	0.062	0.178
Phe_Intervertebral disc disorders	0.114	0.008	0.035	0.088	0.197	0.055	0.087	0.12
Phe_Heart failure NOS	0.113	0.004	0.02	0.081	0.158	0.031	0.103	0.2
Phe_Symptoms and disorders of the joints	0.113	0.008	0.034	0.065	0.197	0.041	0.081	0.134
Phe_Heart valve disorders	0.112	0.019	0.061	0.078	0.166	0.078	0.106	0.141
Phe_Other arthropathies	0.111	0.01	0.045	0.085	0.179	0.029	0.1	0.136
Phe_Osteoarthrosis, localized, primary	0.111	0.01	0.031	0.072	0.184	0.021	0.087	0.149
Phe_Hypertensive heart disease	0.109	0.005	0.031	0.067	0.144	0.04	0.104	0.207
Phe_Generalized anxiety disorder	0.108	0.017	0.063	0.096	0.188	0.026	0.059	0.115
Phe_Pain	0.107	0.005	0.028	0.072	0.176	0.029	0.101	0.13
Phe_Encounter for long-term (current) use of anticoagulants, antithrombotics, aspirin	0.107	0.009	0.043	0.056	0.135	0.032	0.126	0.196
Phe_Asthma	0.107	0.012	0.062	0.09	0.166	0.034	0.115	0.112
Phe_Palpitations	0.107	0.008	0.037	0.094	0.172	0.025	0.062	0.153
Phe_Other conditions of brain, NOS	0.106	0.007	0.032	0.07	0.157	0.029	0.087	0.174
Phe_Diseases of white blood cells	0.106	0.006	0.05	0.07	0.163	0.038	0.092	0.15
Phe_Pneumonia	0.104	0.006	0.023	0.063	0.159	0.034	0.107	0.151
Phe_Bacterial infection NOS	0.104	0.005	0.048	0.075	0.174	0.017	0.067	0.145
Phe_Organic or persistent insomnia	0.104	0.009	0.022	0.071	0.179	0.014	0.063	0.142
Phe_Disturbance of skin sensation	0.104	0.007	0.049	0.072	0.148	0.037	0.103	0.162
Phe_Diaphragmatic hernia	0.104	0.007	0.026	0.053	0.177	0.023	0.069	0.147
Phe_Pulmonary collapse; interstitial and compensatory emphysema	0.104	0.004	0.02	0.05	0.158	0.022	0.114	0.154
Phe_Other peripheral nerve disorders	0.103	0.007	0.024	0.066	0.164	0.023	0.088	0.148
Phe_Myocardial infarction	0.103	0.01	0.02	0.066	0.119	0.038	0.126	0.202
Phe_Encounter for long-term (current) use of aspirin	0.102	0.009	0.041	0.056	0.132	0.03	0.115	0.183
Phe_Other abnormal glucose	0.102	0.008	0.051	0.053	0.149	0.042	0.09	0.165
Phe_Impaired fasting glucose	0.102	0.011	0.035	0.051	0.141	0.033	0.081	0.191
Phe_Hyposmolality and/or hyponatremia	0.101	0.006	0.04	0.086	0.159	0.033	0.082	0.135
Phe_Peripheral enthesopathies and allied syndromes	0.101	0.009	0.037	0.066	0.185	0.015	0.062	0.108
Phe_Insomnia	0.101	0.008	0.04	0.062	0.174	0.014	0.061	0.132
Phe_Osteoporosis	0.1	0.002	0.023	0.073	0.244	0.006	0.027	0.019
Phe_Symptoms involving cardiovascular system	0.1	0.005	0.027	0.067	0.153	0.038	0.079	0.156
Phe_Cardiomegaly	0.099	0.007	0.018	0.054	0.136	0.016	0.102	0.182
Phe_Atopic/contact dermatitis due to other or unspecified	0.099	0.007	0.032	0.052	0.156	0.021	0.083	0.151
Phe_Fever of unknown origin	0.099	0.003	0.021	0.062	0.15	0.025	0.094	0.152
Phe_Angina pectoris	0.098	0.011	0.02	0.065	0.14	0.032	0.105	0.149
Phe_Tobacco use disorder	0.098	0.012	0.044	0.073	0.113	0.054	0.141	0.158
Phe_Diverticulosis and diverticulitis	0.098	0.008	0.028	0.071	0.171	0.032	0.072	0.106
Phe_Spinal stenosis	0.097	0.005	0.024	0.067	0.15	0.033	0.063	0.161
Phe_Abdominal hernia	0.097	0.007	0.02	0.047	0.141	0.029	0.089	0.169
Phe_Hematuria	0.097	0.008	0.023	0.056	0.116	0.026	0.081	0.219
Phe_Nonrheumatic mitral valve disorders	0.095	0.01	0.023	0.069	0.158	0.025	0.083	0.109
Phe_Other disorders of bone and cartilage	0.094	0.004	0.021	0.054	0.198	0.008	0.042	0.074
Phe_Iron deficiency anemias, unspecified or not due to blood loss	0.094	0.008	0.036	0.07	0.15	0.046	0.066	0.126
Phe_Osteoporosis NOS	0.094	0.001	0.015	0.066	0.231	0.006	0.023	0.017
Phe_Hypotension NOS	0.094	0.004	0.026	0.05	0.133	0.029	0.077	0.173
Phe_Abnormal mammogram	0.093	0.002	0.021	0.049	0.251	0.001	0	0
Phe_Psychosis	0.093	0.013	0.041	0.086	0.126	0.056	0.082	0.142
Phe_Disorder of skin and subcutaneous tissue NOS	0.093	0.008	0.028	0.052	0.131	0.02	0.077	0.169
Phe_Congestive heart failure; nonhypertensive	0.092	0.01	0.018	0.058	0.132	0.048	0.092	0.143
Phe_Type 2 diabetes with neurological manifestations	0.092	0.008	0.044	0.065	0.134	0.024	0.069	0.155
Phe_Other chronic ischemic heart disease, unspecified	0.092	0.01	0.032	0.045	0.089	0.056	0.117	0.21
Phe_Atrial fibrillation	0.091	0.019	0.041	0.064	0.098	0.082	0.147	0.132
Phe_Dysuria	0.09	0.003	0.019	0.067	0.174	0.01	0.034	0.1
Phe_Osteoarthritis; localized	0.089	0.006	0.039	0.068	0.154	0.021	0.076	0.094
Phe_Actinic keratosis	0.089	0.008	0.022	0.047	0.101	0.025	0.082	0.209
Phe_Cerebral artery occlusion, with cerebral infarction	0.089	0.007	0.041	0.081	0.11	0.052	0.089	0.154
Phe_Visual disturbances	0.089	0.007	0.04	0.062	0.129	0.025	0.079	0.142
Phe_Other symptoms	0.088	0.004	0.023	0.052	0.13	0.011	0.068	0.16
Phe_Sensorineural hearing loss	0.088	0.006	0.028	0.058	0.123	0.018	0.059	0.172
Phe_Obstructive sleep apnea	0.088	0.008	0.039	0.065	0.099	0.036	0.103	0.172
Phe_Abnormal glucose	0.088	0.012	0.043	0.044	0.12	0.04	0.091	0.141
Phe_Other disorders of soft tissues	0.088	0.004	0.015	0.051	0.138	0.013	0.06	0.147
Phe_Cerebral degeneration, unspecified	0.087	0.01	0.048	0.083	0.104	0.048	0.084	0.156
Phe_Lack of coordination	0.087	0.005	0.021	0.062	0.116	0.042	0.084	0.153
Phe_Dermatophytosis	0.087	0.01	0.027	0.06	0.126	0.024	0.073	0.14
Phe_Disorders of refraction and accommodation; blindness and low vision	0.085	0.008	0.025	0.056	0.125	0.038	0.074	0.132
Phe_Arrhythmia (cardiac) NOS	0.085	0.008	0.035	0.075	0.122	0.017	0.062	0.141
Phe_Aphasia/speech disturbance	0.085	0.008	0.027	0.074	0.108	0.041	0.083	0.15
Phe_Convulsions	0.085	0.008	0.03	0.052	0.127	0.03	0.087	0.12
Phe_Myalgia and myositis unspecified	0.085	0.005	0.016	0.053	0.153	0.011	0.047	0.106
Phe_Retention of urine	0.084	0.002	0.014	0.032	0.089	0.02	0.074	0.226
Phe_Dermatophytosis / Dermatomycosis	0.083	0.01	0.026	0.056	0.12	0.022	0.071	0.132
Phe_Atherosclerosis	0.083	0.007	0.033	0.044	0.127	0.031	0.06	0.132
Phe_Parkinson's disease	0.082	0.011	0.041	0.052	0.089	0.056	0.095	0.165
Phe_Degenerative skin conditions and other dermatoses	0.082	0.008	0.019	0.056	0.116	0.016	0.083	0.135
Phe_Epilepsy, recurrent seizures, convulsions	0.082	0.008	0.03	0.056	0.119	0.037	0.088	0.114
Phe_Other tests	0.082	0.007	0.026	0.053	0.124	0.02	0.065	0.131
Phe_Schizophrenia and other psychotic disorders	0.082	0.017	0.045	0.088	0.114	0.053	0.073	0.102
Phe_Enthesopathy	0.081	0.003	0.014	0.048	0.156	0.005	0.038	0.092
Phe_Hypotension	0.081	0.007	0.034	0.052	0.122	0.037	0.073	0.115
Phe_Other retinal disorders	0.08	0.005	0.025	0.046	0.139	0.03	0.052	0.104
Phe_Congestive heart failure (CHF) NOS	0.08	0.007	0.013	0.047	0.113	0.038	0.078	0.132
Phe_Hereditary and idiopathic peripheral neuropathy	0.08	0.006	0.033	0.044	0.125	0.015	0.059	0.126
Phe_Acute bronchitis and bronchiolitis	0.079	0.004	0.021	0.042	0.133	0.014	0.064	0.108
Phe_Other non-epithelial cancer of skin	0.079	0.007	0.018	0.054	0.089	0.021	0.082	0.172
Phe_Abnormal involuntary movements	0.079	0.003	0.015	0.066	0.115	0.024	0.062	0.13
Phe_Superficial cellulitis and abscess	0.078	0.005	0.014	0.062	0.116	0.026	0.068	0.119
Phe_Tachycardia NOS	0.078	0.003	0.018	0.051	0.118	0.018	0.065	0.127
Phe_Peripheral vascular disease	0.075	0.012	0.047	0.06	0.093	0.054	0.087	0.115
Phe_Encounter for long-term (current) use of anticoagulants	0.075	0.009	0.035	0.054	0.097	0.036	0.091	0.116
Phe_Rash and other nonspecific skin eruption	0.075	0.003	0.017	0.032	0.133	0.012	0.062	0.091
Phe_Superficial injury without mention of infection	0.075	0.002	0.017	0.058	0.116	0.01	0.046	0.125
Phe_Bipolar	0.075	0.01	0.038	0.084	0.106	0.033	0.068	0.096
Phe_Impacted cerumen	0.074	0.004	0.018	0.035	0.104	0.011	0.047	0.155
Phe_Symptoms concerning nutrition, metabolism, and development	0.074	0.005	0.03	0.055	0.108	0.027	0.054	0.122
Phe_Disorders of vitreous body	0.074	0.007	0.036	0.046	0.115	0.018	0.046	0.118
Phe_Benign neoplasm of skin	0.074	0.006	0.027	0.038	0.103	0.015	0.062	0.137
Phe_Hemorrhoids	0.073	0.004	0.021	0.032	0.135	0.023	0.056	0.078
Phe_Difficulty in walking	0.073	0.004	0.016	0.061	0.115	0.019	0.051	0.107
Phe_Disorders of lacrimal system	0.073	0.002	0.026	0.04	0.137	0.007	0.032	0.09
Phe_Other dyschromia	0.072	0.007	0.023	0.037	0.097	0.014	0.062	0.145
Phe_Pleurisy; pleural effusion	0.072	0.003	0.018	0.037	0.1	0.017	0.076	0.127
Phe_Other ill-defined and unknown causes of morbidity and mortality	0.071	0.004	0.018	0.051	0.114	0.02	0.049	0.108
Phe_Other venous embolism and thrombosis	0.071	0.006	0.04	0.061	0.098	0.031	0.069	0.107
Phe_Late effects of cerebrovascular disease	0.071	0.005	0.02	0.059	0.089	0.035	0.077	0.122
Phe_Chronic pain	0.07	0.003	0.015	0.035	0.118	0.02	0.067	0.087
Phe_Chronic sinusitis	0.068	0.004	0.016	0.054	0.101	0.019	0.057	0.106
Phe_Other diseases of lung	0.068	0.005	0.007	0.043	0.114	0.01	0.056	0.09
Phe_Septicemia	0.068	0.001	0.019	0.039	0.096	0.017	0.059	0.126
Phe_Cyst of kidney, acquired	0.067	0.001	0.012	0.03	0.082	0.009	0.056	0.163
Phe_Protein-calorie malnutrition	0.067	0.002	0.015	0.042	0.11	0.012	0.061	0.09
Phe_Other disorders of thyroid	0.067	0.004	0.032	0.056	0.125	0.006	0.041	0.063
Phe_Primary/intrinsic cardiomyopathies	0.067	0.006	0.02	0.038	0.088	0.025	0.076	0.116
Phe_Macular degeneration (senile) of retina NOS	0.065	0.008	0.044	0.042	0.094	0.037	0.047	0.105
Phe_Obstructive chronic bronchitis	0.065	0.004	0.015	0.042	0.092	0.02	0.075	0.1
Phe_Hyperpotassemia	0.064	0.002	0.019	0.043	0.097	0.014	0.052	0.106
Phe_Abnormal findings on mammogram or breast exam	0.064	0.002	0.013	0.034	0.167	0.017	0.003	0.003
Phe_Acute posthemorrhagic anemia	0.063	0.004	0.025	0.041	0.089	0.015	0.058	0.109
Phe_Other upper respiratory disease	0.063	0.003	0.024	0.044	0.092	0.011	0.049	0.107
Phe_Disorders of mineral metabolism	0.063	0.004	0.021	0.038	0.099	0.014	0.057	0.088
Phe_Other disorders of bladder	0.063	0.003	0.022	0.022	0.088	0.01	0.055	0.123
Phe_Nonrheumatic aortic valve disorders	0.063	0.008	0.024	0.036	0.078	0.048	0.069	0.108
Phe_Other disorders of liver	0.062	0.002	0.013	0.033	0.11	0.017	0.041	0.082
Phe_Sepsis	0.062	0.001	0.016	0.038	0.092	0.014	0.047	0.112
Phe_Other disorders of eyelids	0.062	0.004	0.026	0.033	0.092	0.029	0.047	0.105
Phe_Alteration of consciousness	0.062	0.006	0.007	0.033	0.097	0.015	0.058	0.089
Phe_Neuralgia, neuritis, and radiculitis NOS	0.061	0.001	0.015	0.042	0.101	0.006	0.032	0.099
Phe_Atherosclerosis of the extremities	0.061	0.005	0.03	0.05	0.087	0.011	0.046	0.104
Phe_Type 2 diabetes with renal manifestations	0.061	0.004	0.011	0.038	0.083	0.007	0.058	0.117
Phe_Inflammatory and toxic neuropathy	0.061	0.002	0.008	0.023	0.09	0.014	0.043	0.12
Phe_Menopausal and postmenopausal disorders	0.06	0.002	0.015	0.043	0.158	0.001	0	0
Phe_Adjustment reaction	0.06	0.007	0.024	0.054	0.103	0.018	0.037	0.065
Phe_Bronchitis	0.06	0.004	0.011	0.03	0.102	0.01	0.042	0.085
Phe_Other hypertrophic and atrophic conditions of skin	0.06	0.002	0.025	0.034	0.078	0.012	0.058	0.117
Phe_Chronic venous insufficiency [CVI]	0.059	0.002	0.013	0.028	0.087	0.015	0.046	0.112
Phe_Abnormal heart sounds	0.059	0.005	0.019	0.055	0.093	0.029	0.038	0.082
Phe_Abnormal serum enzyme levels	0.059	0.005	0.015	0.028	0.092	0.021	0.068	0.079
Phe_Calculus of kidney	0.059	0.003	0.016	0.034	0.065	0.018	0.049	0.148
Phe_Sciatica	0.059	0.002	0.012	0.05	0.09	0.007	0.038	0.102
Phe_Allergy/adverse effect of penicillin	0.059	0.003	0.013	0.04	0.105	0.01	0.056	0.056
Phe_Iron deficiency anemias	0.059	0.006	0.027	0.043	0.103	0.03	0.037	0.063
Phe_Joint effusions	0.059	0.002	0.013	0.035	0.095	0.012	0.048	0.086
Phe_Mitral valve disease	0.058	0.002	0.009	0.04	0.092	0.01	0.051	0.083
Phe_Chronic dermatitis due to solar radiation	0.057	0.005	0.018	0.035	0.068	0.012	0.053	0.126
Phe_Inflammation of eyelids	0.057	0.004	0.016	0.022	0.085	0.033	0.045	0.101
Phe_Anemia of chronic disease	0.057	0.004	0.013	0.032	0.085	0.015	0.052	0.094
Phe_Skin cancer	0.057	0.006	0.011	0.039	0.065	0.016	0.068	0.113
Phe_Primary open angle glaucoma	0.056	0.008	0.023	0.044	0.078	0.028	0.04	0.095
Phe_Thrombocytopenia	0.056	0.004	0.019	0.04	0.073	0.034	0.048	0.103
Phe_Other open wound of head and face	0.055	0.003	0.012	0.04	0.078	0.013	0.048	0.098
Phe_Gastrointestinal hemorrhage	0.055	0.005	0.016	0.035	0.082	0.029	0.065	0.069
Phe_Acute pain	0.055	0.003	0.014	0.043	0.086	0.013	0.057	0.07
Phe_Noninfectious gastroenteritis	0.055	0.003	0.009	0.039	0.094	0.013	0.034	0.074
Phe_Other specified gastritis	0.055	0.001	0.017	0.03	0.097	0.011	0.033	0.072
Phe_Poisoning by antibiotics	0.055	0.002	0.011	0.034	0.096	0.009	0.049	0.061
Phe_Cardiac pacemaker in situ	0.054	0.006	0.023	0.044	0.059	0.033	0.063	0.1
Phe_Pulmonary heart disease	0.054	0.004	0.013	0.031	0.102	0.016	0.039	0.048
Phe_Other hypertensive complications	0.054	0.001	0.017	0.04	0.075	0.013	0.037	0.101
Phe_Presbyopia	0.053	0.001	0.014	0.028	0.082	0.003	0.034	0.099
Phe_Neoplasm of uncertain behavior of skin	0.053	0.002	0.012	0.024	0.057	0.011	0.05	0.136
Phe_Disorders of magnesium metabolism	0.053	0.003	0.019	0.031	0.088	0.014	0.038	0.073
Phe_Chronic Kidney Disease, Stage III	0.053	0.005	0.016	0.04	0.067	0.033	0.047	0.098
Phe_Schizophrenia	0.053	0.012	0.026	0.052	0.073	0.039	0.043	0.069
Phe_Astigmatism	0.053	0.004	0.015	0.038	0.072	0.012	0.038	0.102
Phe_Degeneration of macula and posterior pole of retina	0.053	0.003	0.02	0.03	0.089	0.013	0.039	0.069
Phe_Extrapyramidal disease and abnormal movement disorders	0.052	0.005	0.012	0.03	0.078	0.025	0.046	0.082
Phe_Viral infection	0.052	0.002	0.006	0.036	0.086	0.014	0.033	0.078
Phe_Muscle weakness	0.052	0.004	0.015	0.023	0.079	0.025	0.059	0.071
Phe_Gastritis and duodenitis, NOS	0.052	0.001	0.013	0.026	0.102	0.016	0.037	0.044
Phe_Other disorders of eye	0.052	0.002	0.017	0.026	0.086	0.009	0.036	0.079
Phe_Peripheral or central vertigo	0.052	0.003	0.026	0.038	0.081	0.005	0.037	0.079
Phe_Cholelithiasis	0.052	0.007	0.028	0.031	0.073	0.014	0.036	0.094
Phe_Elevated white blood cell count	0.052	0.003	0.021	0.031	0.068	0.027	0.057	0.087
Phe_Malignant neoplasm of female breast	0.051	0.001	0.014	0.04	0.132	0	0.001	0.005
Phe_Osteoarthrosis, generalized	0.051	0.003	0.012	0.026	0.101	0.008	0.029	0.05
Phe_Other abnormality of urination	0.051	0.002	0.021	0.019	0.063	0.006	0.03	0.129
Phe_Symptoms involving digestive system	0.051	0.001	0.017	0.034	0.083	0.01	0.036	0.074
Phe_Other conditions of brain	0.05	0.003	0.021	0.033	0.073	0.018	0.06	0.07
Phe_Other disorders of synovium, tendon, and bursa	0.05	0.004	0.016	0.034	0.093	0.009	0.029	0.055
Phe_E. coli	0.05	0.001	0.026	0.046	0.099	0.006	0.018	0.046
Phe_Alcohol-related disorders	0.05	0.007	0.022	0.036	0.055	0.044	0.06	0.093
Phe_Hemorrhage of rectum and anus	0.05	0.004	0.013	0.031	0.067	0.016	0.059	0.084
Phe_Personal history of allergy to medicinal agents	0.05	0.004	0.012	0.031	0.087	0.009	0.034	0.066
Phe_Chronic ulcer of skin	0.05	0.002	0.012	0.034	0.064	0.02	0.041	0.103
Phe_Dysthymic disorder	0.05	0.001	0.02	0.038	0.096	0.007	0.025	0.048
Phe_Acquired foot deformities	0.05	0.005	0.02	0.032	0.081	0.021	0.033	0.067
Phe_Type 1 diabetes	0.05	0.006	0.02	0.029	0.069	0.025	0.056	0.074
Phe_Hemorrhage of gastrointestinal tract	0.05	0.004	0.019	0.029	0.07	0.029	0.052	0.075
Phe_Respiratory failure	0.05	0.001	0.013	0.032	0.073	0.007	0.052	0.078
Phe_Other forms of chronic heart disease	0.05	0.003	0.011	0.03	0.079	0.025	0.034	0.074
Phe_Opiates and related narcotics causing adverse effects in therapeutic use	0.049	0.003	0.009	0.036	0.087	0.005	0.039	0.055
Phe_Acquired hypothyroidism	0.049	0.001	0.01	0.036	0.092	0.016	0.032	0.048
Phe_Pruritus and related conditions	0.049	0.002	0.007	0.022	0.083	0.006	0.033	0.077
Phe_Rheumatic disease of the heart valves	0.049	0.005	0.017	0.032	0.083	0.014	0.035	0.062
Phe_Orthostatic hypotension	0.049	0.003	0.02	0.031	0.067	0.016	0.046	0.086
Phe_Migraine	0.049	0.005	0.023	0.043	0.092	0.012	0.026	0.043
Phe_Other and unspecified disorders of the nervous system	0.049	0.003	0.018	0.032	0.067	0.012	0.037	0.092
Phe_Acidosis	0.048	0.001	0.01	0.034	0.066	0.005	0.052	0.086
Phe_Urinary calculus	0.048	0.003	0.011	0.032	0.054	0.021	0.05	0.107
Phe_Open-angle glaucoma	0.048	0.004	0.012	0.031	0.078	0.02	0.033	0.069
Phe_Disorders of calcium/phosphorus metabolism	0.048	0.002	0.011	0.022	0.082	0.006	0.033	0.071
Phe_Other specified nonpsychotic and/or transient mental disorders	0.048	0.004	0.02	0.029	0.077	0.021	0.046	0.058
Phe_Candidiasis	0.048	0.001	0.007	0.021	0.093	0.006	0.026	0.053
Phe_Cellulitis and abscess of leg, except foot	0.047	0.001	0.009	0.02	0.075	0.013	0.038	0.077
Phe_Anorexia	0.047	0.001	0.003	0.023	0.094	0.005	0.02	0.055
Phe_Other specified diseases of sebaceous glands	0.047	0.002	0.015	0.031	0.062	0.013	0.027	0.101
Phe_Atherosclerosis of aorta	0.047	0.001	0.015	0.022	0.077	0.013	0.027	0.075
Phe_Displacement of intervertebral disc	0.046	0.003	0.014	0.033	0.074	0.033	0.038	0.058
Phe_Develomental delays and disorders	0.046	0.005	0.025	0.027	0.056	0.021	0.05	0.088
Phe_Other disorders of stomach and duodenum	0.046	0.001	0.011	0.02	0.093	0.008	0.022	0.048
Phe_Chronic bronchitis	0.046	0.004	0.008	0.031	0.068	0.017	0.048	0.067
Phe_Cardiomyopathy	0.046	0.005	0.015	0.028	0.064	0.022	0.054	0.068
Phe_Cancer of prostate	0.046	0.002	0	0	0.001	0.021	0.084	0.197
Phe_Open wounds of head; neck; and trunk	0.046	0.002	0.014	0.019	0.071	0.016	0.052	0.065
Phe_Disorders of conjunctiva	0.046	0.001	0.016	0.027	0.068	0.01	0.039	0.079
Phe_Respiratory failure, insufficiency, arrest	0.046	0.001	0.009	0.025	0.068	0.012	0.052	0.069
Phe_Musculoskeletal symptoms referable to limbs	0.046	0.003	0.013	0.032	0.079	0.01	0.04	0.049
Phe_Cerebral atherosclerosis	0.045	0.006	0.016	0.034	0.06	0.025	0.04	0.079
Phe_Premature beats	0.045	0.004	0.032	0.033	0.057	0.009	0.038	0.091
Phe_Ingrowing nail	0.045	0.002	0.02	0.036	0.072	0.008	0.033	0.064
Phe_Blindness and low vision	0.045	0.004	0.014	0.03	0.064	0.025	0.04	0.074
Phe_Ill-defined descriptions and complications of heart disease	0.045	0.004	0.016	0.028	0.064	0.033	0.049	0.065
Phe_Purpura and other hemorrhagic conditions	0.045	0.006	0.019	0.039	0.055	0.036	0.04	0.078
Phe_Open wounds of extremities	0.045	0.002	0.016	0.026	0.067	0.014	0.036	0.075
Phe_Blood in stool	0.045	0.004	0.015	0.023	0.065	0.014	0.048	0.069
Phe_Emphysema	0.045	0	0.007	0.028	0.069	0.01	0.053	0.059
Phe_Acute pharyngitis	0.044	0.001	0.013	0.031	0.083	0.002	0.019	0.055
Phe_Symptomatic menopause	0.044	0.002	0.014	0.033	0.116	0.001	0	0
Phe_Lump or mass in breast	0.044	0.001	0.006	0.018	0.115	0.014	0.004	0.007
Phe_Hemangioma and lymphangioma, any site	0.044	0.001	0.007	0.03	0.057	0.005	0.039	0.094
Phe_Other nonspecific findings on examination of urine	0.044	0.001	0.008	0.035	0.073	0.009	0.019	0.071
Phe_Swelling, mass, or lump in head and neck [Space-occupying lesion, intracranial NOS]	0.044	0.004	0.008	0.033	0.056	0.014	0.052	0.075
Phe_Nontoxic multinodular goiter	0.044	0.005	0.022	0.03	0.09	0.002	0.025	0.024
Phe_Nontoxic uninodular goiter	0.043	0.004	0.016	0.037	0.082	0.005	0.032	0.033
Phe_Other disorders of circulatory system	0.043	0.002	0.013	0.022	0.065	0.024	0.043	0.065
Phe_Nonrheumatic tricuspid valve disorders	0.043	0.003	0.007	0.031	0.075	0.009	0.035	0.048
Phe_Other chronic nonalcoholic liver disease	0.043	0.002	0.018	0.018	0.066	0.01	0.033	0.073
Phe_Acquired spondylolisthesis	0.043	0	0.004	0.024	0.08	0.004	0.019	0.058
Phe_Hypermetropia	0.043	0.003	0.017	0.033	0.069	0.01	0.031	0.057
Phe_Insulin pump user	0.042	0.004	0.024	0.025	0.054	0.017	0.059	0.064
Phe_Sinoatrial node dysfunction (Bradycardia)	0.042	0.008	0.016	0.031	0.045	0.025	0.052	0.079
Phe_Cardiac pacemaker/device in situ	0.042	0.006	0.015	0.036	0.04	0.035	0.06	0.079
Phe_Other disorders of metabolism	0.042	0.003	0.016	0.041	0.056	0.005	0.032	0.078
Phe_Substance addiction and disorders	0.042	0.002	0.012	0.026	0.062	0.018	0.057	0.05
Phe_Type 2 diabetes with ophthalmic manifestations	0.042	0.003	0.017	0.026	0.064	0.014	0.035	0.062
Phe_Disease of tricuspid valve	0.042	0.003	0.014	0.03	0.073	0.006	0.027	0.051
Phe_Vertiginous syndromes and other disorders of vestibular system	0.042	0.004	0.023	0.03	0.055	0.008	0.038	0.075
Phe_Gout	0.042	0.002	0.009	0.013	0.033	0.014	0.052	0.122
Phe_Sprains and strains	0.042	0.002	0.009	0.039	0.077	0.008	0.014	0.049
Phe_Articular cartilage disorder	0.042	0.002	0.014	0.024	0.085	0.002	0.016	0.041
Phe_Morbid obesity	0.041	0.002	0.013	0.026	0.06	0.019	0.04	0.065
Phe_Essential tremor	0.041	0.002	0.004	0.019	0.055	0.021	0.043	0.077
Phe_Hammer toe (acquired)	0.041	0.004	0.018	0.026	0.065	0.007	0.032	0.059
Phe_Flatulence	0.041	0.004	0.012	0.022	0.059	0.012	0.035	0.071
Phe_Reflux esophagitis	0.041	0.003	0.015	0.025	0.075	0.004	0.028	0.045
Phe_Thoracic or lumbosacral neuritis or radiculitis, unspecified	0.041	0.004	0.013	0.017	0.07	0.018	0.029	0.053
Phe_Breast cancer [female]	0.041	0.001	0.006	0.026	0.107	0	0.001	0.003
Phe_Fracture of vertebral column without mention of spinal cord injury	0.04	0.001	0.015	0.034	0.072	0.008	0.022	0.049
Phe_Poisoning by analgesics, antipyretics, and antirheumatics	0.04	0.002	0.01	0.037	0.072	0.003	0.027	0.044
Phe_Acute sinusitis	0.04	0.003	0.008	0.015	0.066	0.011	0.025	0.067
Phe_Lymphadenitis	0.04	0.001	0.007	0.016	0.063	0.01	0.044	0.06
Phe_Nontoxic nodular goiter	0.04	0.005	0.014	0.038	0.08	0.006	0.027	0.021
Phe_Other symptoms involving abdomen and pelvis	0.04	0.002	0.01	0.021	0.056	0.01	0.03	0.08
Phe_Pulmonary congestion and hypostasis	0.04	0.002	0.005	0.022	0.051	0.012	0.044	0.078
Phe_Polyneuropathy in diabetes	0.04	0.002	0.013	0.032	0.064	0.012	0.031	0.053
Phe_Disorders of function of stomach	0.04	0.003	0.017	0.031	0.074	0.01	0.028	0.034
Phe_Nonspecific abnormal findings on radiological and other examination of skull and head	0.04	0.002	0.015	0.037	0.046	0.011	0.03	0.088
Phe_Aortic valve disease	0.04	0.002	0.003	0.016	0.053	0.014	0.038	0.08
Phe_Adverse drug events and drug allergies	0.039	0.003	0.016	0.026	0.064	0.01	0.023	0.061
Phe_Tinnitus	0.039	0.003	0.011	0.025	0.055	0.009	0.031	0.073
Phe_Cellulitis and abscess of arm/hand	0.039	0.002	0.007	0.023	0.064	0.008	0.026	0.062
Phe_Spinal stenosis of lumbar region	0.039	0.002	0.007	0.027	0.064	0.011	0.014	0.065
Phe_Other disorders of arteries and arterioles	0.039	0.003	0.006	0.021	0.051	0.018	0.029	0.081
Phe_Diseases of nail, NOS	0.038	0.002	0.018	0.034	0.055	0.019	0.025	0.063
Phe_Anal and rectal conditions	0.038	0.003	0.002	0.025	0.057	0.01	0.032	0.062
Phe_Functional digestive disorders	0.038	0.003	0.014	0.026	0.068	0.004	0.026	0.042
Phe_Allergies, other	0.038	0.003	0.007	0.019	0.062	0.009	0.04	0.047
Phe_Acute cystitis	0.038	0.001	0.01	0.027	0.084	0	0.008	0.026
Phe_Cellulitis and abscess of foot, toe	0.037	0.001	0.007	0.02	0.058	0.006	0.025	0.068
Phe_Breast cancer	0.037	0.001	0.005	0.025	0.095	0	0.005	0.007
Phe_Decubitus ulcer	0.037	0.001	0.014	0.03	0.053	0.009	0.027	0.066
Phe_Poisoning/allergy of sulfonamides	0.037	0.003	0.01	0.024	0.074	0.014	0.024	0.027
Phe_Dry eyes	0.037	0.001	0.013	0.024	0.07	0.003	0.017	0.044
Phe_Rheumatoid arthritis	0.037	0.004	0.011	0.024	0.079	0.014	0.024	0.014
Phe_Rheumatoid arthritis and other inflammatory polyarthropathies	0.037	0.006	0.016	0.022	0.076	0.014	0.025	0.017
Phe_Solitary pulmonary nodule	0.037	0.004	0.011	0.02	0.06	0.006	0.026	0.055
Phe_Nonspecific abnormal findings on radiological and other examination of other intrathoracic organs (echocardiogram, etc)	0.037	0.001	0.005	0.018	0.057	0.005	0.021	0.069
Phe_Specific nonpsychotic mental disorders due to brain damage	0.037	0.004	0.018	0.024	0.046	0.014	0.036	0.07
Phe_Retinal vascular changes and abnomalities	0.036	0.004	0.009	0.022	0.055	0.018	0.019	0.061
Phe_Other disorders of intestine	0.036	0.001	0.007	0.014	0.05	0.006	0.026	0.078
Phe_Bacterial pneumonia	0.036	0.002	0.011	0.018	0.058	0.009	0.033	0.052
Phe_Scar conditions and fibrosis of skin	0.036	0.001	0.009	0.014	0.049	0.002	0.03	0.078
Phe_Diseases of sebaceous glands	0.036	0.002	0.008	0.018	0.043	0.009	0.03	0.082
Phe_Other derangement of joint	0.036	0	0.01	0.03	0.07	0.002	0.01	0.042
Phe_Cholelithiasis and cholecystitis	0.036	0.005	0.012	0.03	0.059	0.014	0.018	0.048
Phe_Synovitis and tenosynovitis	0.036	0.003	0.013	0.02	0.061	0.008	0.024	0.046
Phe_Peripheral angiopathy in diseases classified elsewhere	0.035	0.002	0.007	0.02	0.051	0.002	0.028	0.068
Phe_Epilepsy	0.035	0.004	0.017	0.022	0.05	0.017	0.029	0.056
Phe_Other signs and symptoms involving emotional state	0.035	0.001	0.008	0.026	0.048	0.008	0.027	0.067
Phe_Bundle branch block	0.035	0.006	0.023	0.024	0.044	0.011	0.033	0.061
Phe_Sebaceous cyst	0.035	0.005	0.013	0.02	0.042	0.01	0.026	0.076
Phe_Chronic pulmonary heart disease	0.035	0.002	0.009	0.02	0.072	0.006	0.015	0.027
Phe_Right bundle branch block	0.034	0.003	0.017	0.019	0.037	0.012	0.04	0.074
Phe_Inflammation of the eye	0.034	0.001	0.01	0.018	0.052	0.006	0.031	0.055
Phe_Diseases of the larynx and vocal cords	0.034	0.004	0.007	0.016	0.055	0.017	0.02	0.051
Phe_Dermatitis due to solar radiation	0.033	0.005	0.013	0.022	0.045	0.012	0.038	0.053
Phe_Family history	0.033	0.001	0.005	0.016	0.059	0.004	0.017	0.051
Phe_Gout and other crystal arthropathies	0.033	0.002	0.008	0.011	0.031	0.009	0.041	0.09
Phe_Effects of other external causes	0.033	0.001	0.003	0.017	0.055	0.002	0.025	0.053
Phe_Hyperglyceridemia	0.033	0.002	0.015	0.021	0.049	0.007	0.027	0.056
Phe_Other deficiency anemia	0.033	0.004	0.014	0.029	0.059	0.009	0.023	0.033
Phe_Other aneurysm	0.033	0.004	0.018	0.022	0.034	0.015	0.038	0.072
Phe_Kyphoscoliosis and scoliosis	0.033	0.002	0.012	0.022	0.07	0.002	0.013	0.024
Phe_Personal history of diseases of digestive system	0.033	0.001	0.004	0.016	0.052	0.002	0.02	0.061
Phe_Varicose veins of lower extremity	0.033	0.001	0.012	0.031	0.054	0.01	0.023	0.04
Phe_Seborrheic dermatitis	0.032	0.002	0.012	0.012	0.037	0.006	0.034	0.075
Phe_Neoplasm of uncertain behavior	0.032	0.002	0.013	0.022	0.039	0.005	0.037	0.064
Phe_Deep vein thrombosis [DVT]	0.032	0.003	0.013	0.019	0.049	0.013	0.031	0.046
Phe_Wheezing	0.032	0.002	0.009	0.027	0.053	0.007	0.029	0.04
Phe_Atrophic gastritis	0.032	0.001	0.003	0.018	0.052	0.02	0.026	0.047
Phe_Alcoholism	0.032	0.005	0.017	0.021	0.033	0.028	0.044	0.06
Phe_Sepsis and SIRS	0.032	0.001	0.004	0.013	0.048	0.006	0.031	0.057
Phe_Other vitamin B12 deficiency anemia	0.032	0.004	0.014	0.035	0.052	0.012	0.022	0.035
Phe_Dyschromia and Vitiligo	0.032	0.002	0.005	0.013	0.049	0.003	0.028	0.057
Phe_Cystitis	0.032	0	0.006	0.023	0.065	0.001	0.011	0.032
Phe_Precordial pain	0.032	0.001	0.015	0.016	0.06	0.006	0.015	0.038
Phe_Other acquired musculoskeletal deformity	0.032	0	0.007	0.013	0.059	0.005	0.02	0.04
Phe_Paroxysmal ventricular tachycardia	0.032	0.004	0.011	0.024	0.033	0.019	0.041	0.061
Phe_Hyperosmolality and/or hypernatremia	0.031	0.002	0.01	0.02	0.044	0.009	0.033	0.052
Phe_Calcaneal spur; Exostosis NOS	0.031	0.001	0.013	0.03	0.058	0.006	0.017	0.03
Phe_Acute, but ill-defined cerebrovascular disease	0.031	0.004	0.017	0.031	0.042	0.014	0.037	0.038
Phe_Althete's foot	0.031	0	0.008	0.019	0.043	0.002	0.027	0.059
Phe_Other mental disorder	0.031	0.001	0.006	0.021	0.049	0.006	0.024	0.048
Phe_Erectile dysfunction [ED]	0.031	0.001	0.001	0	0	0.01	0.05	0.14
Phe_Staphylococcus infections	0.031	0.002	0.014	0.019	0.044	0.009	0.032	0.048
Phe_Fracture of neck of femur	0.031	0.002	0.011	0.031	0.06	0.011	0.018	0.019
Phe_Cystic kidney disease	0.031	0	0.006	0.015	0.04	0.002	0.02	0.073
Phe_Heartburn	0.031	0.001	0.004	0.01	0.062	0.002	0.014	0.034
Phe_Effects radiation NOS	0.031	0	0.001	0.004	0.052	0.004	0.018	0.056
Phe_Subjective visual disturbances	0.03	0.001	0.006	0.017	0.05	0.011	0.025	0.04
Phe_Other diseases of respiratory system, NEC	0.03	0.001	0.001	0.022	0.049	0.008	0.032	0.038
Phe_Functional disorders of bladder	0.03	0.001	0.007	0.015	0.052	0.006	0.017	0.046
Phe_Senile dementia	0.03	0.003	0.011	0.025	0.045	0.019	0.028	0.039
Phe_Otalgia	0.03	0.003	0.01	0.016	0.044	0.005	0.023	0.053
Phe_Cellulitis and abscess of fingers/toes	0.03	0.002	0.008	0.026	0.04	0.01	0.018	0.058
Phe_Irritable Bowel Syndrome	0.03	0.002	0.014	0.028	0.066	0.001	0.006	0.016
Phe_Transient alteration of awareness	0.03	0.001	0.01	0.014	0.039	0.017	0.042	0.046
Phe_Voice disturbance	0.03	0.003	0.005	0.018	0.051	0.02	0.019	0.037
Phe_Aortic aneurysm	0.03	0.004	0.017	0.017	0.024	0.012	0.037	0.075
Phe_Acquired toe deformities	0.029	0.004	0.017	0.024	0.047	0.007	0.02	0.039
Phe_Other diseases of respiratory system, not elsewhere classified	0.029	0.002	0.014	0.015	0.044	0.006	0.032	0.042
Phe_Conjunctivitis, infectious	0.029	0.001	0.007	0.027	0.049	0.004	0.018	0.04
Phe_Fracture of lower limb	0.029	0.002	0.01	0.03	0.055	0.003	0.015	0.027
Phe_Proteinuria	0.029	0.002	0.004	0.018	0.042	0.016	0.022	0.051
Phe_Hallux valgus (Bunion)	0.029	0.001	0.005	0.014	0.061	0.003	0.011	0.028
Phe_Elevated prostate specific antigen [PSA]	0.029	0.001	0	0	0	0.01	0.046	0.131
Phe_Nonspecific abnormal findings in stool contents	0.029	0.001	0.011	0.028	0.046	0.008	0.028	0.032
Phe_Fracture of ribs	0.029	0.002	0.008	0.012	0.045	0.005	0.023	0.046
Phe_Inguinal hernia	0.029	0	0.001	0.003	0.008	0.012	0.046	0.111
Phe_Complications of cardiac/vascular device, implant, and graft	0.029	0.002	0.01	0.019	0.032	0.014	0.037	0.055
Phe_Diseases of pancreas	0.028	0.003	0.016	0.028	0.047	0.01	0.027	0.025
Phe_Influenza	0.028	0.001	0.01	0.022	0.048	0.002	0.022	0.036
Phe_Erythematous conditions	0.028	0.002	0.017	0.017	0.044	0.006	0.028	0.038
Phe_Chronic pharyngitis and nasopharyngitis	0.028	0.002	0.003	0.024	0.044	0.002	0.015	0.048
Phe_Hydronephrosis	0.028	0.001	0.005	0.018	0.035	0.014	0.019	0.064
Phe_Paroxysmal tachycardia, unspecified	0.028	0.004	0.012	0.026	0.028	0.023	0.038	0.051
Phe_Other and unspecified coagulation defects	0.028	0.001	0.007	0.02	0.036	0.007	0.022	0.057
Phe_Coagulation defects	0.028	0.003	0.009	0.021	0.041	0.012	0.031	0.037
Phe_Nonspecific findings on examination of blood	0.028	0.001	0.008	0.015	0.041	0.004	0.026	0.045
Phe_Hypoglycemia	0.028	0.001	0.008	0.016	0.04	0.003	0.014	0.057
Phe_Postmenopausal atrophic vaginitis	0.027	0	0.005	0.02	0.073	0	0	0
Phe_Other diseases of blood and blood-forming organs	0.027	0.003	0.016	0.022	0.037	0.014	0.032	0.038
Phe_Other and unspecified disorders of back	0.027	0.002	0.001	0.021	0.052	0.013	0.012	0.027
Phe_Supraventricular premature beats	0.027	0.003	0.016	0.018	0.04	0.004	0.021	0.043
Phe_Conduct disorders	0.027	0.001	0.008	0.014	0.03	0.014	0.038	0.053
Phe_Pain and other symptoms associated with female genital organs	0.027	0.002	0.008	0.015	0.07	0.001	0.002	0.001
Phe_Stricture/obstruction of ureter	0.027	0	0	0.009	0.011	0.002	0.021	0.113
Phe_Intestinal infection	0.027	0.001	0.008	0.017	0.045	0.004	0.02	0.038
Phe_Skull and face fracture and other intercranial injury	0.027	0.001	0.008	0.012	0.027	0.015	0.033	0.063
Phe_Unstable angina (intermediate coronary syndrome)	0.026	0.002	0.004	0.019	0.041	0.014	0.021	0.038
Phe_Asphyxia and hypoxemia	0.026	0.001	0.004	0.019	0.037	0.001	0.023	0.049
Phe_Painful respiration	0.026	0	0.005	0.012	0.048	0.001	0.017	0.034
Phe_Curvature of spine	0.026	0	0.006	0.012	0.061	0.001	0.013	0.011
Phe_Chronic liver disease and cirrhosis	0.026	0.001	0.012	0.012	0.041	0.011	0.02	0.042
Phe_Postinflammatory pulmonary fibrosis	0.026	0.001	0	0.014	0.042	0.006	0.025	0.038
Phe_Dyspepsia and other specified disorders of function of stomach	0.026	0.002	0.013	0.022	0.048	0.001	0.017	0.022
Phe_Unspecified monoarthritis	0.026	0	0.001	0.013	0.051	0.007	0.012	0.029
Phe_Ventral hernia	0.026	0	0.005	0.015	0.039	0.008	0.017	0.048
Phe_Hallucinations	0.026	0	0.009	0.026	0.044	0.005	0.018	0.03
Phe_Dislocation	0.026	0.002	0.005	0.015	0.045	0.006	0.021	0.029
Phe_Fracture of ankle and foot	0.026	0.001	0.011	0.025	0.043	0.003	0.013	0.033
Phe_Respiratory insufficiency	0.025	0	0.003	0.011	0.038	0.005	0.028	0.042
Phe_Paroxysmal supraventricular tachycardia	0.025	0.001	0.012	0.019	0.04	0.008	0.018	0.037
Phe_Corneal opacity and other disorders of cornea	0.025	0.001	0.004	0.014	0.037	0.007	0.021	0.046
Phe_Congenital anomalies of great vessels	0.025	0.001	0.006	0.023	0.029	0.004	0.018	0.059
Phe_Poisoning by psychotropic agents	0.025	0.001	0.007	0.023	0.039	0.004	0.019	0.036
Phe_Nevus, non-neoplastic	0.025	0	0.005	0.014	0.034	0.002	0.02	0.053
Phe_Abnormal results of function study of thyroid	0.025	0.002	0.01	0.012	0.045	0.002	0.017	0.031
Phe_Viral warts & HPV	0.025	0.001	0.002	0.012	0.041	0.004	0.025	0.036
Phe_Keratitis	0.025	0.001	0.003	0.018	0.051	0.003	0.011	0.022
Phe_Respiratory abnormalities	0.025	0.001	0.015	0.012	0.029	0.004	0.028	0.054
Phe_Other specified disorders of breast	0.025	0	0.007	0.012	0.068	0	0	0
Phe_Stiffness of joint	0.025	0.001	0.006	0.014	0.037	0.005	0.026	0.039
Phe_Genitourinary congenital anomalies	0.025	0	0.002	0.015	0.037	0.002	0.013	0.05
Phe_Varicose veins	0.025	0.002	0.008	0.019	0.041	0.007	0.015	0.034
Phe_Megaloblastic anemia	0.025	0.003	0.008	0.023	0.041	0.006	0.016	0.029
Phe_Ptosis of eyelid	0.025	0.001	0.009	0.013	0.041	0.009	0.018	0.032
Phe_Acid-base balance disorder	0.024	0.001	0.001	0.01	0.039	0.003	0.027	0.036
Phe_Aphakia and other disorders of lens	0.024	0.002	0.008	0.018	0.029	0.008	0.017	0.055
Phe_Hydrocephalus	0.024	0.004	0.03	0.018	0.026	0.016	0.027	0.044
Phe_Myopia	0.024	0.002	0.009	0.014	0.035	0.01	0.024	0.038
Phe_Congenital anomalies of urinary system	0.024	0	0.002	0.015	0.034	0.002	0.014	0.053
Phe_Thyrotoxicosis with or without goiter	0.024	0.001	0.004	0.019	0.041	0.017	0.023	0.021
Phe_Delirium due to conditions classified elsewhere	0.024	0.002	0.004	0.009	0.029	0.017	0.032	0.043
Phe_Other local infections of skin and subcutaneous tissue	0.024	0.003	0.005	0.016	0.034	0.011	0.017	0.042
Phe_Peptic ulcer (excl. esophageal)	0.024	0.001	0.014	0.018	0.032	0.014	0.023	0.039
Phe_Iron deficiency anemia secondary to blood loss (chronic)	0.024	0.002	0.006	0.01	0.041	0.006	0.01	0.038
Phe_Other nonmalignant breast conditions	0.024	0.001	0.007	0.007	0.062	0.003	0.002	0.005
Phe_Testicular hypofunction	0.024	0	0	0.001	0.001	0.017	0.04	0.102
Phe_Pain, swelling or discharge of eye	0.024	0	0.004	0.016	0.032	0.006	0.017	0.049
Phe_Left bundle branch block	0.024	0.004	0.006	0.02	0.039	0.015	0.012	0.03
Phe_Diverticulitis	0.023	0.001	0.004	0.018	0.042	0.006	0.018	0.025
Phe_Otitis externa	0.023	0.001	0.004	0.007	0.039	0.002	0.012	0.042
Phe_Disorders resulting from impaired renal function	0.023	0.002	0.01	0.02	0.03	0.021	0.018	0.041
Phe_Hemiplegia	0.023	0.001	0.006	0.024	0.029	0.009	0.02	0.045
Phe_Heart failure with reduced EF [Systolic or combined heart failure]	0.023	0.001	0.007	0.013	0.032	0.008	0.021	0.043
Phe_Renal failure NOS	0.023	0.001	0.007	0.014	0.03	0.01	0.026	0.041
Phe_Chronic pain syndrome	0.023	0.001	0.004	0.016	0.049	0.005	0.014	0.013
Phe_Sprains and strains of back and neck	0.023	0.001	0.005	0.008	0.044	0.008	0.017	0.023
Phe_Chronic obstructive asthma	0.023	0.002	0.004	0.011	0.04	0.005	0.02	0.026
Phe_Fasciitis	0.023	0.001	0.003	0.01	0.035	0.002	0.026	0.033
Phe_Disorders of phosphorus metabolism	0.022	0	0.004	0.011	0.031	0.002	0.017	0.048
Phe_Heart failure with preserved EF [Diastolic heart failure]	0.022	0.002	0.01	0.02	0.038	0.005	0.01	0.031
Phe_Partial epilepsy	0.022	0.003	0.009	0.015	0.033	0.012	0.018	0.034
Phe_Herpes zoster	0.022	0.001	0.004	0.022	0.039	0.007	0.02	0.021
Phe_Abnormal results of function study of liver	0.022	0.002	0.003	0.01	0.037	0.01	0.017	0.03
Phe_Intracranial hemorrhage	0.022	0.001	0.013	0.023	0.025	0.01	0.027	0.038
Phe_Elevated blood pressure reading without diagnosis of hypertension	0.022	0.001	0.006	0.016	0.034	0.006	0.013	0.036
Phe_Complications of surgical and medical procedures	0.022	0.001	0.006	0.017	0.031	0.002	0.023	0.036
Phe_Simple and unspecified goiter	0.022	0.002	0.007	0.014	0.04	0.004	0.014	0.023
Phe_Corns and callosities	0.022	0.002	0.009	0.01	0.034	0.002	0.015	0.039
Phe_Symptoms involving respiratory system and other chest symptoms	0.022	0.001	0.005	0.011	0.034	0.003	0.018	0.035
Phe_Deficiency anemias	0.022	0.002	0.01	0.018	0.033	0.003	0.018	0.032
Phe_Intestinal obstruction without mention of hernia	0.022	0	0.002	0.002	0.033	0.006	0.024	0.037
Phe_Carbuncle and furuncle	0.022	0.001	0.004	0.014	0.031	0.006	0.015	0.041
Phe_Other intestinal obstruction	0.021	0	0.005	0.005	0.036	0.005	0.012	0.039
Phe_Other nondiabetic retinopathy	0.021	0.001	0.006	0.01	0.043	0.011	0.01	0.02
Phe_Acute pancreatitis	0.021	0.002	0.012	0.014	0.035	0.008	0.018	0.026
Phe_Varicose veins of lower extremity, symptomtic	0.021	0.001	0.006	0.016	0.029	0.007	0.013	0.044
Phe_First degree AV block	0.021	0.003	0.003	0.014	0.022	0.005	0.018	0.054
Phe_Visual field defects	0.021	0.001	0.006	0.018	0.026	0.006	0.023	0.039
Phe_stress incontinence, female	0.021	0.001	0.003	0.01	0.049	0.001	0.005	0.014
Phe_Diabetes type 2 with peripheral circulatory disorders	0.021	0.003	0.005	0.007	0.037	0.014	0.019	0.021
Phe_Symbolic dysfunction	0.021	0.003	0.005	0.022	0.027	0.01	0.018	0.036
Phe_Diabetic retinopathy	0.021	0.001	0.005	0.01	0.041	0.003	0.01	0.023
Phe_Carcinoma in situ of skin	0.021	0.002	0.005	0.014	0.019	0.006	0.023	0.053
Phe_Fracture of unspecified bones	0.021	0.001	0.005	0.013	0.033	0.007	0.019	0.029
Phe_Other and unspecified disc disorder	0.021	0.001	0.001	0.015	0.033	0.014	0.017	0.027
Phe_Mastodynia	0.021	0.001	0.009	0.009	0.052	0.003	0.002	0.006
Phe_Pericarditis	0.021	0.001	0.009	0.011	0.033	0.004	0.018	0.03
Phe_Atrioventricular [AV] block	0.021	0	0.004	0.011	0.023	0.003	0.028	0.043
Phe_Fracture of radius and ulna	0.021	0.002	0.007	0.018	0.043	0.005	0.012	0.01
Phe_Abdominal aortic aneurysm	0.021	0.002	0.004	0.008	0.012	0.007	0.03	0.065
Phe_Abnormal findings on exam of gastrointestinal tract/ abdominal area	0.021	0.001	0.001	0.01	0.033	0.006	0.014	0.036
Phe_Malignant neoplasm of other and ill-defined sites within the digestive organs and peritoneum	0.021	0.001	0.005	0.012	0.033	0.013	0.014	0.03
Phe_Chondrocalcinosis	0.02	0.002	0.006	0.012	0.042	0	0.009	0.018
Phe_Other infectious and parasitic diseases	0.02	0.002	0.013	0.01	0.029	0.007	0.023	0.032
Phe_Coma	0.02	0	0.002	0.018	0.031	0.002	0.013	0.035
Phe_Infection of the eye	0.02	0.001	0.008	0.018	0.035	0.006	0.015	0.022
Phe_Agorophobia, social phobia, and panic disorder	0.02	0.001	0.009	0.018	0.04	0.002	0.009	0.015
Phe_Noninflammatory female genital disorders	0.02	0.001	0.008	0.019	0.052	0	0	0
Phe_Hyperparathyroidism	0.02	0.002	0.007	0.017	0.036	0.006	0.013	0.019
Phe_Prurigo and Lichen	0.02	0.002	0.011	0.005	0.025	0.006	0.026	0.037
Phe_Viral hepatitis	0.02	0.001	0.004	0.014	0.026	0.011	0.024	0.032
Phe_Cystitis and urethritis	0.02	0.001	0.003	0.014	0.04	0.004	0.011	0.016
Phe_Pyelonephritis	0.02	0	0.008	0.016	0.034	0.004	0.01	0.027
Phe_Hyperhidrosis	0.02	0.001	0.002	0.008	0.031	0.004	0.016	0.033
Phe_Bacterial enteritis	0.02	0	0.002	0.011	0.034	0.002	0.012	0.029
Phe_Dependence on respirator [Ventilator] or supplemental oxygen	0.02	0	0.003	0.014	0.027	0.004	0.023	0.034
Phe_Pneumonitis due to inhalation of food or vomitus	0.02	0.001	0.002	0.011	0.026	0.009	0.028	0.031
Phe_Intestinal infection due to C. difficile	0.02	0	0.007	0.01	0.033	0.006	0.01	0.031
Phe_Fracture of unspecified part of femur	0.02	0.002	0.006	0.022	0.039	0.007	0.006	0.013
Phe_Pathologic fracture	0.019	0	0.005	0.01	0.042	0.003	0.007	0.016
Phe_Otitis media and Eustachian tube disorders	0.019	0.002	0.01	0.02	0.027	0.004	0.013	0.033
Phe_Chemotherapy	0.019	0.001	0.006	0.008	0.033	0.006	0.022	0.019
Phe_Fracture of hand or wrist	0.019	0.001	0.009	0.012	0.036	0.004	0.014	0.017
Phe_Paralytic ileus	0.019	0.001	0.002	0.004	0.023	0.007	0.023	0.041
Phe_Acute gastritis	0.019	0	0.001	0.013	0.033	0.006	0.018	0.022
Phe_Encounter for long-term (current) use of antiplatelets/antithrombotics	0.019	0	0.003	0.005	0.022	0.005	0.032	0.036
Phe_Fracture of upper limb	0.019	0.001	0.007	0.016	0.037	0.001	0.005	0.02
Phe_Dental caries	0.019	0.003	0.005	0.017	0.025	0.008	0.016	0.031
Phe_Nonspecific elevation of levels of transaminase or lactic acid dehydrogenase [LDH]	0.019	0.001	0.003	0.008	0.029	0.01	0.025	0.023
Phe_Other inflammatory spondylopathies	0.019	0.001	0.001	0.017	0.037	0.002	0.006	0.02
Phe_Cardiac defibrillator in situ	0.019	0.003	0.005	0.016	0.018	0.017	0.03	0.031
Phe_Basal cell carcinoma	0.019	0.001	0.005	0.016	0.024	0.003	0.021	0.032
Phe_Muscular wasting and disuse atrophy	0.019	0	0.005	0.021	0.03	0.002	0.011	0.027
Phe_Pathologic fracture of vertebrae	0.019	0.001	0.011	0.017	0.038	0.004	0.007	0.013
Phe_Streptococcus infection	0.019	0.001	0.002	0.018	0.03	0.001	0.006	0.032
Phe_Nonrheumatic pulmonary valve disorders	0.019	0.001	0.002	0.008	0.031	0.004	0.016	0.027
Phe_Personality disorders	0.019	0.001	0.016	0.013	0.027	0.005	0.01	0.032
Phe_Foreign body injury	0.018	0.001	0	0.003	0.027	0.002	0.016	0.038
Phe_Chronic ulcer of leg or foot	0.018	0.001	0.009	0.012	0.019	0.012	0.018	0.041
Phe_Other biliary tract disease	0.018	0.001	0.004	0.006	0.033	0.005	0.013	0.024
Phe_Paranoid disorders	0.018	0.002	0.016	0.02	0.029	0.006	0.017	0.017
Phe_Phlebitis and thrombophlebitis	0.018	0	0.001	0.004	0.026	0.002	0.017	0.038
Phe_Internal derangement of knee	0.018	0	0.004	0.011	0.034	0.002	0.015	0.018
Phe_Macular degeneration, dry	0.018	0	0.006	0.004	0.03	0.002	0.007	0.036
Phe_Intracerebral hemorrhage	0.018	0.002	0.006	0.02	0.021	0.009	0.017	0.034
Phe_Optic atrophy	0.018	0	0.004	0.016	0.023	0.003	0.021	0.032
Phe_Other unspecified back disorders	0.018	0	0.001	0.012	0.031	0	0.007	0.029
Phe_Torsion dystonia	0.018	0.002	0.006	0.018	0.03	0.003	0.012	0.019
Phe_Anemia in chronic kidney disease	0.018	0.001	0.003	0.01	0.025	0.006	0.019	0.028
Phe_Acquired absence of breast	0.018	0	0.001	0.01	0.047	0	0	0.001
Phe_Other disorders of lipoid metabolism	0.018	0	0.005	0.012	0.014	0.005	0.014	0.055
Phe_Prolapse of vaginal walls	0.018	0	0.008	0.02	0.044	0	0	0
Phe_Noninfectious disorders of lymphatic channels	0.018	0	0.01	0.017	0.034	0.001	0.006	0.017
Phe_Other disorders of biliary tract	0.017	0.001	0.001	0.006	0.032	0.001	0.013	0.022
Phe_Uterine leiomyoma	0.017	0	0.003	0.016	0.045	0	0	0
Phe_Diseases of the oral soft tissues, excluding lesions specific for gingiva and tongue	0.017	0	0.001	0.008	0.031	0.002	0.01	0.026
Phe_Umbilical hernia	0.017	0	0.004	0.006	0.025	0.002	0.016	0.033
Phe_Gastric ulcer	0.017	0.001	0.006	0.012	0.032	0.006	0.01	0.019
Phe_Sacroiliitis NEC	0.017	0	0.002	0.019	0.037	0.001	0.003	0.014
Phe_Stricture and stenosis of esophagus	0.017	0.001	0.001	0.009	0.029	0.003	0.018	0.022
Phe_Other allied disorders of spine	0.017	0	0	0.01	0.032	0.002	0.013	0.021
Phe_Myeloproliferative disease	0.017	0.002	0.008	0.009	0.025	0.006	0.017	0.026
Phe_Diseases of hair and hair follicles	0.017	0.001	0.001	0.008	0.033	0.001	0.003	0.023
Phe_Cystic mastopathy	0.017	0.001	0.005	0.009	0.045	0	0	0
Phe_Colon cancer	0.017	0.001	0.007	0.013	0.023	0.005	0.018	0.027
Phe_Erythematosquamous dermatosis	0.017	0.001	0.005	0.007	0.02	0.002	0.021	0.036
Phe_Carditis	0.017	0.001	0.002	0.008	0.025	0.007	0.02	0.025
Phe_Diseases of the jaws	0.017	0.001	0.009	0.011	0.025	0.004	0.009	0.031
Phe_Intracranial hemorrhage (injury)	0.017	0	0.004	0.019	0.021	0.007	0.015	0.029
Phe_Disorders of adrenal glands	0.017	0.001	0.002	0.004	0.031	0.002	0.009	0.025
Phe_Hemorrhage NOS	0.017	0.001	0.004	0.016	0.021	0.003	0.014	0.034
Phe_Disorders of parathyroid gland	0.017	0.002	0.004	0.016	0.028	0.005	0.014	0.016
Phe_Cardiac and circulatory congenital anomalies	0.017	0.001	0.01	0.011	0.023	0.013	0.019	0.021
Phe_Epistaxis or throat hemorrhage	0.017	0.002	0.007	0.008	0.027	0.014	0.008	0.025
Phe_Dementia with cerebral degenerations	0.016	0.001	0.006	0.009	0.016	0.01	0.02	0.039
Phe_Decreased white blood cell count	0.016	0.001	0.005	0.01	0.028	0.003	0.015	0.019
Phe_Septal Deviations/Turbinate Hypertrophy	0.016	0.001	0.003	0.017	0.024	0.005	0.009	0.029
Phe_Complication due to other implant and internal device	0.016	0	0.004	0.017	0.021	0.004	0.021	0.024
Phe_Benign neoplasm of other parts of digestive system	0.016	0	0.003	0.007	0.031	0.002	0.007	0.023
Phe_Abnormal posture	0.016	0.002	0.006	0.01	0.023	0.006	0.01	0.031
Phe_Other nutritional deficiency	0.016	0.001	0.008	0.017	0.025	0.001	0.008	0.025
Phe_Other disorders of cervical region	0.016	0.001	0.005	0.016	0.026	0.007	0.013	0.017
Phe_Cervical radiculitis	0.016	0.001	0.002	0.009	0.023	0.004	0.011	0.032
Phe_Other immunological findings	0.016	0.001	0.003	0.004	0.031	0.004	0.011	0.018
Phe_Peptic ulcer, site unspecified	0.016	0.001	0.003	0.012	0.022	0.006	0.017	0.027
Phe_Suppurative and unspecified otitis media	0.016	0.001	0	0.008	0.031	0.003	0.01	0.018
Phe_Viral hepatitis C	0.016	0.001	0.004	0.013	0.02	0.009	0.021	0.024
Phe_Dermatophytosis of the body	0.016	0	0.004	0.004	0.024	0.002	0.013	0.031
Phe_Retinal detachments and defects	0.016	0.001	0.002	0.01	0.028	0.004	0.007	0.023
Phe_Spondylosis with myelopathy	0.016	0.001	0.003	0.011	0.027	0.002	0.01	0.023
Phe_Primary pulmonary hypertension	0.016	0.001	0.003	0.014	0.03	0.001	0.009	0.016
Phe_Osteoarthrosis involving more than one site, but not specified as generalized	0.016	0.001	0.005	0.006	0.03	0.001	0.009	0.02
Phe_Aphasia	0.016	0.003	0.008	0.022	0.018	0.012	0.016	0.024
Phe_Microscopic hematuria	0.016	0	0.004	0.014	0.012	0.001	0.017	0.046
Phe_Heart valve replaced	0.016	0.001	0.009	0.017	0.018	0.005	0.018	0.029
Phe_Fracture of humerus	0.016	0	0.001	0.012	0.032	0	0.005	0.015
Phe_Spasm of muscle	0.016	0	0.003	0.005	0.032	0.002	0.008	0.017
Phe_Senile osteoporosis	0.016	0.001	0.006	0.006	0.039	0.001	0.001	0.006
Phe_Poisoning by hormones and synthetic substitutes	0.015	0.001	0.003	0.011	0.022	0.002	0.014	0.027
Phe_Cholecystitis without cholelithiasis	0.015	0	0.008	0.013	0.021	0.008	0.014	0.025
Phe_Corneal dystrophy	0.015	0	0.005	0.008	0.022	0.008	0.012	0.027
Phe_Macular puckering of retina	0.015	0.001	0.004	0.015	0.025	0.006	0.018	0.012
Phe_Complications of transplants and reattached limbs	0.015	0.001	0.005	0.014	0.023	0.002	0.016	0.02
Phe_Hypercalcemia	0.015	0.002	0.006	0.006	0.026	0.006	0.02	0.013
Phe_Chronic kidney disease, Stage I or II	0.015	0.001	0.002	0.012	0.023	0.002	0.01	0.026
Phe_Diplopia and disorders of binocular vision	0.015	0.001	0.003	0.006	0.024	0.006	0.014	0.023
Phe_Nonspecific abnormal findings on radiological and other examination of musculoskeletal system	0.015	0	0	0.012	0.027	0.001	0.013	0.017
Phe_Secondary hypothyroidism	0.015	0	0.004	0.014	0.032	0	0.007	0.009
Phe_Gouty arthropathy	0.015	0.001	0.004	0.004	0.013	0.002	0.015	0.046
Phe_Adult failure to thrive	0.015	0	0.001	0.003	0.031	0.002	0.011	0.015
Phe_Cirrhosis of liver without mention of alcohol	0.015	0	0.009	0.011	0.023	0.011	0.011	0.022
Phe_Lipoma	0.015	0	0.001	0.01	0.02	0.006	0.012	0.03
Phe_Disorders of muscle, ligament, and fascia	0.015	0.001	0.002	0.01	0.028	0.002	0.008	0.018
Phe_Other acquired deformities of limbs	0.015	0	0.001	0.006	0.024	0.006	0.013	0.024
Phe_Herpes simplex	0.015	0.001	0.002	0.011	0.029	0.002	0.006	0.016
Phe_Pulmonary embolism and infarction, acute	0.015	0.001	0.002	0.006	0.028	0.006	0.019	0.01
Phe_Testicular dysfunction	0.015	0	0	0	0	0.007	0.029	0.063
Phe_Tension headache	0.015	0	0.002	0.01	0.029	0.002	0.012	0.012
Phe_Mitral valve stenosis and aortic valve stenosis	0.015	0.001	0.005	0.006	0.023	0.006	0.014	0.022
Phe_Abnormal weight gain	0.015	0.001	0.004	0.02	0.026	0.004	0.014	0.01
Phe_Rosacea	0.015	0	0.003	0.008	0.021	0.003	0.021	0.022
Phe_Cancer of urinary organs (incl. kidney and bladder)	0.015	0	0.005	0.011	0.013	0.004	0.018	0.038
Phe_Aplastic anemia	0.015	0.001	0.002	0.006	0.026	0.009	0.012	0.016
Phe_Disorders of optic nerve and visual pathways	0.015	0	0.003	0.008	0.02	0.001	0.016	0.027
Phe_Degenerative disease of the spinal cord	0.015	0.001	0.008	0.015	0.019	0.002	0.015	0.024
Phe_Iatrogenic hypotension	0.015	0	0.003	0.014	0.024	0.002	0.009	0.021
Phe_Benign neoplasm of brain, cranial nerves, meninges	0.015	0.002	0.008	0.017	0.015	0.008	0.014	0.03
Phe_Urinary obstruction	0.015	0	0.003	0.004	0.006	0.002	0.018	0.056
Phe_Rhabdomyolysis	0.015	0.002	0.007	0.014	0.015	0.009	0.017	0.028
Phe_Otitis media	0.015	0.001	0.01	0.011	0.027	0.001	0.007	0.015
Phe_Other disorders of gallbladder	0.015	0.001	0.01	0.01	0.027	0.006	0.009	0.014
Phe_Cellulitis and abscess of trunk	0.015	0.001	0.002	0.005	0.021	0.005	0.012	0.028
Phe_Other symptoms involving urinary system	0.015	0.001	0.003	0.004	0.015	0.006	0.015	0.039
Phe_Atherosclerosis of native arteries of the extremities with intermittent claudication	0.015	0.001	0.012	0.012	0.022	0.002	0.009	0.022
Phe_Other diseases of the teeth and supporting structures	0.015	0.001	0.01	0.007	0.021	0.005	0.013	0.023
Phe_Eustachian tube disorders	0.014	0	0.01	0.016	0.016	0.002	0.011	0.032
Phe_Contracture of joint	0.014	0.001	0.002	0.011	0.024	0.005	0.007	0.022
Phe_Noninflammatory disorders of vagina	0.014	0	0.003	0.005	0.039	0	0	0
Phe_Bronchiectasis	0.014	0	0.002	0.011	0.023	0.004	0.014	0.019
Phe_Nonspecific abnormal results of function study of brain and central nervous system	0.014	0.001	0.006	0.008	0.026	0.004	0.012	0.013
Phe_Candidiasis of skin and nails	0.014	0	0.003	0.015	0.028	0	0.008	0.011
Phe_Gram negative septicemia	0.014	0	0.005	0.006	0.019	0.001	0.01	0.031
Phe_Unspecified osteomyelitis	0.014	0	0.003	0.005	0.017	0.002	0.013	0.033
Phe_Transient mental disorders due to conditions classified elsewhere	0.014	0	0.003	0.015	0.018	0.006	0.012	0.025
Phe_Sleep related movement disorders	0.014	0.001	0.005	0.008	0.023	0.004	0.012	0.019
Phe_Acute pulmonary heart disease	0.014	0.001	0.002	0.006	0.025	0.006	0.019	0.01
Phe_Sexually transmitted infections (not HIV or hepatitis)	0.014	0	0.001	0.003	0.027	0.003	0.009	0.016
Phe_Mental retardation	0.014	0.001	0.007	0.01	0.018	0.009	0.014	0.023
Phe_Squamous cell carcinoma	0.014	0.001	0.001	0.011	0.018	0.006	0.017	0.023
Phe_Colorectal cancer	0.014	0.001	0.007	0.012	0.018	0.006	0.019	0.02
Phe_Genital prolapse	0.014	0	0.006	0.015	0.035	0	0	0
Phe_Hematemesis	0.014	0	0	0.006	0.017	0.005	0.018	0.025
Phe_Asthma with exacerbation	0.014	0.001	0.008	0.008	0.028	0.003	0.009	0.007
Phe_Vaginitis and vulvovaginitis	0.014	0	0.001	0.004	0.038	0	0	0
Phe_Other paralytic syndromes	0.014	0.001	0.007	0.013	0.021	0.004	0.012	0.018
Phe_Personal history of diseases of blood and blood-forming organs	0.014	0.001	0.005	0.008	0.02	0.002	0.015	0.019
Phe_Disorders of sacrum	0.013	0.001	0	0.014	0.027	0.003	0.003	0.012
Phe_Other disorders of urethra and urinary tract	0.013	0	0	0.006	0.023	0.002	0.007	0.021
Phe_Unspecified diffuse connective tissue disease	0.013	0	0.003	0.004	0.025	0	0.002	0.022
Phe_Chronic Kidney Disease, Stage IV	0.013	0.001	0.004	0.007	0.018	0.003	0.01	0.028
Phe_Disorders of protein plasma/amino-acid transport and metabolism	0.013	0.001	0.011	0.012	0.028	0.002	0.006	0.006
Phe_Hepatitis NOS	0.013	0	0.005	0.013	0.018	0.01	0.015	0.02
Phe_Disorders of the autonomic nervous system	0.013	0	0.001	0.008	0.015	0.007	0.013	0.031
Phe_Pneumococcal pneumonia	0.013	0	0.003	0.009	0.021	0	0.013	0.02
Phe_Cancer, suspected or other	0.013	0	0.002	0.006	0.024	0.002	0.011	0.016
Phe_Other specified diseases of hair and hair follicles	0.013	0.001	0.002	0.006	0.02	0.002	0.005	0.027
Phe_Infection/inflammation of internal prosthetic device; implant; and graft	0.013	0	0.003	0.013	0.02	0	0.006	0.024
Phe_Open wound or laceration of eye or eyelid	0.013	0	0.002	0.007	0.017	0.002	0.011	0.029
Phe_Esophageal bleeding (varices/hemorrhage)	0.013	0.001	0.004	0.008	0.017	0.006	0.011	0.026
Phe_Fracture of clavicle or scapula	0.013	0	0.002	0.012	0.019	0.002	0.008	0.025
Phe_Calculus of ureter	0.013	0.001	0.004	0.011	0.01	0.011	0.013	0.037
Phe_Anal and rectal polyp	0.013	0	0	0.008	0.016	0.002	0.013	0.03
Phe_Stricture of artery	0.013	0	0.002	0.002	0.021	0.013	0.011	0.02
Phe_Abnormal findings on examination of urine	0.013	0	0.001	0.004	0.014	0.01	0.006	0.038
Phe_Congenital osteodystrophies	0.013	0	0.001	0.008	0.026	0.003	0.004	0.014
Phe_Urticaria	0.013	0.001	0.01	0.01	0.019	0	0.012	0.018
Phe_Phlebitis and thrombophlebitis of lower extremities	0.013	0	0.001	0.003	0.02	0	0.013	0.022
Phe_Gastroparesis	0.013	0	0.006	0.008	0.028	0.002	0.007	0.006
Phe_Disorders of esophageal motility	0.013	0.002	0.002	0.005	0.031	0.002	0.006	0.002
Phe_Atrioventricular block, complete	0.013	0.001	0.004	0.007	0.017	0.004	0.01	0.027
Phe_Postmenopausal bleeding	0.013	0.001	0.004	0.009	0.033	0	0	0
Phe_Ascites (non malignant)	0.013	0	0.002	0.003	0.016	0.001	0.008	0.034
Phe_Poisoning by agents primarily affecting the cardiovascular system	0.013	0	0.005	0.007	0.016	0.002	0.012	0.027
Phe_Postlaminectomy syndrome	0.013	0	0.003	0.005	0.025	0.003	0.006	0.015
Phe_Impaction of intestine	0.013	0.001	0.001	0.004	0.018	0.004	0.02	0.018
Phe_Unspecified disorder of lipoid metabolism	0.013	0.001	0.011	0.009	0.019	0.002	0.009	0.019
Phe_Cystoid macular degeneration of retina	0.013	0	0.003	0.006	0.027	0	0.008	0.008
Phe_Disturbance of salivary secretion	0.013	0.002	0.005	0.005	0.017	0.007	0.013	0.022
Phe_Postoperative infection	0.013	0	0	0.007	0.024	0.002	0.007	0.015
Phe_Myopathy	0.012	0	0.002	0.014	0.019	0.001	0.011	0.018
Phe_Keratoderma, acquired	0.012	0	0.007	0.018	0.012	0.006	0.019	0.019
Phe_Encephalitis	0.012	0.001	0.005	0.003	0.021	0.006	0.011	0.014
Phe_Conjunctivitis, noninfectious	0.012	0.001	0.002	0.01	0.024	0	0.007	0.012
Phe_Symptoms affecting skin	0.012	0	0.001	0.006	0.025	0	0.004	0.014
Phe_Secondary hyperparathyroidism (of renal origin)	0.012	0.001	0.004	0.008	0.018	0.004	0.008	0.022
Phe_Atrial flutter	0.012	0.003	0.006	0.007	0.012	0.004	0.015	0.026
Phe_Gross hematuria	0.012	0.001	0.006	0.01	0.012	0.001	0.015	0.026
Phe_Restless legs syndrome	0.012	0.001	0.005	0.008	0.02	0.004	0.011	0.015
Phe_Viral Enteritis	0.012	0.001	0.004	0.009	0.018	0.005	0.004	0.025
Phe_Nephritis; nephrosis; renal sclerosis	0.012	0	0.004	0.006	0.023	0	0.008	0.013
Phe_Other specified peripheral vascular diseases	0.012	0	0.006	0.011	0.01	0	0.018	0.029
Phe_Duodenitis	0.012	0.001	0.004	0.007	0.02	0.002	0.011	0.015
Phe_Diseases of hard tissues of teeth	0.012	0.003	0.004	0.012	0.015	0.002	0.014	0.017
Phe_Hemoptysis	0.012	0	0.001	0.003	0.018	0	0.01	0.023
Phe_Hypersomnia	0.012	0.001	0.004	0.006	0.016	0.003	0.013	0.022
Phe_Methicillin resistant Staphylococcus aureus	0.012	0	0.001	0.005	0.017	0.003	0.013	0.02
Phe_Disorders of iris and ciliary body	0.012	0	0.002	0.005	0.011	0.007	0.013	0.033
Phe_Abnormal coagulation profile	0.012	0.001	0.007	0.014	0.018	0.007	0.016	0.008
Phe_Other disorders of male genital organs	0.012	0	0.001	0	0	0.003	0.02	0.054
Phe_Generalized convulsive epilepsy	0.012	0.001	0.002	0.007	0.016	0.01	0.014	0.017
Phe_Psoriasis vulgaris	0.012	0.002	0.003	0.008	0.018	0.002	0.007	0.019
Phe_Cerebral aneurysm	0.012	0.001	0.005	0.01	0.02	0.004	0.005	0.017
Phe_Other specified erythematous conditions	0.012	0	0.006	0.006	0.018	0	0.007	0.022
Phe_Congenital musculoskeletal deformities of spine	0.012	0.001	0.005	0.012	0.02	0.007	0.001	0.016
Phe_Mineral deficiency NEC	0.012	0.001	0.003	0.011	0.023	0.002	0.003	0.011
Phe_Other signs and symptoms in breast	0.012	0	0	0.003	0.032	0	0	0
Phe_Renal dialysis	0.012	0.001	0.006	0.004	0.015	0.013	0.013	0.02
Phe_Osteitis deformans and osteopathies associated with other disorders classified elsewhere	0.012	0	0	0.005	0.019	0.001	0.006	0.022
Phe_Mechanical complication of unspecified genitourinary device, implant, and graft	0.012	0	0.002	0.005	0.011	0.002	0.012	0.031
Phe_Inflammatory diseases of prostate	0.011	0	0	0	0	0.001	0.008	0.061
Phe_Fluid overload	0.011	0	0.004	0.01	0.02	0.002	0.009	0.013
Phe_Cramp of limb	0.011	0	0.001	0.004	0.017	0.004	0.01	0.02
Phe_Fracture of foot	0.011	0	0.003	0.01	0.02	0.001	0.007	0.014
Phe_Bursitis	0.011	0.001	0.002	0.001	0.013	0.002	0.016	0.025
Phe_Subdural hemorrhage	0.011	0.001	0.012	0.008	0.012	0.007	0.013	0.023
Phe_Benign neoplasm of uterus	0.011	0	0	0.008	0.03	0	0	0
Phe_Cancer of bronchus; lung	0.011	0.001	0.009	0.005	0.021	0.002	0.008	0.01
Phe_Hemangioma of skin and subcutaneous tissue	0.011	0	0.002	0.003	0.011	0.001	0.011	0.031
Phe_Arterial embolism and thrombosis	0.011	0	0	0.004	0.017	0.009	0.006	0.021
Phe_Uveitis, noninfectious or NOS	0.011	0	0.005	0.008	0.016	0	0.012	0.017
Phe_End stage renal disease	0.011	0.001	0.002	0.006	0.017	0.004	0.008	0.018
Phe_Defibrination syndrome	0.011	0	0.001	0.003	0.015	0.001	0.005	0.027
Phe_Mammographic microcalcification	0.011	0	0.004	0.003	0.03	0	0	0
Phe_Psychogenic and somatoform disorders	0.011	0.001	0.001	0.009	0.019	0	0.001	0.017
Phe_Psoriasis	0.011	0.002	0	0.006	0.013	0.002	0.01	0.022
Phe_Inflammatory disease of cervix, vagina, and vulva	0.011	0	0.001	0.002	0.03	0	0	0
Phe_Complication of internal orthopedic device	0.011	0.001	0.005	0.004	0.017	0.003	0.016	0.009
Phe_Disorders of other cranial nerves	0.011	0	0.013	0.004	0.021	0.003	0.004	0.01
Phe_Benign neoplasm of unspecified sites	0.011	0	0.003	0.004	0.014	0.004	0.014	0.019
Phe_Empyema and pneumothorax	0.011	0	0.001	0.005	0.016	0.002	0.014	0.015
Phe_Cardiac congenital anomalies	0.011	0.001	0.009	0.009	0.017	0.008	0.013	0.006
Phe_Cancer within the respiratory system	0.011	0.001	0.009	0.005	0.018	0.001	0.01	0.011
Phe_Other disorders of peritoneum	0.01	0	0.004	0.005	0.02	0	0.006	0.011
Phe_Inflammatory diseases of female pelvic organs	0.01	0	0.001	0.002	0.029	0	0	0
Phe_Keratoconjunctivitis	0.01	0	0.004	0.008	0.02	0	0.004	0.01
Phe_Concussion	0.01	0.001	0.002	0.005	0.014	0.003	0.015	0.014
Phe_Secondary malignant neoplasm	0.01	0	0.004	0.002	0.018	0.002	0.006	0.017
Phe_Prostatitis	0.01	0	0	0	0	0.003	0.007	0.054
Phe_Endocarditis	0.01	0	0.003	0.01	0.012	0.004	0.009	0.021
Phe_Gingival and periodontal diseases	0.01	0.001	0.003	0.001	0.015	0.006	0.011	0.017
Phe_Bladder neck obstruction	0.01	0.001	0	0	0.006	0.002	0.008	0.04
Phe_Hypoventilation	0.01	0	0.004	0.004	0.017	0.001	0.009	0.015
Phe_Neutropenia	0.01	0.001	0.002	0.003	0.019	0.005	0.004	0.013
Phe_Hemorrhage or hematoma complicating a procedure	0.01	0	0.001	0.002	0.016	0.002	0.013	0.013
Phe_Chronic obstructive asthma with exacerbation	0.01	0.001	0.002	0.006	0.018	0.003	0.007	0.012
Phe_Encephalitis, non-infectious	0.01	0.001	0.005	0.002	0.018	0.006	0.009	0.009
Phe_Aneurysm and dissection of heart	0.01	0.001	0.002	0.008	0.017	0.002	0.005	0.014
Phe_Intestinal malabsorption (non-celiac)	0.01	0	0.001	0.005	0.018	0	0.003	0.016
Phe_Cardiac arrest	0.01	0	0	0.001	0.012	0.002	0.011	0.024
Phe_Adverse effects of sedatives or other central nervous system depressants and anesthetics	0.01	0	0.001	0.005	0.019	0	0.003	0.015
Phe_Abnormal findings on study of brain and/or nervous system	0.01	0	0	0.006	0.015	0.004	0.012	0.013
Phe_Radiotherapy	0.01	0	0.002	0.004	0.016	0.001	0.01	0.013
Phe_Benign mammary dysplasias	0.01	0	0.001	0.004	0.027	0	0	0
Phe_Abnormal results of function study of kidney	0.01	0.001	0.008	0.007	0.015	0.004	0.007	0.013
Phe_Suicidal ideation or attempt	0.01	0	0	0.002	0.01	0.006	0.012	0.023
Phe_Rupture of synovium	0.01	0	0.002	0.005	0.016	0	0.004	0.019
Phe_Posttraumatic stress disorder	0.01	0.001	0.001	0.005	0.017	0.001	0.007	0.013
Phe_Osteomyelitis, periostitis, and other infections involving bone	0.01	0	0.001	0.002	0.013	0.002	0.007	0.023
Phe_Anaphylactic shock NOS	0.01	0.001	0.006	0.003	0.013	0.006	0.01	0.017
Phe_Vascular hamartomas and non-neoplastic nevi	0.01	0	0.001	0.002	0.013	0.002	0.008	0.021
Phe_Secondary thrombocytopenia	0.01	0	0.002	0.004	0.014	0.007	0.014	0.012
Phe_Diffuse diseases of connective tissue	0.01	0.001	0.005	0.004	0.023	0	0	0.005
Phe_Ectropion or entropion	0.01	0	0	0.003	0.01	0.003	0.009	0.025
Phe_Disorders of the pituitary gland and its hypothalamic control	0.009	0	0.002	0.007	0.02	0.002	0.006	0.005
Phe_Ovarian cyst	0.009	0	0.001	0.009	0.024	0.001	0	0
Phe_Derangement of joint, non-traumatic	0.009	0	0.002	0.006	0.018	0.002	0.004	0.012
Phe_Facial weakness	0.009	0	0.002	0.002	0.011	0.003	0.004	0.027
Phe_Chorioretinal scars	0.009	0.001	0.006	0.003	0.012	0.002	0.009	0.019
Phe_Symptoms involving head and neck	0.009	0.001	0.003	0.004	0.017	0.002	0.003	0.014
Phe_Other symptoms referable to back	0.009	0	0	0.002	0.017	0.006	0.006	0.014
Phe_H. pylori	0.009	0	0.001	0.005	0.019	0.002	0.004	0.01
Phe_Corneal degenerations	0.009	0.001	0	0.004	0.011	0.003	0.009	0.021
Phe_Systemic inflammatory response syndrome (SIRS)	0.009	0	0.002	0.006	0.012	0	0.012	0.016
Phe_Liver abscess and sequelae of chronic liver disease	0.009	0	0	0.004	0.015	0.008	0.008	0.014
Phe_Non-Hodgkins lymphoma	0.009	0	0.004	0.011	0.013	0.002	0.009	0.013
Phe_Subarachnoid hemorrhage	0.009	0.001	0.001	0.014	0.015	0.006	0.006	0.009
Phe_Open wound of foot except toe(s) alone	0.009	0	0.001	0.004	0.015	0.002	0.009	0.014
Phe_Strabismus and other disorders of binocular eye movements	0.009	0.002	0.005	0.01	0.012	0.005	0.007	0.015
Phe_Bacteremia	0.009	0	0	0.001	0.01	0.001	0.015	0.021
Phe_Allergic reaction to food	0.009	0	0.002	0.009	0.02	0.001	0.004	0.004
Phe_Osteomyelitis	0.009	0	0.001	0.002	0.013	0.002	0.006	0.02
Phe_Somatoform disorder	0.009	0	0.001	0.012	0.015	0.002	0.001	0.014
Phe_Alkalosis	0.009	0	0	0.004	0.014	0.001	0.01	0.013
Phe_Kyphosis (acquired)	0.009	0	0.002	0.003	0.018	0	0.008	0.009
Phe_Primary angle-closure glaucoma	0.009	0	0.003	0.003	0.016	0	0.003	0.015
Phe_Cachexia	0.009	0	0.003	0.005	0.012	0.004	0.01	0.017
Phe_Strabismus (not specified as paralytic)	0.009	0.001	0.004	0.008	0.011	0.005	0.007	0.018
Phe_Congenital anomalies of peripheral vascular system	0.009	0	0.001	0.002	0.009	0.005	0.012	0.022
Phe_Degenerative and vascular disorders of ear	0.009	0	0.001	0.004	0.014	0	0.003	0.019
Phe_Cholelithiasis with other cholecystitis	0.009	0.001	0.003	0.002	0.013	0.001	0.006	0.018
Phe_Other cardiac conduction disorders	0.009	0.002	0.003	0.006	0.013	0.003	0.009	0.013
Phe_Corneal edema	0.009	0	0	0.008	0.014	0.011	0.006	0.011
Phe_Retinal edema	0.009	0.001	0.003	0.003	0.02	0	0.001	0.007
Phe_Manlignant and unknown neoplasms of brain and nervous system	0.009	0	0.003	0.008	0.013	0.001	0.003	0.017
Phe_Facial nerve disorders [CN7]	0.009	0	0.003	0.004	0.018	0.001	0.004	0.007
Phe_Calculus of bile duct	0.009	0.001	0.002	0.004	0.013	0.004	0.006	0.017
Phe_Cerebral edema and compression of brain	0.009	0	0.002	0.01	0.012	0.001	0.005	0.017
Phe_Atherosclerosis of renal artery	0.009	0.001	0.008	0.006	0.014	0.002	0.003	0.014
Phe_Alopecia	0.009	0.001	0.007	0.007	0.02	0	0.001	0.002
Phe_Fracture of tibia and fibula	0.009	0	0.001	0.01	0.018	0	0.003	0.007
Phe_Phobia	0.009	0.001	0.003	0.006	0.017	0.001	0.005	0.008
Phe_Disorders of penis	0.009	0	0	0	0	0.002	0.009	0.044
Phe_Periapical abscess	0.009	0.001	0.003	0.004	0.013	0.005	0.006	0.015
Phe_Peritoneal adhesions (postoperative) (postinfection)	0.009	0	0.002	0.005	0.015	0	0.006	0.012
Phe_Dysmetabolic syndrome X	0.009	0	0.002	0.007	0.009	0.001	0.011	0.019
Phe_Pervasive developmental disorders	0.009	0.003	0.008	0.014	0.01	0.003	0.008	0.01
Phe_Temporomandibular joint disorders	0.009	0	0.001	0.002	0.013	0.001	0.003	0.02
Phe_Shock	0.009	0	0.002	0.005	0.008	0.001	0.014	0.019
Phe_Hypertrophy of breast (Gynecomastia)	0.009	0	0	0.001	0.01	0.014	0.008	0.019
Phe_Hypercoagulable state	0.009	0.001	0	0.002	0.013	0.002	0.005	0.017
Phe_Polymyalgia Rheumatica	0.009	0.001	0.003	0.005	0.018	0	0.001	0.007
Phe_Central origin vertigo	0.008	0	0.002	0.004	0.012	0.003	0.01	0.014
Phe_Pulmonary insufficiency or respiratory failure following trauma and surgery	0.008	0	0.002	0.007	0.008	0.002	0.012	0.018
Phe_Cholelithiasis with acute cholecystitis	0.008	0.001	0.002	0.013	0.006	0.007	0.01	0.019
Phe_Macular degeneration, wet	0.008	0	0.004	0.002	0.015	0.003	0.008	0.01
Phe_Migrain with aura	0.008	0	0.002	0.005	0.017	0	0.003	0.009
Phe_Urethral stricture (not specified as infectious)	0.008	0	0	0	0.011	0	0.003	0.024
Phe_Hypothermia/Chills	0.008	0	0	0.004	0.011	0.002	0.014	0.013
Phe_Acute reaction to stress	0.008	0	0.002	0.006	0.013	0	0.01	0.012
Phe_Abnormal sputum	0.008	0	0.001	0.002	0.018	0	0.004	0.008
Phe_Malignant neoplasm of bladder	0.008	0	0.003	0.006	0.006	0.005	0.015	0.02
Phe_Fuchs' dystrophy	0.008	0	0.004	0.006	0.015	0.001	0.004	0.011
Phe_Dermatochalasis	0.008	0	0.003	0.004	0.017	0.003	0.004	0.008
Phe_Hydrocele	0.008	0	0.001	0	0	0.003	0.011	0.04
Phe_Folate-deficiency anemia	0.008	0	0.002	0.004	0.015	0.004	0.005	0.011
Phe_Cyst and pseudocyst of pancreas	0.008	0	0.001	0.004	0.018	0.002	0.003	0.007
Phe_Hepatomegaly	0.008	0	0.001	0.003	0.018	0	0.001	0.009
Phe_Diseases of the salivary glands	0.008	0.001	0.004	0.001	0.012	0.002	0.007	0.015
Phe_Ulcerative colitis	0.008	0	0.002	0.008	0.011	0.002	0.01	0.012
Phe_Peritonitis and retroperitoneal infections	0.008	0	0	0.003	0.012	0.002	0.011	0.012
Phe_Nephritis and nephropathy without mention of glomerulonephritis	0.008	0	0.003	0.005	0.014	0	0.006	0.01
Phe_Poisoning by anticonvulsants and anti-Parkinsonism drugs	0.008	0	0	0.005	0.014	0	0.004	0.013
Phe_Poisoning by primarily systemic agents	0.008	0	0.003	0.005	0.018	0	0.007	0.002
Phe_Calculus of lower urinary tract	0.008	0	0	0.004	0.007	0	0.009	0.024
Phe_Poisoning by other anti-infectives	0.008	0	0	0.01	0.014	0	0.006	0.009
Phe_Occlusion of cerebral arteries, with cerebral infarction	0.008	0	0.005	0.01	0.008	0	0.009	0.017
Phe_Throat pain	0.008	0.001	0.002	0.004	0.01	0.002	0.009	0.016
Phe_Secondary/extrinsic cardiomyopathies	0.008	0	0	0.001	0.011	0.004	0.009	0.015
Phe_Burns	0.008	0	0	0.008	0.011	0.004	0.007	0.013
Phe_Symptoms involving female genital tract	0.008	0	0.001	0.005	0.021	0	0	0
Phe_Primary hypercoagulable state	0.008	0.001	0	0.002	0.012	0.002	0.004	0.017
Phe_Pernicious anemia	0.008	0.001	0.002	0.007	0.013	0.003	0.003	0.013
Phe_Splenomegaly	0.008	0	0	0.006	0.011	0.002	0.007	0.016
Phe_Cancer of bladder	0.008	0	0.004	0.006	0.008	0.005	0.013	0.015
Phe_Hemorrhage from gastrointestinal ulcer	0.008	0.001	0.003	0.007	0.01	0.007	0.012	0.01
Phe_Small kidney	0.008	0	0	0.004	0.013	0	0.002	0.017
Phe_Paraproteinemia	0.008	0	0.003	0.006	0.013	0.005	0.007	0.009
Phe_Crushing or internal injury to organs	0.008	0	0.003	0.006	0.009	0.002	0.01	0.015
Phe_Infestation (lice, mites)	0.008	0	0.002	0.003	0.016	0.001	0.002	0.009
Phe_Other alveolar and parietoalveolar pneumonopathy	0.008	0.001	0	0.009	0.011	0.006	0.007	0.012
Phe_Ganglion and cyst of synovium, tendon, and bursa	0.008	0	0.001	0.004	0.017	0.001	0.002	0.008
Phe_ASCVD	0.008	0.001	0.003	0.005	0.011	0.012	0.009	0.009
Phe_Inflammatory bowel disease and other gastroenteritis and colitis	0.008	0.001	0.002	0.008	0.009	0	0.009	0.015
Phe_Other disorders of prostate	0.008	0.001	0	0	0	0.002	0.006	0.04
Phe_Malignant neoplasm of kidney, except pelvis	0.008	0.001	0.002	0.003	0.006	0.005	0.006	0.026
Phe_Giant cell arteritis	0.008	0	0.004	0.01	0.01	0.004	0.009	0.01
Phe_Congenital anomalies of skin	0.008	0	0.001	0.005	0.011	0.002	0.007	0.014
Phe_Spondylolisthesis, congenital	0.008	0.001	0.002	0.003	0.016	0	0.001	0.009
Phe_Injuries to the nervous system	0.008	0.001	0.001	0.005	0.011	0.002	0.008	0.014
Phe_Cardiac arrest and ventricular fibrillation	0.008	0.001	0.001	0.002	0.01	0.002	0.007	0.017
Phe_Other specified benign mammary dysplasias	0.008	0	0	0.003	0.021	0	0	0
Phe_Cellulitis and abscess of face/neck	0.008	0.001	0.001	0.006	0.011	0.002	0.011	0.01
Phe_Duodenal ulcer	0.008	0	0.01	0.002	0.009	0.003	0.007	0.016
Phe_Elevated sedimentation rate	0.008	0	0.004	0.006	0.012	0.001	0.004	0.012
Phe_Disorders of plasma protein metabolism	0.008	0	0.003	0.007	0.017	0	0.002	0.005
Phe_Herpes zoster with nervous system complications	0.008	0	0.003	0.008	0.012	0.002	0.012	0.005
Phe_Melanomas of skin, dx or hx	0.008	0	0.002	0.005	0.007	0	0.01	0.019
Phe_Systemic lupus erythematosus	0.008	0	0.002	0.005	0.018	0.001	0.003	0.003
Phe_Psoriasis and related disorders	0.008	0	0.002	0.006	0.011	0.001	0.005	0.013
Phe_Trigeminal nerve disorders [CN5]	0.008	0	0.011	0.003	0.015	0.003	0.002	0.007
Phe_Impulse control disorder	0.008	0	0	0.002	0.006	0.002	0.012	0.022
Phe_Chronic fatigue syndrome	0.008	0	0.003	0.005	0.012	0	0.009	0.009
Phe_Second degree AV block	0.007	0.001	0	0.004	0.008	0.004	0.011	0.014
Phe_Localized superficial swelling, mass, or lump	0.007	0	0.001	0.008	0.012	0	0.008	0.009
Phe_Acute laryngitis and tracheitis	0.007	0	0	0.005	0.014	0	0.008	0.005
Phe_Eye infection, viral	0.007	0.001	0.003	0.005	0.012	0.002	0.008	0.009
Phe_Temporomandibular joint disorder, unspecified	0.007	0	0.001	0.002	0.011	0	0.002	0.017
Phe_Sicca syndrome	0.007	0	0.002	0.002	0.017	0	0	0.007
Phe_Drusen (degenerative) of retina	0.007	0	0.004	0.004	0.01	0.002	0.004	0.016
Phe_Synoviopathy	0.007	0	0	0	0.012	0.001	0.005	0.014
Phe_Other benign neoplasm of connective and other soft tissue	0.007	0	0.002	0.01	0.01	0.002	0.008	0.011
Phe_Labyrinthitis	0.007	0.001	0.006	0.007	0.01	0.002	0.005	0.012
Phe_Open wound of neck	0.007	0.001	0.003	0.006	0.012	0.006	0.006	0.007
Phe_Chronic osteomyelitis	0.007	0	0.003	0.002	0.011	0.001	0.006	0.012
Phe_Neoplasm of unspecified nature of digestive system	0.007	0	0	0.001	0.01	0.001	0.005	0.018
Phe_Peripheral retinal degenerations	0.007	0	0	0.002	0.014	0.003	0.004	0.01
Phe_Disorders of diaphragm	0.007	0	0.005	0.007	0.003	0.002	0.008	0.025
Phe_Lipoprotein disorders	0.007	0	0.001	0.001	0.005	0.004	0.01	0.022
Phe_Peripheral autonomic neuropathy	0.007	0	0.001	0.002	0.007	0.001	0.01	0.017
Phe_Ulcer of esophagus	0.007	0	0	0.004	0.009	0.002	0.007	0.015
Phe_Antineoplastic and immunosuppressive drugs causing adverse effects	0.007	0	0.003	0.002	0.011	0.003	0.009	0.009
Phe_Abnormal granulation tissue	0.007	0	0.002	0.007	0.011	0	0.005	0.01
Phe_Poisoning by drugs primarily affecting the autonomic nervous system	0.007	0	0.002	0.004	0.006	0.002	0.004	0.023
Phe_Benign neoplasm of brain and other parts of nervous system	0.007	0.001	0.002	0.005	0.005	0.002	0.009	0.019
Phe_Antisocial/borderline personality disorder	0.007	0	0	0.004	0.009	0	0.002	0.02
Phe_Lipoma of skin and subcutaneous tissue	0.007	0	0	0.007	0.009	0.005	0.01	0.01
Phe_Nonspecific abnormal findings on radiological and other examination of biliary tract	0.007	0	0.001	0.001	0.015	0.001	0.001	0.01
Phe_Viral pneumonia	0.007	0	0.001	0.005	0.008	0.002	0.009	0.013
Phe_Acute osteomyelitis	0.007	0	0.003	0.004	0.008	0.001	0.004	0.019
Phe_Fracture of patella	0.007	0	0.001	0.007	0.01	0.003	0.005	0.011
Phe_Abnormal results of other function studies (bladder, pancreas, placenta, spleen, etc)	0.007	0.001	0.003	0.01	0.011	0.004	0.006	0.006
Phe_Anticoagulants causing adverse effects	0.007	0	0.001	0.008	0.008	0	0.007	0.013
Phe_Optic neuritis/neuropathy	0.007	0	0.001	0.001	0.015	0	0.001	0.009
Phe_Glucocorticoid deficiency	0.007	0	0	0.001	0.012	0.002	0.006	0.011
Phe_Polyarteritis nodosa and allied conditions	0.007	0.001	0.002	0.005	0.006	0.005	0.014	0.011
Phe_Other disorders of middle ear and mastoid	0.007	0	0	0.001	0.01	0.002	0.004	0.015
Phe_Spontaneous ecchymoses	0.007	0.001	0.006	0.002	0.008	0.002	0.007	0.013
Phe_Fracture of pelvis	0.007	0	0.002	0.004	0.016	0	0.002	0.003
Phe_Cardiac shunt/ heart septal defect	0.007	0.002	0.009	0.005	0.006	0.004	0.01	0.012
Phe_Other degenerative diseases of the basal ganglia	0.007	0.001	0	0.002	0.005	0.006	0.009	0.017
Phe_Amyloidosis	0.007	0	0	0.002	0.007	0	0.005	0.02
Phe_Flat foot	0.007	0	0	0.004	0.01	0.003	0.002	0.016
Phe_Corneal opacity	0.007	0	0.001	0.002	0.011	0.003	0.005	0.012
Phe_Hypocalcemia	0.007	0	0.002	0.004	0.016	0.001	0.002	0.003
Phe_Traumatic arthropathy	0.007	0	0.001	0.004	0.011	0.002	0.003	0.01
Phe_Pancytopenia	0.007	0	0.002	0.002	0.014	0.001	0.007	0.004
Phe_Bursitis disorders	0.007	0	0.001	0.007	0.014	0	0.004	0.003
Phe_Nonallopathic lesions NEC	0.007	0	0	0.005	0.01	0.002	0.003	0.014
Phe_Cancer of other lymphoid, histiocytic tissue	0.007	0	0.003	0.008	0.011	0.002	0.006	0.007
Phe_Intervertebral disc disorder with myelopathy	0.007	0	0.001	0.01	0.011	0.009	0.005	0.004
Phe_Myoclonus	0.007	0	0.002	0.004	0.009	0.006	0.009	0.009
Phe_Nephritis and nephropathy in diseases classified elsewhere	0.007	0	0.002	0.003	0.011	0	0.006	0.009
Phe_Disorders involving the immune mechanism	0.007	0	0	0.001	0.01	0.002	0.003	0.015
Phe_Leukemia	0.007	0.001	0.006	0.002	0.007	0.006	0.01	0.012
Phe_Unspecified erythematous condition	0.007	0	0.002	0.005	0.009	0.003	0.007	0.01
Phe_Epiphora	0.007	0	0	0.004	0.012	0.002	0.007	0.005
Phe_Premature menopause and other ovarian failure	0.007	0	0.001	0.012	0.015	0	0	0
Phe_Abnormality of red blood cells	0.007	0.001	0.005	0.016	0.007	0.001	0.008	0.008
Phe_Barrett's esophagus	0.007	0.002	0.002	0.005	0.009	0.003	0.007	0.009
Phe_Benign neoplasm of adrenal gland	0.007	0	0.006	0.003	0.01	0.001	0.002	0.014
Phe_Disorders of the globe	0.006	0	0.002	0.001	0.007	0.002	0.009	0.015
Phe_Retinal detachment with retinal defect	0.006	0	0.002	0.006	0.009	0.007	0.005	0.01
Phe_Disorders of menstruation and other abnormal bleeding from female genital tract	0.006	0	0.002	0.006	0.017	0	0	0
Phe_Myoneural disorders	0.006	0.001	0.001	0.003	0.008	0.001	0.006	0.014
Phe_Keloid scar	0.006	0	0	0.004	0.01	0.002	0.002	0.013
Phe_Psychogenic disorder	0.006	0	0.002	0.001	0.011	0.002	0.002	0.012
Phe_Other specified osteoporosis	0.006	0	0.002	0.004	0.014	0.001	0.006	0.001
Phe_Tuberculosis	0.006	0.003	0.001	0.002	0.01	0.005	0.005	0.007
Phe_Amblyopia	0.006	0.001	0.001	0.006	0.008	0.003	0.003	0.014
Phe_Disorders of iron metabolism	0.006	0	0.001	0.01	0.008	0.002	0.006	0.009
Phe_Retinal hemorrhage/ischemia	0.006	0.002	0.001	0.006	0.008	0	0.01	0.007
Phe_Rupture of tendon, nontraumatic	0.006	0	0	0.001	0.009	0.002	0.003	0.014
Phe_Speech and language disorder	0.006	0.001	0.006	0.001	0.008	0.001	0.007	0.013
Phe_Rotator cuff (capsule) sprain	0.006	0.001	0.002	0.002	0.012	0	0	0.009
Phe_Breast conditions, congenital or relating to hormones	0.006	0	0	0.001	0.008	0.014	0.006	0.012
Phe_Incisional hernia	0.006	0	0.002	0.001	0.008	0.005	0.009	0.01
Phe_Multiple sclerosis	0.006	0.001	0	0.008	0.01	0.01	0.006	0.002
Phe_Separation of retinal layers	0.006	0.001	0.016	0.006	0.007	0.009	0.002	0.01
Phe_Chronic ulcer of unspecified site	0.006	0	0	0.004	0.009	0.001	0.003	0.014
Phe_Other acute and subacute forms of ischemic heart disease	0.006	0	0	0.006	0.007	0.005	0.005	0.012
Phe_Digestive congenital anomalies	0.006	0	0.003	0.003	0.016	0	0	0
Phe_Other endocrine disorders	0.006	0	0	0.003	0.009	0.002	0.007	0.009
Phe_Ulceration of the lower GI tract	0.006	0	0.001	0.001	0.013	0.001	0.006	0.003
Phe_Thyroiditis	0.006	0	0.002	0.008	0.01	0.003	0.004	0.006
Phe_Regional enteritis	0.006	0.001	0.001	0.005	0.007	0.004	0.004	0.014
Phe_Postnasal drip	0.006	0	0.001	0.002	0.007	0.002	0.009	0.013
Phe_Suicidal ideation	0.006	0	0	0.002	0.005	0.004	0.01	0.016
Phe_Poisoning by water, mineral, and uric acid metabolism drugs	0.006	0.001	0.003	0.002	0.009	0.002	0.004	0.012
Phe_Melanomas of skin	0.006	0	0	0.001	0.005	0	0.009	0.019
Phe_Other sprains and strains	0.006	0	0	0	0.016	0	0.001	0.002
Phe_Thyroid cancer	0.006	0	0.003	0.004	0.012	0	0.004	0.004
Phe_Insect bite	0.006	0	0	0.001	0.011	0.005	0.007	0.005
Phe_Malignant neoplasm of uterus	0.006	0	0.004	0.009	0.014	0	0	0
Phe_Paralysis/spasm of vocal cords or larynx	0.006	0.001	0.002	0.004	0.007	0	0.006	0.011
Phe_Type 2 diabetes with ketoacidosis	0.006	0	0.001	0.001	0.009	0.002	0.006	0.012
Phe_Conductive hearing loss	0.006	0	0.014	0.003	0.006	0	0.001	0.016
Phe_Abnormal Papanicolaou smear of cervix and cervical HPV	0.006	0	0.002	0.004	0.016	0	0	0
Phe_Renal colic	0.006	0	0	0.003	0.01	0.001	0	0.014
Phe_Obstruction of bile duct	0.006	0	0	0.001	0.009	0	0.006	0.011
Phe_Lupus (localized and systemic)	0.006	0	0.001	0.004	0.014	0	0	0.003
Phe_Allergic conjunctivitis	0.006	0	0.001	0.007	0.009	0	0.005	0.008
Phe_Benign neoplasm of other endocrine glands and related structures	0.006	0	0.002	0.002	0.009	0	0.006	0.009
Phe_Type 1 diabetes with neurological manifestations	0.006	0.001	0.003	0.002	0.012	0.001	0.005	0.004
Phe_Viral hepatitis B	0.006	0	0	0.003	0.008	0.001	0.005	0.011
Phe_Aneurysm of other specified artery	0.006	0.001	0.001	0.004	0.01	0.003	0.002	0.008
Phe_Secondary malignancy of lymph nodes	0.006	0	0.003	0.002	0.01	0.001	0.005	0.008
Phe_Disorders of urea cycle metabolism	0.006	0	0.002	0.002	0.009	0.004	0.007	0.007
Phe_Obsessive-compulsive disorders	0.006	0	0.004	0.005	0.005	0.001	0.008	0.014
Phe_Chorioretinal inflammations, scars, and other disorders of choroid	0.006	0	0.004	0.001	0.007	0.002	0.007	0.012
Phe_Benign neoplasm of kidney and other urinary organs	0.006	0	0.001	0.002	0.008	0.002	0.003	0.012
Phe_Abnormal chest sounds	0.006	0	0.003	0.004	0.01	0.001	0.005	0.006
Phe_Benign neoplasm of breast	0.006	0	0.001	0.001	0.016	0	0	0
Phe_Open wound of lip and mouth	0.006	0	0	0.002	0.007	0	0.004	0.015
Phe_Disorders of acoustic nerve	0.006	0	0	0.004	0.011	0	0.005	0.005
Phe_Immunity deficiency	0.006	0	0	0	0.006	0.002	0.004	0.018
Phe_Crystal arthropathies	0.006	0	0.002	0.003	0.011	0	0.006	0.003
Phe_Gram positive septicemia	0.006	0	0	0.005	0.009	0.001	0.005	0.007
Phe_Disturbances of sulphur-bearing amino-acid metabolism	0.006	0	0	0.006	0.009	0.006	0.004	0.005
Phe_Uterine/Uterovaginal prolapse	0.006	0	0.004	0.009	0.013	0	0	0
Phe_Chronic pancreatitis	0.006	0.001	0.006	0.002	0.009	0.003	0.006	0.005
Phe_Disorders of uterus, NEC	0.006	0	0	0.003	0.015	0	0	0
Phe_Certain early complications of trauma or procedure	0.006	0	0.002	0.004	0.01	0.001	0.006	0.005
Phe_Other demyelinating diseases of central nervous system	0.006	0	0.001	0.004	0.009	0.002	0.006	0.005
Phe_Subdural hemorrhage (injury)	0.005	0	0.002	0.005	0.006	0.002	0.006	0.011
Phe_Noninflammatory disorders of ovary, fallopian tube, and broad ligament	0.005	0	0	0.004	0.015	0	0	0
Phe_Vascular insufficiency of intestine	0.005	0	0	0.003	0.009	0.001	0.005	0.007
Phe_Other disorders of neurohypophysis	0.005	0	0.002	0.006	0.011	0.004	0.006	0
Phe_Psychophysical visual disturbances	0.005	0	0.003	0.007	0.005	0.001	0.005	0.013
Phe_Acne	0.005	0.001	0.005	0.006	0.007	0	0.006	0.007
Phe_Open wound of toe(s)	0.005	0	0.001	0.001	0.006	0	0.003	0.015
Phe_Heart transplant/surgery	0.005	0	0.001	0.002	0.006	0.002	0.009	0.01
Phe_Chronic cystitis	0.005	0	0.002	0.006	0.01	0	0	0.006
Phe_Alcoholic liver damage	0.005	0.001	0.007	0.002	0.007	0.006	0.004	0.01
Phe_Cervical cancer and dysplasia	0.005	0	0.002	0.003	0.014	0	0	0
Phe_Arteritis NOS	0.005	0.001	0.002	0.005	0.008	0.001	0.007	0.005
Phe_Aseptic necrosis of bone	0.005	0	0	0.003	0.012	0	0.002	0.003
Phe_Hypoparathyroidism	0.005	0.001	0.006	0.008	0.006	0	0.005	0.009
Phe_Attention deficit hyperactivity disorder	0.005	0.001	0.003	0.004	0.006	0.002	0.003	0.011
Phe_Benign neoplasm of bone and articular cartilage	0.005	0	0.001	0.002	0.009	0	0.006	0.006
Phe_Mastoiditis & related conditions	0.005	0.001	0.001	0.001	0.008	0.003	0.005	0.008
Phe_Gingivitis	0.005	0	0	0.003	0.009	0	0.004	0.007
Phe_Hormones and synthetic substitutes causing adverse effects in therapeutic use	0.005	0	0	0.001	0.011	0.001	0.005	0.004
Phe_Human immunodeficiency virus [HIV] disease	0.005	0	0.001	0.002	0.006	0.004	0.008	0.009
Phe_Hyperventilation	0.005	0	0.001	0.004	0.006	0	0.009	0.008
Phe_Ventricular fibrillation and flutter	0.005	0.001	0.001	0.002	0.005	0.002	0.007	0.011
Phe_Multiple myeloma	0.005	0.001	0.001	0.002	0.007	0.003	0.003	0.012
Phe_Sialoadenitis	0.005	0	0.004	0.005	0.009	0.002	0.004	0.004
Phe_Chronic lymphocytic thyroiditis	0.005	0	0.001	0.004	0.01	0	0.001	0.006
Phe_Antihypertensive agents causing adverse effects	0.005	0	0.002	0.001	0.007	0.002	0.006	0.009
Phe_Intestinal disaccharidase deficiencies and disaccharide malabsorption	0.005	0.001	0.004	0.003	0.004	0.002	0.002	0.016
Phe_Disorders of sweat glands	0.005	0	0.001	0.002	0.008	0	0.004	0.009
Phe_Osteoarthrosis, localized, secondary	0.005	0.001	0.001	0.001	0.011	0	0.003	0.003
Phe_Other disorders of ear	0.005	0	0	0.005	0.006	0.002	0.004	0.012
Phe_Sexual and gender identity disorders	0.005	0	0	0.001	0.002	0.002	0.004	0.022
Phe_Malignant neoplasm of ovary	0.005	0	0.003	0.005	0.012	0	0	0
Phe_Nephritis and nephropathy with pathological lesion	0.005	0	0.003	0.004	0.005	0.002	0.005	0.012
Phe_Redundant prepuce and phimosis/BXO	0.005	0	0	0	0	0	0.006	0.024
Phe_Diseases due to other mycobacteria	0.005	0.001	0	0.001	0.008	0.003	0.001	0.008
Phe_Jaundice (not of newborn)	0.005	0	0.001	0.001	0.005	0.001	0.007	0.012
Phe_Pallor and flushing	0.005	0	0	0.004	0.011	0	0	0.004
Phe_Arterial embolism and thrombosis of lower extremity artery	0.005	0	0	0.001	0.007	0.001	0.002	0.012
Phe_Deficiency of humoral immunity	0.005	0	0	0.004	0.007	0.001	0.002	0.01
Phe_Diseases of lips	0.005	0	0.001	0.002	0.01	0	0.002	0.006
Phe_Diseases of pulp and periapical tissues	0.005	0	0.002	0.005	0.009	0.002	0.002	0.004
Phe_Bronchopneumonia and lung abscess	0.005	0	0.005	0.007	0.006	0.001	0.005	0.007
Phe_Primary thrombocytopenia	0.005	0	0.001	0.006	0.006	0.001	0.006	0.007
Phe_Contracture of tendon (sheath)	0.005	0.001	0.002	0.006	0.004	0.004	0.006	0.01
Phe_Infection with drug-resistant microorganisms	0.005	0	0	0.005	0.01	0	0.003	0.002
Phe_Acute bronchospasm	0.005	0	0.001	0.004	0.009	0	0	0.007
Phe_Traumatic amputation	0.005	0	0	0.001	0.007	0.002	0.006	0.008
Phe_Suicide or self-inflicted injury	0.005	0	0	0.001	0.007	0.001	0.004	0.01
Phe_Nonsenile Cataract	0.005	0.001	0.002	0.004	0.005	0.001	0.003	0.01
Phe_Keratoconjunctivitis sicca	0.005	0	0.001	0.004	0.009	0	0.004	0.003
Phe_Costochondritis	0.005	0	0.003	0.005	0.01	0.002	0.002	0.002
Phe_Persistent vomiting	0.005	0	0	0.002	0.011	0	0.002	0.002
Phe_Superficial keratitis	0.005	0	0	0.002	0.008	0.001	0.001	0.007
Phe_Septic shock	0.005	0	0.001	0.001	0.006	0.002	0.007	0.008
Phe_Aortic ectasia	0.005	0	0	0	0.006	0.001	0.001	0.013
Phe_Cancer of other female genital organs	0.005	0	0.003	0.003	0.012	0	0	0
Phe_Disturbances of sensation of smell and taste	0.005	0	0	0.003	0.008	0.001	0.005	0.004
Phe_Screening for malignant neoplasms of the skin	0.005	0.001	0	0.005	0.005	0.001	0.005	0.007
Phe_Respiratory complications	0.005	0	0	0.001	0.007	0	0.007	0.005
Phe_Non-healing surgical wound	0.005	0	0	0	0.01	0	0.001	0.005
Phe_Abnormal reflex	0.004	0	0.001	0.005	0.01	0.002	0.001	0.002
Phe_Complications of gastrostomy, colostomy and enterostomy	0.004	0.001	0	0.001	0.005	0.008	0.008	0.006
Phe_Polycythemia vera	0.004	0.001	0.001	0.002	0.006	0.001	0.004	0.009
Phe_Congenital anomalies of intestine	0.004	0	0.001	0.002	0.01	0	0.001	0.003
Phe_Acute prostatitis	0.004	0	0	0	0	0.002	0.005	0.021
Phe_Anomalies of pupillary function	0.004	0	0.002	0.001	0.006	0.001	0.003	0.009
Phe_Hereditary retinal dystrophies	0.004	0.001	0.003	0.001	0.01	0	0	0.003
Phe_Malignant neoplasm of ovary and other uterine adnexa	0.004	0	0.003	0.003	0.011	0	0	0
Phe_Other CNS infection and poliomyelitis	0.004	0	0.001	0.004	0.006	0.002	0.006	0.006
Phe_Cervical intraepithelial neoplasia [CIN] [Cervical dysplasia]	0.004	0	0	0.002	0.012	0	0	0
Phe_Polyp of corpus uteri	0.004	0.001	0.005	0.004	0.01	0	0	0
Phe_Arthropathy associated with infections	0.004	0	0.003	0.003	0.006	0	0.003	0.007
Phe_Other disorders of carbohydrate transport and metabolism	0.004	0	0.001	0.001	0.006	0.002	0.004	0.008
Phe_Malignant neoplasm of rectum, rectosigmoid junction, and anus	0.004	0	0	0.001	0.004	0.001	0.006	0.01
Phe_Renal sclerosis, NOS	0.004	0	0.001	0	0.009	0	0.001	0.006
Phe_Graves' disease	0.004	0.001	0	0.002	0.006	0.002	0.006	0.007
Phe_Lower gastrointestinal congenital anomalies	0.004	0	0.001	0.002	0.011	0	0	0
Phe_Hemorrhagic disorder due to intrinsic circulating anticoagulants	0.004	0	0.002	0.006	0.006	0	0.002	0.007
Phe_Disturbances of amino-acid transport	0.004	0	0.008	0.004	0.008	0.002	0.002	0.002
Phe_Myasthenia gravis	0.004	0.001	0.001	0.002	0.004	0.001	0.004	0.012
Phe_Hereditary hemolytic anemias	0.004	0	0	0.002	0.006	0.001	0.002	0.009
Phe_Parasomnia	0.004	0	0.001	0.002	0.003	0	0.002	0.016
Phe_Oliguria and anuria	0.004	0	0.001	0.003	0.008	0	0.002	0.004
Phe_Mycoses	0.004	0	0.001	0.001	0.009	0.001	0.006	0.001
Phe_HIV infection, symptomatic	0.004	0	0	0	0.005	0.004	0.008	0.006
Phe_Central/nonobstroctive sleep apnea	0.004	0	0	0	0.004	0.001	0.005	0.012
Phe_Benign neoplasm of eye, uveal	0.004	0.001	0.002	0.002	0.001	0.003	0.006	0.013
Phe_Atherosclerosis of native arteries of the extremities with ulceration or gangrene	0.004	0	0	0	0.005	0	0.005	0.01
Phe_Dermatomycoses	0.004	0	0	0	0.003	0	0.005	0.014
Phe_Other and unspecified congenital anomalies	0.004	0	0	0.001	0.007	0	0.002	0.008
Phe_Gastrointestinal complications	0.004	0	0	0.003	0.006	0	0.003	0.007
Phe_severe protein-calorie malnutrition	0.004	0	0	0.003	0.008	0.001	0.001	0.004
Phe_Portal hypertension	0.004	0	0	0.002	0.007	0.002	0.002	0.007
Phe_Ulceration of intestine	0.004	0	0.001	0	0.007	0.001	0.007	0.003
Phe_Chronic hepatitis	0.004	0	0.002	0.006	0.009	0	0.001	0.001
Phe_Abnormal results of function study of pulmonary system	0.004	0	0.001	0.002	0.006	0	0.002	0.01
Phe_Torticollis	0.004	0	0	0.002	0.005	0.004	0.006	0.005
Phe_Nerve root and plexus disorders	0.004	0	0	0.002	0.007	0.002	0.004	0.005
Phe_Stomatitis and mucositis	0.004	0	0.001	0.001	0.008	0	0.001	0.004
Phe_Circadian rhythm sleep disorder	0.004	0	0	0	0.006	0	0.004	0.007
Phe_Encounter for long-term (current) use of antibiotics	0.004	0	0	0.004	0.007	0.002	0.004	0.003
Phe_Disorders of carbohydrate transport and metabolism	0.004	0	0.001	0.001	0.004	0.002	0.004	0.01
Phe_Open wound of finger(s)	0.004	0.001	0.006	0.006	0.005	0.001	0.003	0.004
Phe_Cerebral cysts	0.004	0.001	0.001	0.004	0.004	0.004	0.004	0.006
Phe_Exophthalmos	0.004	0	0	0.001	0.006	0.002	0.005	0.005
Phe_Eosinophilia	0.004	0	0.001	0.005	0.004	0.001	0.002	0.009
Phe_Subarachnoid hemorrhage (injury)	0.004	0	0	0.006	0.006	0	0.003	0.004
Phe_Lung disease due to external agents	0.004	0	0	0	0.004	0.002	0.007	0.008
Phe_Kidney replaced by transpant	0.004	0.001	0.002	0.001	0.004	0.002	0.002	0.011
Phe_Progressive myopia	0.004	0.001	0.003	0.006	0.004	0.002	0.002	0.007
Phe_Contracture of palmar fascia [Dupuytren's disease]	0.004	0	0	0	0.003	0	0.003	0.012
Phe_Changes in skin texture	0.004	0	0	0.002	0.007	0	0.003	0.002
Phe_Cornea replaced by transplant	0.004	0	0.001	0.001	0.007	0	0.005	0.002
Phe_Benign neoplasm of thyroid glands	0.004	0.001	0.002	0.001	0.003	0.003	0.009	0.005
Phe_Thyroid cyst	0.004	0	0.001	0.003	0.006	0.002	0.003	0.004
Phe_Chromosomal anomalies	0.004	0	0	0.001	0.005	0.001	0.002	0.008
Phe_Cyst of bone	0.004	0	0	0.002	0.006	0.001	0.004	0.005
Phe_Circumscribed scleroderma	0.004	0	0.001	0.001	0.01	0	0	0
Phe_Cancer of kidney and renal pelvis	0.004	0	0.001	0.003	0.004	0	0.002	0.009
Phe_Lymphoid leukemia, chronic	0.004	0	0.002	0.002	0.003	0.002	0.006	0.007
Phe_Anemia in neoplastic disease	0.004	0	0	0.001	0.003	0.002	0.006	0.008
Phe_Joint/ligament sprain	0.004	0	0	0.002	0.005	0	0.003	0.008
Phe_Papanicolaou smear of cervix or vagina with atypical squamous cells	0.004	0	0.001	0.001	0.01	0	0	0
Phe_Aneurysm of iliac artery	0.004	0	0.001	0.001	0.002	0	0.003	0.013
Phe_Fibrosclerosis of breast	0.003	0	0	0.002	0.009	0	0	0
Phe_Diseases and other conditions of the tongue	0.003	0	0.001	0.004	0.008	0	0.001	0.002
Phe_Adrenal cortical steroids causing adverse effects in therapeutic use	0.003	0.001	0	0.002	0.004	0.002	0.002	0.009
Phe_Viral hepatitis A	0.003	0	0	0.005	0.006	0	0.003	0.003
Phe_Ileostomy status	0.003	0	0	0.002	0.007	0	0.005	0.002
Phe_Acute periodontitis	0.003	0.001	0.003	0.001	0.003	0.006	0.005	0.006
Phe_Congenital anomalies of face and neck	0.003	0	0.005	0.003	0.007	0	0.002	0.001
Phe_Benign neoplasm of eye	0.003	0	0	0	0.004	0.001	0.005	0.008
Phe_Cancer of connective tissue	0.003	0	0	0	0.004	0	0.001	0.011
Phe_Congenital anomalies of the integument	0.003	0	0	0	0.005	0	0.002	0.008
Phe_Polycythemia, secondary	0.003	0	0	0.001	0.004	0.001	0.003	0.009
Phe_Perforation of tympanic membrane	0.003	0	0	0	0.007	0.002	0.003	0.003
Phe_Osteochondropathies	0.003	0	0	0.004	0.005	0	0.002	0.005
Phe_Other specified disorders of plasma protein metabolism	0.003	0	0	0.002	0.007	0	0.001	0.003
Phe_Benign neoplasm of parathyroid gland	0.003	0	0.002	0.001	0.006	0	0.006	0.002
Phe_Cervical cancer	0.003	0	0.002	0.002	0.009	0	0	0
Phe_Glycosuria or Acetonuria	0.003	0	0	0.001	0.004	0.001	0.005	0.007
Phe_Orchitis and epididymitis	0.003	0	0	0	0	0.001	0.004	0.016
Phe_Chronic prostatitis	0.003	0	0	0	0	0.003	0.001	0.018
Phe_Disorders of the orbit	0.003	0	0.001	0.001	0.008	0	0.001	0.003
Phe_Pyogenic arthritis	0.003	0	0	0.004	0.004	0	0.002	0.007
Phe_Cardiogenic shock	0.003	0	0	0	0.001	0.001	0.008	0.01
Phe_Eating disorder	0.003	0	0	0.002	0.007	0.001	0.003	0.001
Phe_Cholesterolosis of gallbladder	0.003	0	0	0.001	0.008	0	0	0.003
Phe_Muscular dystrophies and other myopathies	0.003	0	0.002	0.006	0.005	0.001	0.004	0.003
Phe_Disorders of bilirubin excretion	0.003	0	0	0	0.003	0.001	0.003	0.012
Phe_Cancer of stomach	0.003	0.001	0.002	0.004	0.005	0.004	0.002	0.002
Phe_Breast disorder NOS	0.003	0.001	0.003	0.002	0.007	0	0.001	0.002
Phe_Open wound of hand except finger(s)	0.003	0	0.001	0.002	0.004	0	0.001	0.009
Phe_Stress fracture	0.003	0	0	0.001	0.005	0.001	0.001	0.006
Phe_Methicillin sensitive Staphylococcus aureus	0.003	0.001	0.007	0.002	0.004	0.004	0.005	0.001
Phe_Chronic laryngitis	0.003	0	0	0.006	0.004	0	0.001	0.007
Phe_Pancreatic cancer	0.003	0	0.001	0.001	0.003	0	0.005	0.008
Phe_Psoriatic arthropathy	0.003	0.001	0.003	0.002	0.004	0.003	0.003	0.005
Phe_Diarrhea	0.003	0	0	0.001	0.005	0.003	0.002	0.006
Phe_Meniere's disease	0.003	0	0	0.004	0.004	0.002	0.002	0.007
Phe_Meningitis	0.003	0	0.003	0.004	0.008	0	0	0
Phe_Other pulmonary inflamation or edema	0.003	0.001	0.002	0.002	0.006	0	0.002	0.002
Phe_Chromosomal anomalies and genetic disorders	0.003	0	0	0.001	0.004	0.001	0.002	0.008
Phe_Complication of colostomy or enterostomy	0.003	0	0	0.002	0.007	0	0	0.003
Phe_Cancer of brain	0.003	0	0	0.002	0.005	0	0.001	0.007
Phe_Effects of heat, cold and air pressure	0.003	0	0	0	0.004	0.006	0.003	0.005
Phe_Cardiac complications, not elsewhere classified	0.003	0	0	0.001	0.004	0.001	0.005	0.005
Phe_Pituitary hyperfunction	0.003	0	0	0.002	0.006	0	0.002	0.004
Phe_Raynaud's syndrome	0.003	0	0	0.004	0.006	0	0.001	0.003
Phe_Glossodynia	0.003	0	0.001	0.001	0.008	0	0	0
Phe_Unspecified polyarthropathy or polyarthritis	0.003	0	0.002	0.001	0.005	0.001	0.006	0.002
Phe_Chronic vascular insufficiency of intestine	0.003	0	0	0.002	0.007	0.001	0.001	0.001
Phe_Balanoposthitis	0.003	0	0	0	0	0	0.005	0.014
Phe_Other hemoglobinopathies	0.003	0.001	0.001	0.001	0.003	0.001	0.001	0.009
Phe_Cancer of bone and connective tissue	0.003	0	0	0.001	0.006	0	0.001	0.005
Phe_Cholangitis	0.003	0	0	0	0.002	0.001	0.003	0.01
Phe_Chronic tonsillitis and adenoiditis	0.003	0	0	0	0.005	0	0.001	0.006
Phe_Tics and stuttering	0.003	0	0.001	0.001	0.004	0	0	0.009
Phe_Anisometropia	0.003	0.001	0	0	0.006	0.001	0	0.004
Phe_Disorders of external ear	0.003	0	0.001	0.001	0.001	0.002	0.003	0.012
Phe_Diseases of spleen	0.003	0	0	0	0.005	0	0.003	0.005
Phe_Congenital anomaly of gallbladder, bile ducts, liver, pancreas	0.003	0	0	0.001	0.007	0	0.001	0.002
Phe_Paralytic strabismus	0.003	0.001	0.005	0.008	0.003	0.003	0.002	0.003
Phe_Sarcoidosis	0.003	0	0.002	0.001	0.005	0.001	0.002	0.005
Phe_Cancer of larynx, pharynx, nasal cavities	0.003	0	0	0.001	0.004	0.002	0.004	0.005
Phe_Periodontitis (acute or chronic)	0.003	0.001	0.003	0	0.002	0.006	0.005	0.006
Phe_Protozoan infection	0.003	0.001	0.002	0.001	0.003	0.002	0.006	0.005
Phe_Peritoneal or intestinal adhesions	0.003	0	0	0	0.003	0	0.004	0.009
Phe_Lordosis (acquired)	0.003	0	0	0	0.007	0	0.001	0.001
Phe_Nasal polyps	0.003	0	0.003	0.006	0.001	0.001	0.003	0.008
Phe_Adrenal hypofunction	0.003	0	0	0.001	0.007	0	0.001	0.002
Phe_Polyp of female genital organs	0.003	0	0	0.001	0.008	0	0	0
Phe_Oral aphthae	0.003	0	0.001	0.004	0.007	0	0	0
Phe_Secondary malignancy of bone	0.003	0	0	0.001	0.003	0	0.001	0.009
Phe_Other disorders of tympanic membrane	0.003	0	0	0	0.007	0	0	0.002
Phe_Adverse reaction to serum or vaccine	0.003	0.002	0.006	0.002	0.004	0	0.001	0.004
Phe_Urinary complications NEC	0.003	0	0	0.005	0.004	0	0.001	0.004
Phe_Toxic multinodular goiter	0.003	0	0	0.003	0.006	0.001	0.001	0.001
Phe_Valvular heart disease/ heart chambers	0.003	0	0.001	0.003	0.005	0.001	0.003	0.001
Phe_Acute appendicitis	0.003	0	0	0	0.003	0.002	0.006	0.005
Phe_Toxic gastroenteritis and colitis	0.003	0	0.006	0.005	0.003	0.003	0.002	0.004
Phe_Cancer of mouth	0.003	0	0	0	0.002	0.002	0.008	0.005
Phe_Muscular calcification and ossification	0.003	0	0	0.001	0.006	0	0.002	0.003
Phe_Irregular menstrual cycle/bleeding	0.003	0	0.002	0.007	0.006	0	0	0
Phe_Need for Hormone replacement therapy (postmenopausal)	0.003	0	0.001	0.001	0.007	0	0	0
Phe_Abscess or ulceration of vulva	0.003	0	0	0.001	0.007	0	0	0
Phe_Type 1 diabetes with renal manifestations	0.003	0	0	0.001	0.001	0	0.002	0.011
Phe_Other and nonspecific abnormal cytological, histological and immunological findings	0.003	0	0.002	0.003	0.007	0	0	0
Phe_Impetigo	0.003	0	0	0	0.005	0	0.003	0.003
Phe_Secondary diabetes mellitus	0.003	0	0	0	0.006	0	0	0.003
Phe_Other disorders of testis	0.003	0	0.001	0	0	0	0.003	0.013
Phe_Lymphoid leukemia	0.003	0	0.001	0.002	0.002	0.002	0.006	0.004
Phe_Benign neoplasm of pituitary gland and craniopharyngeal duct (pouch)	0.003	0	0	0.001	0.002	0.002	0.006	0.005
Phe_Cancer of liver and intrahepatic bile duct	0.003	0	0.001	0.005	0.005	0.002	0.001	0
Phe_Open wound of nose and sinus	0.003	0	0	0	0.001	0	0.004	0.01
Phe_Hodgkin's disease	0.003	0	0	0.004	0.002	0.003	0.002	0.006
Phe_Dyshidrosis	0.003	0	0	0	0.004	0	0.003	0.006
Phe_Malignant neoplasm of head, face, and neck	0.003	0	0	0.001	0.003	0.001	0.003	0.006
Phe_Neoplasm of uncertain behavior of breast	0.003	0	0	0	0.004	0	0.003	0.004
Phe_Secondary malignant neoplasm of digestive systems	0.003	0	0	0.001	0.004	0	0	0.006
Phe_Localized adiposity	0.003	0	0	0	0.005	0	0.001	0.005
Phe_Iatrogenic endocrine disorders	0.003	0	0	0.001	0.002	0	0.002	0.009
Phe_Hypertrophy of female genital organs	0.003	0	0	0.001	0.007	0	0	0
Phe_Posttraumatic wound infection not elsewhere classified	0.003	0	0	0	0.007	0	0	0
Phe_Type 1 diabetes with ophthalmic manifestations	0.003	0	0.001	0.001	0.006	0	0.001	0
Phe_Acute vascular insufficiency of intestine	0.003	0	0	0.002	0.004	0	0	0.006
Phe_Benign neoplasm of male genital organs	0.003	0	0	0	0	0.002	0.004	0.011
Phe_Loss of height	0.003	0	0	0.001	0.005	0	0	0.003
Phe_Pyogenic granuloma	0.003	0	0.001	0.001	0.005	0.002	0.001	0.003
Phe_Diabetes type 1 with peripheral circulatory disorders	0.002	0	0	0	0.003	0.003	0.007	0.003
Phe_Noninflammatory disorders of vulva and perineum	0.002	0	0	0.007	0.005	0	0	0
Phe_Malunion and nonunion of fracture	0.002	0	0.002	0.006	0.004	0	0	0.003
Phe_Sickle cell anemia	0.002	0	0	0	0.006	0	0	0.001
Phe_Appendicitis	0.002	0	0	0	0.003	0.001	0.005	0.005
Phe_Esophageal atresia/tracheoesophageal fistula	0.002	0	0.002	0.001	0.006	0	0	0
Phe_Pituitary hypofunction	0.002	0	0	0	0.003	0	0.002	0.007
Phe_Spinal enthesopathy	0.002	0	0	0	0.005	0	0.001	0.002
Phe_Lyme disease	0.002	0	0	0.001	0.005	0.001	0.003	0
Phe_Vitiligo	0.002	0	0	0	0.002	0	0.006	0.005
Phe_Disorders of amino-acid metabolism	0.002	0	0	0	0.005	0.001	0.003	0.001
Phe_Cancer of brain and nervous system	0.002	0	0	0.002	0.004	0	0	0.004
Phe_Nutritional marasmus	0.002	0	0	0	0.006	0.001	0.001	0.001
Phe_Apnea	0.002	0	0	0	0.002	0.001	0.002	0.007
Phe_Spinocerebellar disease	0.002	0	0	0.002	0.004	0	0.001	0.003
Phe_Contact dermatitis and other eczema due to plants [except food]	0.002	0	0	0	0.003	0	0.006	0.003
Phe_Diseases of thymus gland	0.002	0	0	0.001	0.002	0	0.005	0.004
Phe_Excessive or frequent menstruation	0.002	0	0.002	0.005	0.005	0	0	0
Phe_Other hypertrophic cardiomyopathy	0.002	0	0	0.001	0.005	0.001	0.002	0.001
Phe_Poisoning by agents primarily affecting blood constituents	0.002	0	0	0.002	0.004	0	0.004	0.001
Phe_Adrenal hyperfunction	0.002	0	0	0	0.003	0	0.002	0.005
Phe_Secondary malignancy of respiratory organs	0.002	0	0.001	0	0.003	0	0.002	0.005
Phe_Respiratory arrest	0.002	0	0	0.001	0.001	0.002	0.003	0.007
Phe_Spirochetal infection	0.002	0	0	0.001	0.004	0.001	0.003	0
Phe_Hemarthrosis	0.002	0	0	0	0.004	0	0	0.006
Phe_Nerve root lesions	0.002	0	0	0.001	0.004	0.001	0.002	0.003
Phe_Otosclerosis	0.002	0	0.001	0.001	0.001	0	0.001	0.009
Phe_Superficial injury, infected	0.002	0	0	0.003	0.004	0	0.002	0.001
Phe_Appendiceal conditions	0.002	0	0	0	0.003	0	0.004	0.005
Phe_Benign neoplasm of ovary	0.002	0	0	0	0.006	0	0	0
Phe_Open wound of ear	0.002	0	0.001	0.001	0.004	0	0.001	0.003
Phe_Nerve plexus lesions	0.002	0	0	0.002	0.003	0.001	0.003	0.004
Phe_Hyperaldosteronism	0.002	0	0.001	0.001	0.004	0	0.001	0.003
Phe_Other specified congenital anomalies of nervous system	0.002	0	0.002	0.003	0.002	0	0.001	0.005
Phe_Traumatic and surgical subcutaneous emphysema	0.002	0	0.001	0.002	0.005	0	0	0.002
Phe_Inflammatory disease of breast	0.002	0	0	0.002	0.005	0	0	0
Phe_Pyoderma	0.002	0.001	0	0	0.001	0	0.002	0.008
Phe_Muscle/tendon sprain	0.002	0	0	0	0.004	0	0	0.003
Phe_Disorders of coccyx	0.002	0	0.001	0.001	0.004	0	0.004	0
Phe_Hirsutism	0.002	0	0	0	0.006	0	0	0
Phe_Rickets or osteomalacia	0.002	0	0.001	0.002	0.003	0.001	0.002	0.004
Phe_Congenital deformities of feet	0.002	0	0	0	0.002	0.001	0.002	0.006
Phe_Jaw disease NOS	0.002	0	0	0.005	0.005	0	0	0
Phe_Idiopathic fibrosing alveolitis	0.002	0.001	0	0.002	0.004	0.001	0.002	0.001
Phe_Other heart block	0.002	0	0	0	0.005	0	0.002	0.001
Phe_Glossitis	0.002	0	0	0	0.004	0	0	0.004
Phe_Cancer of other male genital organs	0.002	0	0	0	0.001	0	0.001	0.01
Phe_Villonodular synovitis	0.002	0	0	0	0.004	0.002	0.004	0
Phe_Other congenital musculoskeletal anomalies	0.002	0	0	0	0.004	0	0.002	0.001
Phe_Malignant neoplasm of liver, primary	0.002	0	0.001	0.004	0.003	0.002	0.001	0.002
Phe_Spinal cord injury without evidence of spinal bone injury	0.002	0	0	0.001	0.003	0.001	0.003	0.003
Phe_Stomatitis and mucositis (ulcerative)	0.002	0	0	0	0.004	0	0	0.003
Phe_Bone cancer	0.002	0	0	0.002	0.005	0	0	0.001
Phe_Urethritis and urethral syndrome	0.002	0	0	0	0.002	0.004	0.005	0.003
Phe_Lagophthalmos	0.002	0	0	0	0.001	0.001	0.003	0.007
Phe_Other inflammatory disorders of male genital organs	0.002	0	0	0	0	0	0.002	0.01
Phe_Chronic pericarditis	0.002	0	0	0.001	0.003	0	0.001	0.005
Phe_Upper gastrointestinal congenital anomalies	0.002	0	0.002	0.001	0.005	0	0	0
Phe_Bariatric surgery	0.002	0	0	0	0.005	0	0	0
Phe_Liver replaced by transplant	0.002	0	0.001	0.004	0.002	0.002	0.002	0.001
Phe_Aneurysm of artery of lower extremity	0.002	0	0	0	0.001	0.002	0.002	0.007
Phe_Dissociative disorder	0.002	0	0	0.005	0.004	0	0	0
Phe_Autism	0.002	0	0.001	0.002	0.002	0	0.004	0.003
Phe_Acute pericarditis	0.002	0	0	0	0.002	0	0.002	0.007
Phe_Toxic effect of other substances, chiefly nonmedicinal as to source	0.002	0	0.004	0.003	0.002	0	0	0.004
Phe_Renal osteodystrophy	0.002	0	0	0.001	0.002	0.002	0.004	0.003
Phe_Fibroadenosis of breast	0.002	0	0	0	0.005	0	0	0
Phe_Complex regional/central pain syndrome	0.002	0	0	0	0.003	0	0.001	0.005
Phe_Keratoconus	0.002	0	0	0	0	0.001	0.001	0.01
Phe_Disturbances in tooth eruption	0.002	0	0	0	0.003	0.001	0.003	0.003
Phe_Unequal leg length (acquired)	0.002	0	0	0.001	0.003	0.001	0.002	0.001
Phe_Secondary malignancy of brain/spine	0.002	0	0	0	0.004	0	0.001	0.003
Phe_Diverticulum of esophagus, acquired	0.002	0	0.001	0.002	0.003	0	0.001	0.003
Phe_Lesions of stomach and duodenum	0.002	0	0.001	0.001	0.003	0.001	0.003	0.001
Phe_Antirheumatics causing adverse effects in therapeutic use	0.002	0	0.001	0.003	0.004	0	0.002	0
Phe_Endometrial hyperplasia	0.002	0.001	0.006	0.006	0.003	0	0	0
Phe_Arthropod-borne diseases	0.002	0	0	0	0.001	0.001	0.003	0.005
Phe_Arthralgia/ankylosis of temporomandibular joint	0.002	0	0	0	0.002	0.001	0.002	0.005
Phe_Polydipsia	0.002	0	0	0.001	0.005	0	0	0.001
Phe_Symptomatic artificial menopause	0.002	0	0	0.001	0.005	0	0	0
Phe_Dermatomyositis	0.002	0	0.001	0	0.003	0.002	0.001	0.003
Phe_Otorrhea	0.002	0	0	0	0.001	0	0.002	0.007
Phe_Congenital hypothyroidism	0.002	0	0	0	0.005	0	0	0
Phe_Chronic glomerulonephritis, NOS	0.002	0	0	0.002	0.003	0	0	0.003
Phe_Gangrene	0.002	0	0	0.002	0.002	0	0	0.005
Phe_Pneumoconiosis	0.002	0	0	0	0	0.002	0.004	0.007
Phe_Hallux rigidus	0.002	0	0	0	0.001	0.003	0.004	0.003
Phe_Learning disorder	0.002	0	0	0	0.002	0	0	0.006
Phe_Decreased libido	0.002	0	0	0.001	0.002	0.001	0.001	0.005
Phe_Cancer of esophagus	0.002	0	0	0.002	0.003	0	0	0.002
Phe_Celiac disease	0.002	0	0.001	0.005	0.004	0	0	0
Phe_Congenital anomalies of the eye	0.002	0	0.001	0.002	0.004	0	0	0
Phe_Cholesteatoma	0.002	0	0	0	0.002	0.002	0.002	0.005
Phe_Rheumatic fever / chorea	0.002	0	0	0	0.003	0	0.001	0.003
Phe_Ankylosing spondylitis	0.002	0	0.002	0.002	0.003	0	0.001	0.003
Phe_Cancer of oropharynx	0.002	0	0	0.001	0.002	0	0.002	0.004
Phe_Nodular lymphoma	0.002	0	0	0	0.003	0	0	0.004
Phe_Anatomical abnormatilies of kidney and ureters	0.002	0	0	0	0.005	0	0	0
Phe_Nephrotic syndrome without mention of glomerulonephritis	0.002	0	0	0	0.002	0	0.004	0.002
Phe_Postprocedural fever	0.002	0	0	0.001	0.005	0	0	0
Phe_Disorders of tooth development	0.002	0	0	0	0.002	0.001	0.004	0.003
Phe_Cerebral laceration and contusion	0.002	0	0	0.001	0.003	0	0.002	0.002
Phe_Benign neoplasm of respiratory and intrathoracic organs	0.002	0	0	0.003	0.004	0	0	0
Phe_Benign neoplasm of lymph nodes	0.002	0	0	0.001	0.002	0	0.005	0.001
Phe_Vascular complications of surgery and medical procedures	0.002	0	0.001	0.002	0.004	0	0	0
Phe_Pathological, developmental or recurrent dislocation	0.002	0	0	0.001	0.001	0	0.002	0.006
Phe_Noninflammatory disorders of cervix	0.002	0	0.002	0.002	0.004	0	0	0
Phe_Scleritis and episcleritis	0.002	0	0	0	0.003	0	0.003	0.002
Phe_Congenital anomalies of abdominal wall; diaphram	0.002	0	0	0	0.002	0	0.002	0.004
Phe_Acute tonsillitis	0.002	0	0.001	0.001	0.004	0	0	0
Phe_Other specified disorders involving the immune mechanism	0.002	0	0	0	0.003	0.002	0.002	0.002
Phe_Tics and choreas	0.002	0	0	0	0.004	0	0	0.001
Phe_Chronic thyroiditis	0.002	0	0	0.001	0.004	0	0.001	0
Phe_Hypotony of eye	0.002	0	0	0	0	0.002	0.005	0.005
Phe_Lumbosacral spondylolysis, congenital	0.002	0	0.001	0.002	0.001	0.007	0	0.003
Phe_Chondromalacia	0.002	0	0.001	0.001	0.002	0.001	0.002	0.002
Phe_Venous/cerebrovascular complications embolism in pregnancy and the puerperium	0.002	0	0	0	0.004	0	0	0.001
Phe_Phlebitis and thrombophlebitis of intracranial venous sinuses	0.002	0	0	0.001	0.002	0.001	0.001	0.003
Phe_Rheumatism, unspecified and fibrositis	0.002	0	0	0	0.004	0	0	0
Phe_Ankylosis of joint	0.002	0	0	0	0.003	0	0.002	0.002
Phe_Arthropathy associated with neurological disorders	0.002	0	0.001	0.001	0.003	0.002	0.001	0.002
Phe_Cellulitis and abscess of oral soft tissues	0.002	0	0	0.002	0.003	0	0.001	0
Phe_Other specified congenital anomalies of kidney	0.002	0	0.001	0.002	0.003	0	0	0.002
Phe_Acute and chronic tonsillitis	0.002	0	0	0	0.003	0	0	0.003
Phe_Chronic interstitial cystitis	0.002	0	0	0.001	0.004	0	0	0
Phe_Type 1 diabetes with ketoacidosis	0.001	0	0.004	0	0.002	0.002	0.001	0.003
Phe_Hypertrophic obstructive cardiomyopathy	0.001	0	0.001	0	0.004	0	0	0
Phe_Exostosis of jaw	0.001	0	0	0	0.002	0.002	0.001	0.002
Phe_Diaper or napkin rash	0.001	0	0	0	0.004	0	0.001	0.001
Phe_Endometriosis	0.001	0	0.003	0.004	0.003	0	0	0
Phe_Toxic effect of corrosive aromatics, acids, and caustic alkalis	0.001	0	0.002	0.006	0.002	0	0	0
Phe_Toxic effect of venom	0.001	0	0	0	0.004	0	0	0
Phe_Infectious mononucleosis	0.001	0	0	0	0.004	0	0.001	0
Phe_Ulcerative colitis (chronic)	0.001	0	0	0.003	0.002	0	0.001	0.003
Phe_Other hereditary hemolytic anemias	0.001	0	0	0.001	0.001	0.001	0.003	0.003
Phe_Cancer of other female genital organs (excluding uterus and ovary)	0.001	0	0	0	0.004	0	0	0
Phe_Poisoning by agents primarily acting on the smooth and skeletal muscles and respiratory system	0.001	0	0	0	0.002	0	0.001	0.004
Phe_Acute and subacute necrosis of liver	0.001	0	0.001	0	0.004	0	0	0
Phe_Thyroiditis, acute and subacute	0.001	0	0.001	0.001	0.002	0.001	0.001	0.001
Phe_Glomerulonephritis	0.001	0	0	0.002	0.003	0	0	0
Phe_Neoplasm of uncertain behavior of male genital organs	0.001	0	0	0	0	0	0.001	0.008
Phe_Kwashiorkor	0.001	0	0	0.001	0.004	0	0	0
Phe_Nonspecific abnormal findings in cerebrospinal fluid	0.001	0	0.002	0.002	0.003	0	0	0.001
Phe_Non-proliferative glomerulonephritis	0.001	0	0	0	0.003	0	0	0.002
Phe_Toxic effect of other metals	0.001	0	0	0	0.001	0.002	0.003	0.002
Phe_Alopecia Areata	0.001	0	0	0	0.004	0	0	0
Phe_Prolapse of vaginal vault after hysterectomy	0.001	0	0.001	0	0.004	0	0	0
Phe_Dyspareunia	0.001	0	0.001	0.001	0.003	0	0	0
Phe_Acquired deformities of knee	0.001	0	0.001	0.002	0.003	0	0	0
Phe_Cervicitis and endocervicitis	0.001	0	0	0	0.004	0	0	0
Phe_Other specified diffuse diseases of connective tissue	0.001	0	0	0	0.003	0	0	0.002
Phe_Gastroesophageal laceration-hemorrhage syndrome	0.001	0	0	0	0.001	0.002	0.005	0.001
Phe_Complication of nervous system device, implant, and graft	0.001	0	0	0	0.001	0.002	0.003	0.003
Phe_Acquired coagulation factor deficiency	0.001	0	0	0.002	0.001	0	0.001	0.004
Phe_Obstructive genitourinary defect	0.001	0	0	0	0.003	0	0	0
Phe_Anomalies of respiratory system, congenital	0.001	0	0	0	0	0	0.006	0.002
Phe_Disease of capillaries	0.001	0	0	0	0.002	0	0.001	0.003
Phe_Seborrhea	0.001	0	0	0	0	0	0.001	0.006
Phe_Iatrogenic pulmonary embolism and infarction	0.001	0	0.001	0.001	0.001	0	0.001	0.003
Phe_Telogen effluvium	0.001	0	0.005	0.002	0.002	0	0	0
Phe_Pneumonia due to fungus (mycoses)	0.001	0	0	0	0.002	0	0.001	0.002
Phe_Neurofibromatosis	0.001	0.001	0.006	0	0.001	0.001	0	0.003
Phe_Infantile cerebral palsy	0.001	0	0.001	0.001	0.003	0	0.001	0.001
Phe_Eosinophilic esophagitis	0.001	0	0.002	0.001	0.003	0	0	0
Phe_Corneal ulcer	0.001	0	0	0	0.002	0	0.001	0.003
Phe_Cysts of the jaws	0.001	0	0	0	0.002	0	0.001	0.002
Phe_Nonspecific abnormal results of other endocrine function study	0.001	0	0	0.002	0.003	0	0	0
Phe_Intestinal helminthiases	0.001	0	0	0.002	0.003	0	0	0
Phe_Other complications of pregnancy NEC	0.001	0	0	0	0.003	0	0	0
Phe_Chronic passive congestion of liver	0.001	0	0	0.002	0.001	0.001	0.001	0.002
Phe_Hyperchylomicronemia	0.001	0	0	0.002	0.003	0	0	0
Phe_Acromegaly and gigantism	0.001	0	0	0	0.002	0	0.002	0.002
Phe_Chronic periodontitis	0.001	0	0	0.004	0	0	0	0.003
Phe_Chronic venous hypertension	0.001	0	0	0	0	0	0.001	0.006
Phe_Gastrointestinal malfunction arising from mental factors	0.001	0	0.001	0	0.001	0	0	0.003
Phe_Secondary malignant neoplasm of liver	0.001	0	0.002	0.001	0.002	0	0	0.002
Phe_Aspergillosis	0.001	0	0	0	0.003	0	0	0.001
Phe_Symptoms involving skin and other integumentary tissue	0.001	0	0	0	0.001	0	0.001	0.003
Phe_Acute rheumatic heart disease	0.001	0	0.002	0.001	0.001	0	0	0.003
Phe_Orthopnea	0.001	0	0	0	0.003	0	0	0
Phe_Bullous dermatoses	0.001	0	0	0	0.002	0	0.003	0
Phe_Cancer of tongue	0.001	0	0	0	0	0.001	0.002	0.004
Phe_Malignant neoplasm of small intestine, including duodenum	0.001	0	0	0	0.002	0	0	0.003
Phe_Nervous system congenital anomalies	0.001	0	0.003	0.003	0.002	0	0	0
Phe_Thyrotoxic exophthalmos	0.001	0	0	0	0.001	0.002	0.003	0
Phe_Cancer of hypopharynx	0.001	0	0	0	0	0.001	0.002	0.004
Phe_Premenopausal menorrhagia	0.001	0	0.002	0.002	0.002	0	0	0
Phe_Cataplexy and narcolepsy	0.001	0	0	0	0.003	0	0	0
Phe_Anomalies of endocrine glands, congenital	0.001	0	0	0	0.003	0	0	0
Phe_Adverse effects of antibacterials (not penicillins)	0.001	0	0	0.001	0.002	0	0	0.002
Phe_Hypersensitivity angiitis	0.001	0	0	0	0.002	0.001	0.002	0
Phe_Mobitz II AV block	0.001	0	0	0	0	0	0.004	0.003
Phe_Complication of amputation stump	0.001	0	0	0	0.002	0	0.001	0
Phe_Broken tooth	0.001	0	0	0	0	0	0.003	0.003
Phe_Anomalous atrioventricular excitation	0.001	0	0	0	0.001	0	0.001	0.003
Phe_Cutaneous lupus erythematosus	0.001	0	0	0	0.003	0	0	0
Phe_Crushing injury	0.001	0	0	0	0.001	0	0	0.005
Phe_Benign neoplasm of lip, oral cavity, and pharynx	0.001	0	0.001	0	0.001	0.001	0.001	0.002
Phe_Other cardiomyopathy	0.001	0	0	0	0.001	0.001	0.001	0.003
Phe_Other perinatal conditions of fetus or newborn	0.001	0	0	0	0.002	0.001	0.001	0.001
Phe_Congenital coagulation defects	0.001	0	0	0	0.002	0	0.001	0.002
Phe_Toxic effect of (non-ethyl) alcohol and petroleum and other solvents	0.001	0	0	0	0	0	0	0.006
Phe_Nystagmus and other irregular eye movements	0.001	0	0	0	0.001	0	0	0.003
Phe_Congenital pigmentary anomalies of skin	0.001	0	0	0.001	0.002	0	0	0
Phe_Lymphoid leukemia, acute	0.001	0	0	0	0.002	0	0.003	0
Phe_Tympanosclerosis and middle ear disease related to otitis media	0.001	0	0	0	0.002	0	0	0.002
Phe_Ovarian dysfunction	0.001	0	0	0.002	0.002	0	0	0
Phe_Embolism and thrombosis of abdominal aorta	0.001	0	0	0	0.001	0	0	0.004
Phe_Disorders secondary to childbirth, surgery, trauma	0.001	0	0	0	0.003	0	0	0
Phe_Hereditary disturbances in tooth structure	0.001	0	0	0	0.001	0	0.002	0.003
Phe_Acquired hemolytic anemias	0.001	0	0	0	0.001	0.001	0.003	0
Phe_Cancer of eye	0.001	0	0	0	0	0	0.001	0.005
Phe_Hx of malignant neoplasm of oral cavity and pharynx	0.001	0	0	0	0	0.002	0.003	0.003
Phe_Cancer of lip	0.001	0	0.001	0	0.001	0	0	0.002
Phe_Pelvic peritoneal adhesions, female (postoperative) (postinfection)	0.001	0	0.002	0.002	0.002	0	0	0
Phe_Polyneuropathy due to drugs	0.001	0	0	0	0	0.002	0.002	0.003
Phe_Toxic erythema	0.001	0	0.001	0.001	0.002	0	0.001	0
Phe_Lung transplant	0.001	0	0	0	0.001	0.001	0.002	0.002
Phe_Tracheostomy complications	0.001	0	0	0	0	0	0.002	0.004
Phe_Abnormal arterial blood gases	0.001	0	0	0.001	0.002	0	0	0
Phe_Pseudoexfoliation glaucoma	0.001	0	0.001	0.001	0.001	0	0.001	0.002
Phe_Postoperative shock	0.001	0	0	0	0	0.001	0.005	0.001
Phe_Sideroblastic anemia	0.001	0	0	0	0.001	0	0.001	0.003
Phe_Cancer of larynx	0.001	0	0	0	0	0.001	0.005	0.001
Phe_Other specified diseases of the salivary glands	0.001	0	0	0	0.001	0.001	0.002	0.002
Phe_Anterior horn cell disease	0.001	0	0	0.001	0.001	0.001	0.001	0.001
Phe_Pilonidal cyst	0.001	0	0	0	0.002	0	0	0.002
Phe_Cancer of major salivary glands	0.001	0	0	0	0	0.002	0.006	0
Phe_Myeloid leukemia	0.001	0	0.002	0	0	0.001	0.002	0.002
Phe_Pelvic inflammatory disease, NOS	0.001	0	0	0	0.002	0	0	0
Phe_Insulins and antidiabetic agents causing adverse effects in therapeutic use	0.001	0	0.001	0.001	0.002	0	0	0
Phe_Arthropathy associated with other disorders classified elsewhere	0.001	0	0	0	0.001	0.002	0.001	0.001
Phe_Urethral stricture due to infecton	0.001	0	0	0	0.001	0	0	0.003
Phe_Gastrojejunal ulcer	0.001	0	0	0	0	0.002	0.004	0.002
Phe_Cancer of of nasal cavities	0.001	0	0	0	0.001	0	0	0.002
Phe_Other disorders of pancreatic internal secretion	0.001	0	0.002	0.002	0.001	0	0	0.002
Phe_Dysmenorrhea	0.001	0	0	0.001	0.002	0	0	0
Phe_Osteitis deformans [Paget's disease of bone]	0.001	0	0	0	0.001	0	0.001	0.002
Phe_Degenerative skin disorders	0.001	0	0	0.001	0.002	0	0	0
Phe_Myeloid leukemia, chronic	0.001	0	0.003	0	0	0.001	0.001	0.003
Phe_Neural tube defects	0.001	0	0.001	0.001	0.001	0	0.002	0
Phe_Juvenile osteochondrosis	0.001	0	0	0.001	0.001	0	0	0.003
Phe_Noninfectious dermatoses of eyelid	0.001	0	0.001	0.001	0.002	0	0	0
Phe_Malignant neoplasm of testis	0.001	0	0	0	0	0	0.001	0.004
Phe_Allergic purpura	0.001	0	0	0	0.001	0	0	0.002
Phe_Secondary malignant neoplasm of skin	0.001	0	0	0	0.002	0	0	0
Phe_Cardiac rhythm regulators causing adverse effects in therapeutic use	0.001	0	0	0.001	0.002	0	0	0
Phe_Congenital factor VIII disorder	0.001	0	0	0	0.002	0	0.001	0
Phe_Blister	0.001	0	0	0	0	0.001	0.001	0.004
Phe_Diabetes insipidus	0.001	0	0	0	0.002	0	0	0
Phe_Open wound of genital organs	0.001	0	0	0.001	0.002	0	0	0
Phe_Malignant neoplasm of other urinary organs	0.001	0	0	0	0.001	0	0.001	0.002
Phe_Blood vessel replaced	0.001	0	0.001	0.001	0	0	0.001	0.002
Phe_Elevated C-reactive protein (CRP)	0.001	0	0	0	0.001	0.001	0.002	0
Phe_Malignant neoplasm of gallbladder and extrahepatic bile ducts	0.001	0	0.001	0.001	0.002	0	0	0
Phe_Cyst or abscess of Bartholin's gland	0.001	0	0.001	0	0.002	0	0	0
Phe_Vaginal enterocele, congenital or acquired	0.001	0	0.001	0	0.002	0	0	0
Phe_Ichthyosis congenita	0.001	0	0	0	0.002	0	0	0
Phe_Irregular menstrual cycle	0.001	0	0.002	0.002	0.001	0	0	0
Phe_Injury to blood vessels	0.001	0	0	0	0.002	0	0	0
Phe_Femoral hernia	0.001	0	0.001	0.001	0.002	0	0	0
Phe_Congenital anomalies of stomach	0.001	0	0	0	0.002	0	0	0
Phe_Dysplasia of female genital organs	0.001	0	0	0	0.002	0	0	0
Phe_Pemphigus and pemphigoid	0.001	0	0	0	0	0	0.003	0.002
Phe_Angiodysplasia of intestine (without mention of hemorrhage)	0.001	0	0	0	0.002	0	0	0
Phe_Juvenile rheumatoid arthritis	0.001	0	0	0	0.002	0	0	0
Phe_Pigmentary iris degeneration	0.001	0	0	0	0	0.001	0.001	0.003
Phe_Muscular dystrophies	0.001	0	0	0	0.002	0	0	0
Phe_Acquired deformities of finger	0.001	0	0.001	0.001	0.001	0	0	0.001
Phe_Vesicoureteral reflux	0.001	0	0	0	0.002	0	0	0
Phe_Acute dermatitis due to solar radiation	0.001	0	0	0	0.002	0	0	0.001
Phe_Vitamin A deficiency	0.001	0	0	0	0.001	0	0.001	0.002
Phe_Parapsoriasis	0.001	0	0.002	0.003	0.001	0	0	0
Phe_Retinoschisis and retinal cysts	0.001	0	0	0	0.002	0	0	0
Phe_Systemic sclerosis	0.001	0	0	0	0.002	0	0	0
Phe_Urethral syndrome	0.001	0	0	0	0	0.004	0.003	0
Phe_Iodine hypothyroidism	0.001	0	0.001	0.002	0.001	0	0	0
Phe_Cancer of other endocrine glands	0.001	0	0	0.001	0.002	0	0	0
Phe_Cancer of nasopharynx	0.001	0	0	0.001	0.002	0	0	0
Phe_Lack of normal physiological development, unspecified	0.001	0	0	0	0	0	0.005	0
Phe_Lack of normal physiological development	0.001	0	0	0	0	0	0.005	0
Phe_Poisoning by agents primarily affecting the gastrointestinal system	0.001	0	0.001	0	0.002	0	0	0
Phe_Dystrophy of female genital tract	0.001	0	0	0	0.002	0	0	0
Phe_Mucous polyp of cervix	0.001	0	0	0	0.002	0	0	0
Phe_Histoplasmosis	0.001	0	0.001	0	0.001	0	0	0
Phe_Urethral hypermobility/ISD	0.001	0	0	0	0.002	0	0	0
Phe_Malignant neoplasm of unspecified male genital organ	0.001	0	0	0	0	0	0	0.003
Phe_Myeloid leukemia, acute	0.001	0	0	0	0.001	0.001	0.002	0.001
Phe_Dental abrasion, erosion and attrition	0.001	0	0	0	0.001	0	0	0.001
Phe_Cancer of intrathoracic organs	0.001	0	0	0	0	0	0.001	0.003
Phe_Plica syndrome	0.001	0	0	0	0.002	0	0	0
Phe_Loose body in joint	0.001	0	0	0	0.002	0	0	0
Phe_Polymyositis	0.001	0	0	0	0.002	0	0	0
Phe_Sleep related leg cramps	0.001	0	0	0	0.002	0	0	0
Phe_MRSA pneumonia	0.001	0	0	0	0	0	0.001	0.003
Phe_Pituitary dwarfism	0.001	0	0	0	0	0	0.002	0.002
Phe_Chronic inflammatory pelvic disease	0.001	0	0	0	0.002	0	0	0
Phe_Macroglobulinemia	0.001	0	0	0	0	0	0	0.003
Phe_Hidradenitis	0.001	0	0.001	0.002	0.001	0	0	0
Phe_Pelvic inflammatory disease (PID)	0.001	0	0	0	0.002	0	0	0
Phe_Congenital anomalies of limbs	0.001	0	0	0	0	0	0.001	0.003
Phe_Congenital anomalies of mouth/tongue	0.001	0	0	0	0	0	0	0.002
Phe_Toxic effect of other gases, fumes, or vapors	0.001	0	0	0	0	0	0.001	0.003
Phe_Peyronie's disease	0.001	0	0	0	0	0	0.001	0.003
Phe_Anorexia nervosa	0.001	0	0	0	0.001	0	0.001	0.001
Phe_Vascular disorders of kidney/hypertrophy	0.001	0	0	0	0	0	0.001	0.002
Phe_Osteopathy resulting from poliomyelitis	0.001	0	0	0	0	0	0.001	0.003
Phe_Congenital anomalies of male genital organs	0.001	0	0	0	0	0	0.001	0.002
Phe_Large cell lymphoma	0.001	0	0	0	0.001	0	0.001	0
Phe_Leukoplakia of oral mucosa	0.001	0	0	0	0.001	0	0	0
Phe_Choroidal degenerations	0.001	0	0	0	0.001	0	0	0
Phe_Polyclonal hypergammaglobulinemia	0	0	0	0	0.001	0	0	0.001
Phe_Hereditary hemochromatosis	0	0	0	0	0	0	0.001	0.002
Phe_Cervicocranial/Cervicobrachial syndrome	0	0	0	0	0.001	0	0	0
Phe_Autoimmune hemolytic anemias	0	0	0.001	0	0	0.001	0.003	0
Phe_Myringitis	0	0	0	0	0.001	0	0	0
Phe_Colles' fracture	0	0	0	0	0.001	0	0	0.001
Phe_Anterior pituitary disorders	0	0	0.001	0.001	0.001	0	0	0
Phe_Reticulosarcoma	0	0	0.001	0.001	0.001	0	0	0
Phe_Autoimmune disease NEC	0	0	0	0	0.001	0	0	0
Phe_Alpha-1-antitrypsin deficiency	0	0	0	0	0	0	0.001	0.002
Phe_Spermatocele	0	0	0.001	0	0	0	0.001	0.002
Phe_Antilipemic and antiarteriosclerotic drugs causing adverse effects in therapeutic use	0	0	0	0	0	0	0.002	0.001
Phe_Malignant neoplasm of renal pelvis	0	0	0	0	0.001	0	0	0
Phe_Infective connective tissue disorders	0	0	0	0	0.001	0	0	0
Phe_Coccidioidomycosis	0	0	0	0	0.001	0	0	0
Phe_Poisoning by agents primarily affecting skin & mucous membrane, ophthalmological, otorhinolaryngological, & dental drugs	0	0	0	0	0	0	0	0.002
Phe_Palindromic rheumatism	0	0	0	0	0	0	0.002	0.001
Phe_Toxic effect of carbon monoxide	0	0	0	0	0.001	0	0	0.001
Phe_Other cells and casts in urine	0	0	0	0	0	0	0	0.002
Phe_Salicylates causing adverse effects in therapeutic use	0	0	0	0	0	0	0.002	0.001
Phe_Acquired acanthosis nigricans	0	0	0	0	0.001	0	0	0
Phe_Congenital deficiency of other clotting factors (including factor VII)	0	0	0	0	0	0	0.001	0.002
Phe_Pathologic fracture of femur	0	0	0	0	0.001	0	0	0
Phe_Vitamin C deficiencies	0	0	0	0	0.001	0	0	0.001
Phe_Loss of teeth or edentulism	0	0	0	0	0	0.001	0.002	0.001
Phe_Infusion and transfusion reaction	0	0	0	0	0.001	0	0	0
Phe_Other conditions or status of the mother complicating pregnancy, childbirth, or the puerperium	0	0	0	0	0.001	0	0	0
Phe_Osteochondritis dissecans	0	0	0	0	0	0	0.002	0
Phe_Jakob-Creutzfeldt disease	0	0	0.003	0.001	0	0	0	0
Phe_Atrophy of female genital tract	0	0	0	0	0.001	0	0	0
Phe_Schmorl's nodes	0	0	0	0	0.001	0	0.001	0.001
Phe_Malignant neoplasm of retroperitoneum and peritoneum	0	0	0	0	0.001	0	0	0.001
Phe_Benign neoplasm of spinal cord, meninges	0	0	0	0	0.001	0	0	0.001
Phe_Other disorders of purine and pyrimidine metabolism	0	0	0	0	0	0	0	0.002
Phe_Viremia, NOS	0	0	0	0	0	0	0	0.002
Phe_Vascular disorders of skin	0	0	0	0	0.001	0	0	0
Phe_Varicella infection	0	0	0	0	0.001	0	0	0
Phe_Infections of genitourinary tract during pregnancy	0	0	0	0	0.001	0	0	0
Phe_Hyperestrogenism	0	0	0	0.001	0.001	0	0	0
Phe_Spina bifida	0	0	0	0	0	0	0	0.002
Phe_Pediculosis and phthirus infestation	0	0	0	0	0	0	0	0.002
Phe_Laxity of ligament or hypermobility syndrome	0	0	0	0	0.001	0	0	0
Phe_Galactorrhea	0	0	0	0.001	0.001	0	0	0
Phe_Respiratory conditions of fetus and newborn	0	0	0	0	0	0	0	0.002
Phe_Intestinal e.coli	0	0	0	0	0	0	0.001	0.001
Phe_Lymphosarcoma	0	0	0	0	0.001	0	0	0
Phe_Polycystic ovaries	0	0	0	0.001	0.001	0	0	0
Phe_Pectus excavatum	0	0	0	0	0.001	0	0	0
Phe_Other complications of the puerperium NEC	0	0	0	0	0.001	0	0	0
Phe_Abnormal tumor markers	0	0	0	0	0.001	0	0	0
Phe_Urethral discharge	0	0	0	0	0	0	0	0.002
Phe_Dermatitis herpetiformis	0	0	0	0	0	0	0	0.001
Phe_Late effect	0	0	0	0	0	0	0	0.002
Phe_Cyst of the salivary gland	0	0	0	0.001	0	0	0	0.001
Phe_Congenital hypertrophic pyloric stenosis	0	0	0	0	0	0	0	0.002
Phe_Schizoid personality disorder	0	0	0	0	0	0	0	0.001
Phe_Bone marrow or stem cell transplant	0	0	0	0	0	0.002	0.001	0
Phe_Postphlebitic syndrome	0	0	0	0	0	0	0	0.001
Phe_Periostitis	0	0	0	0	0.001	0	0	0
Phe_Hypertrophy of salivary gland	0	0	0	0	0.001	0	0	0
Phe_Congenital anomalies of breast	0	0	0	0.001	0	0	0	0
Phe_Infections specific to the perinatal period	0	0	0	0	0.001	0	0	0
Phe_Congenital anomalies of esophagus	0	0	0	0	0.001	0	0	0
Phe_Acute glomerulonephritis, NOS	0	0	0	0	0.001	0	0	0
Phe_Toxic effect of noxious substances eaten as food	0	0	0	0	0	0	0	0
Phe_Disorders of copper metabolism	0	0	0	0	0.001	0	0	0
Phe_Congenital anomalies of muscle, tendon, fascia, and connective tissue	0	0	0	0	0.001	0	0	0
Phe_Primary biliary cirrhosis	0	0	0	0	0	0	0	0.001
Phe_Fetal distress and abnormal forces of labor	0	0	0	0	0.001	0	0	0
Phe_Pseudomonal pneumonia	0	0	0	0	0	0	0	0.001
Phe_Von willebrand's disease	0	0	0	0	0	0	0	0.001
Phe_Myocarditis	0	0	0	0	0	0	0	0
Phe_Non-autoimmune hemolytic anemias	0	0	0	0	0	0	0	0
Phe_Infertility, female	0	0	0	0	0	0	0	0
Phe_Pectus and other congenital anomalies of ribs/sternum	0	0	0	0	0	0	0.001	0
Phe_Qualitative platelet defects	0	0	0	0	0	0	0	0.001
Phe_Atrophy of edentulous alveolar ridge	0	0	0	0	0	0	0	0
Phe_Other benign neoplasm of uterus	0	0	0	0	0	0	0	0
Phe_Polyphagia	0	0	0	0	0	0	0.001	0
Phe_Extrinsic allergic alveolitis	0	0	0	0	0	0	0	0
Phe_Helminthiases	0	0	0	0	0	0	0	0
Phe_Carcinoid syndrome	0	0	0	0	0	0	0	0
Phe_Cancer of the gums	0	0	0	0	0	0	0	0
Phe_Sialolithiasis	0	0	0	0	0	0	0	0
Phe_Cleft palate	0	0	0	0	0	0	0	0
Phe_Inflammatory diseases of uterus, except cervix	0	0	0	0	0	0	0	0
Phe_Medulloadrenal hyperfunction	0	0	0	0	0	0	0	0
Phe_Thrombotic microangiopathy	0	0	0	0	0	0	0	0
Phe_Pityriasis	0	0	0	0	0	0	0	0
Phe_Endocrine and metabolic disturbances of fetus and newborn	0	0	0	0	0	0	0	0
Phe_Cushing's syndrome	0	0	0	0	0	0	0	0

## Sheet: Fig. 3D right
Abnormal function study of cardio	all	C1 and C2	C1 and C3	C1 and C4	C1 and C5	C1 and C6	C1 and C7	C2 and C3	C2 and C4	C2 and C5	C2 and C6	C2 and C7	C3 and C4	C3 and C5	C3 and C6	C3 and C7	C4 and C5	C4 and C6	C4 and C7	C5 and C6	C5 and C7	C6 and C7	all_fdr	all_bonf	C1 and C2_fdr	C1 and C2_bonf	C1 and C3_fdr	C1 and C3_bonf	C1 and C4_fdr	C1 and C4_bonf	C1 and C5_fdr	C1 and C5_bonf	C1 and C6_fdr	C1 and C6_bonf	C1 and C7_fdr	C1 and C7_bonf	C2 and C3_fdr	C2 and C3_bonf	C2 and C4_fdr	C2 and C4_bonf	C2 and C5_fdr	C2 and C5_bonf	C2 and C6_fdr	C2 and C6_bonf	C2 and C7_fdr	C2 and C7_bonf	C3 and C4_fdr	C3 and C4_bonf	C3 and C5_fdr
Phe_Essential hypertension	0	5.44903e-102	0	0	1.71363e-149	0	0	8.83234e-19	8.13284e-121	0.00418494	0.0633466	4.86412e-11	3.86476e-63	0.865153	0.676535	0.000201904	8.04614e-05	0.000252262	0.744054	1.68561e-44	1.28295e-236	2.22555e-99	0	0	6.26639e-99	6.26639e-99	0	0	0	0	1.97068e-146	1.97068e-146	0	0	0	0	3.38573e-16	1.01572e-15	2.33819e-118	9.35276e-118	0.0361213	1	0.951484	1	6.21526e-09	5.59374e-08	1.4337e-61	4.44447e-60	0.91409
Phe_Hyperlipidemia	0	1.05593e-62	3.11758e-262	0	5.46557e-111	0	0	5.41889e-19	1.40594e-122	2.75836e-08	0.0030491	5.48478e-09	1.45633e-76	0.0024093	0.103371	5.28764e-05	0.257628	0.224758	0.567687	2.0066e-53	3.50209e-218	9.99936e-91	0	0	3.03579e-60	1.21431e-59	1.79261e-259	3.58522e-259	0	0	3.1427e-108	6.28541e-108	0	0	0	0	3.11586e-16	6.23172e-16	5.38942e-120	1.61683e-119	8.34767e-07	3.17211e-05	0.0974017	1	4.85192e-07	6.3075e-06	9.85164e-75	1.67478e-73	0.0245194
Phe_Hypertension	0	8.84617e-69	5.0078e-224	0	2.38159e-103	0	0	7.35591e-12	6.19028e-69	0.00043556	0.721976	0.00984093	1.12144e-44	0.0618463	0.0367284	0.252356	0.326233	5.87364e-06	0.113466	5.87786e-36	7.86642e-111	1.2409e-36	0	0	5.08655e-66	1.01731e-65	1.91966e-221	5.75897e-221	0	0	9.12941e-101	2.73882e-100	0	0	0	0	4.22965e-10	8.45929e-09	3.38992e-67	7.11882e-66	0.00521764	0.500894	0.951484	1	0.117522	1	1.84236e-43	1.28965e-41	0.231851
Phe_Disorders of lipoid metabolism	0	3.59242e-40	3.8578e-160	0	1.23847e-86	3.8978e-254	0	3.40636e-12	1.25222e-71	1.63339e-07	0.996928	0.0147106	1.43174e-51	0.000396824	0.303187	0.0552734	0.897006	0.000215639	0.22366	4.70257e-32	3.34221e-94	5.32779e-34	0	0	3.44273e-38	4.13128e-37	4.03315e-158	4.43647e-157	0	0	3.56059e-84	1.42424e-83	1.12062e-251	4.48247e-251	0	0	2.44832e-10	3.91731e-09	8.00029e-70	1.44005e-68	4.26909e-06	0.00018784	0.997796	1	0.132719	1	3.3602e-50	1.6465e-48	0.00610122
Phe_Neurological disorders	0	1.4441e-48	1.97306e-209	0	3.87746e-63	6.83103e-216	0	2.71061e-16	7.66213e-84	0.223262	0.00495087	4.76107e-11	2.86079e-58	2.94375e-07	0.919376	0.000480654	4.24756e-20	0.0111883	0.341017	4.56361e-22	4.95621e-135	8.35421e-111	0	0	1.84524e-46	1.66072e-45	3.78169e-207	2.26901e-206	0	0	4.45908e-61	4.45908e-60	1.30928e-213	7.85568e-213	0	0	4.27437e-14	3.1172e-13	8.81144e-82	8.81144e-81	0.711223	1	0.136432	1	6.21526e-09	5.47523e-08	8.65764e-57	3.2899e-55	1.35413e-05
Phe_Dementias	0	2.16975e-49	6.86053e-210	0	1.04327e-64	1.29033e-168	0	4.71851e-17	9.17276e-92	0.268261	0.0889508	6.17297e-07	8.87228e-67	1.83988e-06	0.672751	0.0154278	1.49977e-18	0.00354195	0.263786	5.67749e-13	1.699e-108	2.7682e-117	0	0	3.11901e-47	2.49521e-46	1.57792e-207	7.88961e-207	0	0	1.33307e-62	1.19976e-61	1.85485e-166	1.48388e-165	0	0	1.35657e-14	5.42629e-14	1.50695e-89	1.05487e-88	0.786991	1	0.951484	1	4.17583e-05	0.000709892	3.77894e-65	1.02031e-63	6.82536e-05
Phe_Pain in joint	0	4.40982e-45	1.1854e-216	0	6.00427e-30	4.8318e-151	0	1.32847e-20	5.6055e-147	0.54664	0.148119	1.56e-06	7.61436e-133	0.00140717	0.343321	0.00872251	1.58479e-20	3.7626e-06	0.25229	1.16251e-32	4.82429e-130	3.11726e-89	0	0	5.07129e-43	5.07129e-42	3.40804e-214	1.36322e-213	0	0	2.15779e-28	6.90491e-27	4.63048e-149	5.55657e-148	0	0	1.52774e-17	1.52774e-17	6.44632e-144	6.44632e-144	0.939244	1	0.951484	1	9.4421e-05	0.001794	8.75651e-130	8.75651e-130	0.0165127
Phe_Malaise and fatigue	0	1.1233e-33	6.98731e-169	0	2.0977e-40	3.06345e-154	0	6.55825e-17	1.04872e-124	0.360108	0.0205389	1.81286e-09	1.93237e-124	0.00663902	0.89771	0.00197672	9.79137e-17	0.000488335	0.275078	3.19157e-25	2.58205e-155	2.60649e-146	0	0	7.59882e-32	1.2918e-30	1.00443e-166	8.03541e-166	0	0	1.3402e-38	2.41235e-37	3.52297e-152	3.52297e-151	0	0	1.5084e-14	7.54199e-14	6.03014e-122	1.20603e-121	0.891678	1	0.437402	1	1.89526e-07	2.08479e-06	1.11111e-121	2.22222e-121	0.0512408
Phe_Memory loss	0	4.35437e-39	1.03215e-134	0	1.40135e-37	5.33042e-159	0	1.57804e-08	1.92141e-62	0.0937755	0.00969886	1.96424e-06	1.70105e-62	4.0762e-05	0.222094	0.0044018	6.40822e-15	0.388154	0.273295	1.07061e-22	2.01636e-107	6.47437e-86	0	0	3.85194e-37	5.00752e-36	7.41857e-133	1.18697e-131	0	0	7.32525e-36	1.61155e-34	6.81109e-157	6.12998e-156	0	0	3.24603e-07	1.81474e-05	7.89152e-61	2.20963e-59	0.4331	1	0.237312	1	0.000112944	0.00225888	5.58917e-61	1.95621e-59	0.00101905
Phe_GERD	0	5.62971e-61	1.29623e-163	0	4.56226e-24	1.17356e-146	0	2.63489e-09	6.595e-96	0.000756968	0.173076	0.110105	2.05592e-118	1.77027e-06	0.00304655	0.434199	8.58221e-20	6.48828e-05	0.312367	1.33829e-32	6.93754e-115	1.03551e-73	0	0	1.07903e-58	6.47417e-58	1.65629e-161	1.49066e-160	0	0	9.71592e-23	5.24659e-21	8.9973e-145	1.34959e-143	0	0	7.67336e-08	3.03013e-06	1.51685e-93	7.58425e-93	0.00879306	0.870513	0.951484	1	0.435123	1	7.88101e-116	2.3643e-115	6.78602e-05
Phe_Type 2 diabetes	0	1.83226e-24	3.59709e-118	2.39313e-256	4.15181e-80	3.51293e-146	1.16647e-264	4.9907e-12	8.9857e-39	6.83585e-07	0.0994098	0.0194971	7.29791e-19	0.00670755	0.444728	0.224985	0.453922	0.858587	0.210509	3.56159e-08	3.93148e-37	1.19024e-27	0	0	6.02028e-23	2.1071e-21	2.17719e-116	4.13666e-115	7.24237e-255	2.7521e-253	9.54917e-78	4.77458e-77	2.52492e-144	4.03987e-143	6.7072e-263	1.34144e-261	3.1885e-10	5.7393e-09	1.6667e-37	1.03336e-35	1.54142e-05	0.000786123	0.951484	1	0.155706	1	3.27836e-18	8.39259e-16	0.0514246
Phe_Other cerebral degenerations	0	2.22249e-58	7.89311e-139	0	1.23832e-34	4.02193e-151	0	0.000208893	7.80434e-34	0.012909	1.89083e-08	1.86331e-07	3.51238e-37	3.21561e-06	8.96681e-07	0.00638063	5.77766e-14	7.7169e-05	0.240601	8.26918e-22	1.57625e-100	2.22171e-86	0	0	3.65123e-56	2.55586e-55	6.48363e-137	9.07708e-136	0	0	5.69626e-33	1.42407e-31	4.20474e-149	4.62522e-148	0	0	0.00127104	0.240226	1.18092e-32	8.97499e-31	0.0957766	1	1.81205e-06	2.17446e-05	1.33926e-05	0.000214281	4.29706e-36	4.03923e-34	0.000105656
Phe_Other anemias	0	1.2185e-27	1.55121e-113	0	1.64598e-65	6.71067e-151	0	1.93183e-10	5.42236e-80	0.014419	0.331565	0.000617464	3.40392e-88	0.66241	0.828102	0.00956568	4.92028e-06	0.00643522	0.363397	5.16186e-15	5.30188e-80	6.82119e-71	0	0	5.18991e-26	1.40127e-24	8.91946e-112	1.78389e-110	0	0	2.36609e-63	1.89287e-62	5.93637e-149	7.71727e-148	0	0	7.6607e-09	2.2216e-07	4.7967e-78	6.23571e-77	0.104356	1	0.951484	1	0.0165136	0.710083	4.34945e-86	3.9145e-85	0.784025
Phe_Back pain	0	2.00133e-32	1.95781e-161	0	2.82523e-27	6.2845e-112	9.74878e-288	2.97348e-16	2.83568e-95	0.416166	0.066625	2.1237e-05	8.51382e-87	0.00338401	0.734339	0.0264798	5.28138e-14	0.00161862	0.370145	5.55633e-21	4.6383e-89	2.2394e-72	0	0	1.27862e-30	2.30152e-29	2.25148e-159	2.25148e-158	0	0	8.33082e-26	3.24902e-24	3.01132e-110	7.22717e-109	6.59476e-286	1.12111e-284	4.27437e-14	3.4195e-13	5.43506e-93	3.26103e-92	0.902911	1	0.951484	1	0.00111012	0.0244225	9.7909e-85	9.7909e-84	0.031384
Phe_Alzheimer's disease	0	1.39056e-61	6.29545e-160	0	9.68984e-36	2.24682e-116	0	2.08851e-07	1.52703e-46	0.0512013	0.226056	1.31889e-06	7.56112e-45	1.99908e-05	0.759076	0.00117835	1.4976e-13	0.00868332	0.195723	1.63698e-15	1.62228e-108	5.95469e-123	0	0	3.19829e-59	1.59914e-58	6.03314e-158	7.23977e-157	0	0	4.64305e-34	1.11433e-32	1.21037e-114	2.58385e-113	0	0	2.92901e-06	0.000240179	3.65852e-45	1.75609e-43	0.280312	1	0.951484	1	8.42626e-05	0.00151673	1.26019e-43	8.69529e-42	0.000534639
Phe_Urinary tract infection	0	1.67814e-67	4.09908e-177	0	4.34178e-19	1.52778e-61	4.52168e-227	3.39861e-10	4.44327e-87	6.2496e-05	0.256328	0.0367268	2.48433e-99	6.053e-08	0.255942	0.0578402	3.68788e-23	0.000148884	0.331618	6.94743e-08	8.26857e-68	4.04305e-97	0	0	6.43289e-65	1.92987e-64	6.7342e-175	4.71394e-174	0	0	6.16426e-18	4.99305e-16	2.0916e-60	1.75694e-58	1.79308e-225	5.19994e-224	1.26077e-08	3.9084e-07	5.67751e-85	5.10976e-84	0.000876469	0.0718704	0.951484	1	0.232734	1	4.0814e-97	2.85698e-96	3.48047e-06
Phe_Delirium dementia and amnestic and other cognitive disorders	0	2.06883e-27	6.20419e-108	6.55341e-298	4.21591e-49	3.87476e-114	3.30132e-262	1.27153e-08	6.14901e-50	0.477365	0.38306	0.000552547	1.29819e-45	0.000362522	0.289256	0.115475	5.78277e-11	0.00270477	0.430474	2.87616e-07	1.35955e-49	6.85736e-53	0	0	8.20398e-26	2.37915e-24	2.97284e-106	7.13482e-105	2.51214e-296	7.53643e-295	4.04025e-47	4.8483e-46	1.93738e-112	4.45597e-111	1.80786e-260	3.79651e-259	2.75898e-07	1.46226e-05	1.6445e-48	7.07137e-47	0.902911	1	0.951484	1	0.0158857	0.63543	2.262e-44	1.49292e-42	0.00579027
Phe_Coronary atherosclerosis	0	6.06734e-24	1.15218e-88	1.16258e-211	1.05582e-77	1.9012e-223	0	9.98509e-07	1.48717e-32	3.71906e-14	0.00504233	6.57962e-08	2.38936e-28	9.27114e-07	0.496875	0.124063	0.028581	0.0187091	0.47319	3.46941e-35	1.60795e-98	1.00971e-39	0	0	1.78909e-22	6.97744e-21	3.23173e-87	1.32501e-85	2.47586e-210	1.33697e-208	1.73456e-75	1.21419e-74	4.37276e-221	2.18638e-220	0	0	1.23614e-05	0.00114828	2.08567e-31	1.71025e-29	2.67308e-12	4.27692e-11	0.136432	1	5.04437e-06	7.56656e-05	1.88203e-27	2.74776e-25	3.94882e-05
Phe_Anxiety disorder	0	1.01326e-41	8.2265e-156	0	2.45686e-18	9.72823e-74	6.63359e-218	3.85945e-12	1.14994e-66	0.000329636	0.392129	0.0379956	2.58646e-57	7.73505e-08	0.229246	0.049196	2.67246e-19	0.000277835	0.506019	3.51189e-11	6.23633e-69	2.83882e-71	0	0	1.05932e-39	1.16525e-38	7.27729e-154	9.46048e-153	0	0	3.21067e-17	2.82539e-15	1.99776e-72	1.11875e-70	2.17961e-216	7.62862e-215	2.6108e-10	4.43836e-09	5.55762e-65	1.32243e-63	0.00407614	0.379081	0.951484	1	0.235981	1	7.62674e-56	2.97443e-54	4.23586e-06
Phe_Mood disorders	0	4.51074e-23	8.37831e-109	0	1.78667e-25	4.61254e-72	3.05092e-142	6.60903e-10	1.07864e-57	0.978692	0.43314	0.00409461	5.84465e-53	0.00704352	0.367692	0.0745512	3.01998e-10	0.000758346	0.489217	9.73264e-08	1.49139e-31	5.32477e-22	0	0	1.23508e-21	5.18735e-20	4.18916e-107	9.63506e-106	0	0	4.37164e-24	2.05467e-22	8.99054e-71	5.30442e-69	4.873e-141	3.50856e-139	2.30315e-08	7.60039e-07	4.00139e-56	1.24043e-54	0.997115	1	0.951484	1	0.0672685	1	1.43007e-51	6.72135e-50	0.0526543
Phe_Cough	0	3.35542e-16	2.75539e-84	0	6.69658e-27	9.3632e-127	7.2819e-223	4.67138e-11	5.52373e-73	0.618108	0.330568	0.440696	1.61407e-81	0.00921676	0.0011397	0.0308897	1.15989e-08	0.00181634	0.420671	1.74196e-24	1.8898e-60	1.11689e-24	0	0	4.94709e-15	3.85873e-13	7.20159e-83	3.1687e-81	0	0	1.92527e-25	7.70107e-24	5.6672e-125	1.07677e-123	2.61693e-221	8.37419e-220	2.23837e-09	5.37209e-08	3.73664e-71	6.35229e-70	0.960323	1	0.951484	1	0.708812	1	1.23745e-79	1.85618e-78	0.0656168
Phe_Abdominal pain	0	3.24996e-28	5.78917e-92	0	4.88785e-20	1.20298e-102	3.13006e-215	2.53914e-07	6.46093e-83	0.0453497	0.187704	0.355263	1.55906e-114	0.0241849	0.65923	0.0450718	2.09455e-14	0.000503226	0.443083	2.40075e-22	1.7823e-66	1.0737e-40	0	0	1.49498e-26	3.73746e-25	1.75199e-90	6.65754e-89	0	0	7.80698e-19	5.62103e-17	4.61142e-101	1.38343e-99	9.99881e-214	3.59957e-212	3.4762e-06	0.000292001	6.19172e-81	7.43007e-80	0.255648	1	0.951484	1	0.676976	1	4.48231e-112	1.79292e-111	0.129361
Phe_Shortness of breath	0	1.28731e-11	4.36933e-95	0	1.42636e-15	2.15624e-100	3.56137e-308	1.19865e-14	3.6352e-73	0.37214	0.23426	3.16908e-05	2.5783e-71	0.000397906	0.000292024	0.0858459	9.29002e-10	0.0020045	0.434659	4.28037e-25	4.94572e-110	5.89229e-97	0	0	1.08059e-10	1.48041e-08	1.47786e-93	5.02473e-92	0	0	1.37842e-14	1.64032e-12	7.29315e-99	2.47967e-97	2.55973e-306	4.09558e-305	1.37845e-12	1.37845e-11	2.6128e-71	4.18048e-70	0.901054	1	0.951484	1	0.00149353	0.0364444	1.18602e-69	2.96505e-68	0.00610122
Phe_Diabetes mellitus	2.69119e-300	1.86273e-17	1.03671e-82	2.345e-181	2.28804e-62	2.31549e-116	8.22886e-177	3.03897e-09	6.19262e-30	9.30616e-08	0.678892	0.473883	2.16491e-16	0.000135167	0.183609	0.944644	0.0398416	0.0465584	0.509572	3.54334e-09	4.47771e-26	1.49328e-11	5.95167e-299	3.09487e-297	3.19722e-16	2.14213e-14	2.64937e-81	1.19222e-79	4.14884e-180	2.69675e-178	2.39205e-60	2.63125e-59	1.21037e-114	2.66281e-113	1.9715e-175	9.46319e-174	8.32098e-08	3.49481e-06	7.19345e-29	7.12151e-27	2.54811e-06	0.000107021	0.951484	1	0.717861	1	8.585e-16	2.48965e-13	0.00254822
Phe_Osteoarthrosis NOS	0	4.61929e-30	4.54822e-110	0	2.41255e-15	3.60709e-85	3.01471e-218	2.4197e-09	1.91071e-79	0.0505242	0.43685	0.00146982	1.60847e-98	0.000114851	0.594623	0.0522397	5.07334e-16	0.00127152	0.391058	4.23136e-18	2.55619e-71	1.12756e-59	0	0	2.65609e-28	5.31218e-27	2.37748e-108	5.23046e-107	0	0	2.28655e-14	2.77443e-12	9.21811e-84	4.14815e-82	1.01968e-216	3.46692e-215	7.32278e-08	2.78266e-06	1.56951e-77	2.19731e-76	0.27934	1	0.951484	1	0.0322538	1	2.31218e-96	1.84974e-95	0.00223863
Phe_Arthropathy NOS	0	4.23508e-25	3.46083e-120	0	2.27822e-14	5.28843e-94	2.49812e-238	2.42563e-12	2.91839e-73	0.442552	0.0782625	3.60462e-05	9.0344e-74	0.00987934	0.557221	0.0454389	1.17523e-10	0.00193621	0.409024	8.43302e-25	1.05225e-85	1.53704e-62	0	0	1.52198e-23	4.87034e-22	2.21108e-118	3.97995e-117	0	0	1.92644e-13	2.61995e-11	1.6437e-92	6.08169e-91	1.19702e-236	2.87284e-235	1.85965e-10	2.78947e-09	2.23743e-71	3.35615e-70	0.902911	1	0.951484	1	0.00159435	0.0414531	5.19478e-72	1.03896e-70	0.0676264
Phe_Ischemic Heart Disease	0	9.56355e-22	1.2982e-53	2.4028e-181	8.54692e-78	9.31319e-192	2.89387e-253	0.0129826	1.53235e-26	2.46573e-12	0.0265204	0.00014278	8.03996e-39	4.12284e-09	0.55551	0.372671	0.021669	0.0228109	0.496977	2.12152e-24	5.56358e-44	4.37678e-08	0	0	2.24451e-20	1.09981e-18	1.65881e-52	1.49293e-50	4.1867e-180	2.76322e-178	1.63816e-75	9.82896e-75	1.53002e-189	1.07102e-188	1.5127e-251	3.32795e-250	0.0347145	1	1.48084e-25	1.7622e-23	1.57533e-10	2.83559e-09	0.535061	1	0.00566197	0.164197	1.07511e-37	9.24595e-36	3.38662e-07
Phe_Esophagitis, GERD and related diseases	0	1.13495e-29	1.49512e-93	0	2.05764e-20	1.87471e-107	4.80054e-191	4.33945e-08	5.4145e-67	0.281635	0.0598118	0.840631	1.05325e-84	0.0400439	0.00309602	0.06783	1.15154e-07	0.00254994	0.410066	1.4684e-25	1.28303e-58	1.31334e-23	0	0	5.93271e-28	1.3052e-26	4.77607e-92	1.71939e-90	0	0	3.4294e-19	2.36629e-17	7.98488e-106	2.15592e-104	1.28386e-189	5.52062e-188	8.31728e-07	4.99037e-05	2.83031e-65	6.22667e-64	0.811729	1	0.951484	1	0.897967	1	1.00937e-82	1.21124e-81	0.18059
Phe_Diseases of esophagus	0	7.14258e-30	5.85009e-91	0	1.14293e-19	8.63156e-102	2.53352e-187	1.75711e-07	6.05827e-66	0.251748	0.0471652	0.812886	2.21885e-85	0.0398906	0.00263396	0.0656273	1.18184e-07	0.00247718	0.408531	5.67609e-24	5.58738e-58	1.73945e-25	0	0	3.91141e-28	8.21397e-27	1.6819e-89	6.7276e-88	0	0	1.72943e-18	1.31437e-16	3.20203e-100	9.9263e-99	6.6217e-186	2.91355e-184	2.55781e-06	0.000202067	2.78681e-64	6.96701e-63	0.753932	1	0.821817	1	0.877264	1	2.31971e-83	2.55168e-82	0.18059
Phe_Other symptoms of respiratory system	0	5.04965e-14	1.33279e-102	0	1.11092e-16	7.2858e-110	8.10419e-265	1.01746e-16	2.58017e-83	0.0342679	0.705014	0.0385889	6.54435e-84	4.6557e-06	0.0118185	0.494591	1.52429e-13	0.00286393	0.453531	1.23178e-26	1.47204e-88	1.03558e-63	0	0	5.80709e-13	5.80709e-11	5.89501e-101	1.5327e-99	0	0	1.20525e-15	1.27756e-13	3.22257e-108	8.37868e-107	4.90517e-263	9.31982e-262	1.95013e-14	1.17008e-13	2.69745e-81	2.96719e-80	0.205251	1	0.951484	1	0.236182	1	5.78923e-82	7.526e-81	0.000139879
Phe_Dizziness and giddiness (Light-headedness and vertigo)	0	4.62107e-34	9.35192e-136	0	4.05556e-31	2.63991e-101	1.36784e-237	8.42626e-13	1.15985e-66	0.0514311	0.393785	0.00112877	4.5271e-61	0.243262	0.235686	0.208519	2.60406e-06	0.00269945	0.443421	4.14339e-20	1.28806e-75	6.12835e-57	0	0	3.32139e-32	5.31423e-31	7.16981e-134	1.07547e-132	0	0	1.60824e-29	4.6639e-28	9.48716e-100	3.03589e-98	6.29206e-236	1.57302e-234	6.92157e-11	9.6902e-10	5.55762e-65	1.33383e-63	0.280312	1	0.951484	1	0.0264915	1	1.44616e-59	5.20617e-58	0.480672
Phe_Cardiac dysrhythmias	0	3.43293e-13	1.88012e-63	8.11106e-211	1.06388e-43	1.56932e-148	1.74097e-176	7.11833e-08	5.4116e-43	1.58482e-10	0.561663	0.135167	1.4285e-44	3.36977e-05	0.0168821	0.0743872	0.319464	0.0115637	0.454112	6.43291e-29	3.64982e-40	0.00463619	0	0	3.37424e-12	3.94787e-10	3.17961e-62	2.16214e-60	1.69595e-209	9.32772e-208	7.64665e-42	1.22346e-40	1.28909e-146	1.80472e-145	4.08596e-175	2.00212e-173	1.18639e-06	8.18608e-05	1.15247e-41	6.22333e-40	7.92411e-09	1.82255e-07	0.951484	1	0.475356	1	2.31377e-43	1.64277e-41	0.000880736
Phe_Depression	6.70546e-280	5.30115e-22	3.46415e-101	2.19688e-276	3.95476e-19	7.14697e-57	6.09982e-112	4.52507e-09	4.1673e-47	0.89823	0.32374	0.00419191	3.06097e-41	0.00496641	0.384319	0.115522	5.80619e-09	0.00245278	0.50832	8.4644e-07	4.73937e-26	1.36806e-17	1.22401e-278	7.71128e-277	1.27007e-20	6.09632e-19	1.42278e-99	3.98377e-98	7.21832e-275	2.52641e-273	5.68497e-18	4.54798e-16	8.30204e-56	8.21902e-54	6.20778e-111	7.01479e-109	1.18269e-07	5.20383e-06	1.01966e-45	4.79239e-44	0.993929	1	0.951484	1	0.0678972	1	4.40015e-40	3.52012e-38	0.0409341
Phe_Abnormality of gait	0	2.04292e-34	2.41621e-98	2.40949e-277	1.56607e-27	4.71034e-106	7.84284e-287	3.31014e-07	2.33521e-50	0.760692	0.595792	0.0234495	3.01398e-57	0.187448	0.400795	0.113887	3.39363e-06	0.00837667	0.463109	4.35755e-21	4.94899e-92	3.51942e-81	0	0	1.56624e-32	2.34936e-31	9.26214e-97	2.77864e-95	8.14976e-276	2.77092e-274	4.73942e-26	1.80098e-24	1.9346e-104	5.41689e-103	5.01071e-285	9.01927e-284	4.47843e-06	0.000380666	6.39404e-49	2.6855e-47	0.993929	1	0.951484	1	0.168543	1	8.6652e-56	3.46608e-54	0.416149
Phe_Osteoarthrosis	0	3.92425e-23	1.0414e-101	0	2.11626e-14	1.79268e-88	1.2425e-169	4.04834e-10	5.56687e-69	0.148133	0.350312	0.00619167	8.20477e-76	0.000375934	0.642392	0.0880522	7.04055e-13	0.00308652	0.39483	7.31988e-20	2.25528e-52	4.32079e-27	0	0	1.1007e-21	4.51289e-20	4.43559e-100	1.19761e-98	0	0	1.80274e-13	2.4337e-11	4.79438e-87	2.06158e-85	2.64605e-168	1.42887e-166	1.45487e-08	4.65559e-07	3.20095e-67	6.4019e-66	0.58584	1	0.951484	1	0.0868344	1	4.96604e-74	9.43548e-73	0.00592225
Phe_Cerebrovascular disease	0	1.16815e-15	4.29673e-95	1.64744e-200	2.09238e-44	2.85867e-132	1.79661e-186	9.79216e-12	3.29286e-37	3.99871e-05	0.0821146	0.00192218	1.51469e-20	0.280931	0.842356	0.062153	0.155504	0.0182652	0.491259	5.26447e-19	1.15103e-38	1.41394e-09	0	0	1.63825e-14	1.34337e-12	1.47786e-93	4.94124e-92	3.21111e-199	1.89455e-197	1.71874e-42	2.40624e-41	1.82637e-130	3.28747e-129	4.59135e-185	2.06611e-183	5.11863e-10	1.1261e-08	5.73755e-36	3.78679e-34	0.000589553	0.0459851	0.951484	1	0.0387807	1	7.41234e-20	1.7419e-17	0.517742
Phe_Hypercholesterolemia	0	2.15885e-20	1.87905e-95	1.25434e-241	9.91814e-24	2.67231e-103	5.81072e-223	2.14883e-09	3.22308e-44	0.0280107	0.158818	0.000206873	8.63362e-38	0.552096	0.63407	0.0430898	0.000307628	0.00869367	0.506132	2.85087e-23	3.33437e-71	6.00984e-45	0	0	4.51395e-19	2.48267e-17	6.75282e-94	2.1609e-92	3.51826e-240	1.44249e-238	2.03676e-22	1.14059e-20	1.05971e-101	3.07316e-100	2.15559e-221	6.68233e-220	6.67878e-08	2.47115e-06	7.26772e-43	3.70654e-41	0.177969	1	0.951484	1	0.0074345	0.237904	1.09106e-36	9.92867e-35	0.719037
Phe_Vitamin D deficiency	0	1.44456e-19	9.92699e-97	4.11895e-298	1.53586e-24	4.78124e-76	9.31208e-228	5.12765e-11	6.445e-64	0.428148	0.535008	0.00465301	2.60107e-65	0.00112081	0.526505	0.222051	1.06098e-10	0.0228355	0.424888	4.11102e-10	2.33194e-64	4.31191e-80	0	0	2.81567e-18	1.66125e-16	3.68259e-95	1.1416e-93	1.63338e-296	4.7368e-295	3.53248e-23	1.76624e-21	1.01823e-74	5.49843e-73	3.8246e-226	1.07089e-224	2.35872e-09	5.8968e-08	2.74509e-62	7.41175e-61	0.902911	1	0.951484	1	0.0725234	1	9.97076e-64	2.99123e-62	0.0140101
Phe_Cataract	0	3.44712e-27	2.39365e-73	1.45132e-258	2.0518e-26	5.41313e-92	4.37992e-221	0.000377315	3.87422e-45	0.00492395	0.288127	0.00077099	4.91395e-63	0.274435	0.832369	0.041716	0.00183945	0.00885203	0.413524	1.30176e-17	6.93642e-65	4.30146e-50	0	0	1.3214e-25	3.96419e-24	4.91552e-72	2.75269e-70	4.51087e-257	1.66902e-255	5.48738e-25	2.35957e-23	1.55628e-90	6.2251e-89	1.52634e-219	5.03691e-218	0.00211664	0.433912	8.9107e-44	4.45535e-42	0.0401599	1	0.951484	1	0.0201509	0.886639	1.76595e-61	5.65104e-60	0.514441
Phe_Hypothyroidism NOS	4.44104e-282	9.45816e-37	2.52379e-103	3.7978e-262	8.82408e-28	1.67438e-67	3.95537e-128	7.41092e-06	8.47332e-37	0.826096	0.996141	0.0628116	3.3677e-41	0.0020507	3.47188e-06	0.000117241	7.07615e-06	0.00459159	0.422231	2.22241e-07	1.66763e-26	3.30385e-20	8.51199e-281	5.1072e-279	7.7692e-35	1.08769e-33	1.16094e-101	2.90235e-100	1.21319e-260	4.36747e-259	2.74262e-26	1.01477e-24	2.75077e-66	1.92554e-64	4.89105e-127	4.54868e-125	6.98493e-05	0.00852256	1.45438e-35	9.74432e-34	0.993929	1	0.997796	1	0.325375	1	4.7813e-40	3.87286e-38	0.0214391
Phe_Anxiety disorders	2.64616e-294	5.33348e-25	1.02978e-130	5.28768e-283	1.39961e-12	2.9419e-62	1.14387e-127	5.88324e-15	6.93214e-53	0.00456384	0.309216	0.408371	1.48694e-33	3.50472e-06	0.281614	0.147458	1.09948e-12	0.00275777	0.581186	9.51284e-13	1.22326e-41	3.64453e-25	5.63533e-293	3.04308e-291	1.85864e-23	6.1335e-22	6.96614e-129	1.18424e-127	1.84268e-281	6.08083e-280	1.0187e-11	1.60955e-09	4.28252e-61	3.38319e-59	1.38468e-126	1.31545e-124	7.51747e-13	6.76572e-12	2.15458e-51	7.97196e-50	0.037728	1	0.951484	1	0.698371	1	1.52677e-32	1.70998e-30	0.000108931
Phe_Nonspecific chest pain	1.99877e-295	1.42327e-16	1.11964e-71	1.55303e-214	1.55761e-22	4.4214e-111	1.15e-145	1.76118e-08	7.97846e-44	0.0327135	0.277858	0.990334	2.75256e-44	0.450041	0.0187905	0.157212	0.0451707	0.0122445	0.543619	7.17583e-30	1.20261e-45	6.49518e-07	4.33695e-294	2.29859e-292	2.18235e-15	1.63676e-13	2.25893e-70	1.28759e-68	3.43459e-213	1.78599e-211	2.98542e-21	1.79125e-19	2.03384e-109	5.08461e-108	1.94485e-144	1.3225e-142	3.55326e-07	2.02536e-05	1.73118e-42	9.17523e-41	0.19905	1	0.951484	1	0.991196	1	4.39645e-43	3.16544e-41	0.643715
Phe_Spondylosis without myelopathy	0	1.36179e-12	6.41271e-92	1.83395e-286	9.80398e-19	2.35404e-78	1.92323e-205	4.19884e-14	2.94219e-69	0.0033816	0.196656	0.000612455	5.19833e-72	0.606326	0.714743	0.0591089	1.47951e-06	0.00673163	0.497588	3.01128e-19	1.22561e-71	3.6504e-61	0	0	1.22349e-11	1.56606e-09	1.89093e-90	7.37461e-89	6.59076e-285	2.10904e-283	1.32642e-17	1.12746e-15	5.20605e-77	2.70715e-75	5.67105e-204	2.21171e-202	4.02389e-12	4.82867e-11	1.7808e-67	3.38352e-66	0.0303816	1	0.951484	1	0.0165136	0.704324	2.59916e-70	5.97807e-69	0.753659
Phe_Syncope and collapse	0	2.33885e-21	6.82082e-88	7.19098e-215	5.81177e-14	7.47246e-67	3.90128e-201	4.91209e-08	7.61778e-38	0.132398	0.290932	0.000468366	1.25038e-33	0.000162469	0.592525	0.0532535	1.03249e-09	0.0146387	0.528266	4.12706e-12	5.99164e-65	1.50662e-68	0	0	5.37935e-20	2.68968e-18	1.86761e-86	7.84395e-85	1.62149e-213	8.26962e-212	4.77395e-13	6.68353e-11	1.21033e-65	8.59332e-64	1.12162e-199	4.48647e-198	9.10574e-07	5.6489e-05	1.39055e-36	8.76045e-35	0.557381	1	0.951484	1	0.0138108	0.53862	1.29544e-32	1.43794e-30	0.00291936
Phe_Chronic renal failure [CKD]	0	1.02956e-17	3.75104e-78	3.93874e-162	1.87052e-39	2.29054e-85	4.39997e-250	1.5404e-08	8.75757e-30	9.70264e-06	0.268641	0.000276425	5.84334e-22	0.14334	0.0632518	0.985013	0.772854	0.051515	0.524016	3.04764e-11	2.11496e-68	9.9539e-77	0	0	1.82153e-16	1.184e-14	8.45824e-77	4.3137e-75	5.66193e-161	4.52955e-159	1.07555e-37	2.1511e-36	5.98665e-84	2.63412e-82	2.19998e-248	5.05996e-247	3.24603e-07	1.77146e-05	9.87373e-29	1.00712e-26	0.000169061	0.011158	0.951484	1	0.00934968	0.317889	3.12551e-21	6.71984e-19	0.373669
Phe_Nausea and vomiting	0	5.13963e-29	1.96551e-100	7.54803e-294	9.03348e-08	4.7045e-59	6.43209e-150	4.41715e-11	6.10085e-65	3.5172e-05	0.416874	0.372154	6.37732e-73	9.56569e-05	0.498482	0.0195077	5.0762e-13	0.127195	0.112554	7.07889e-17	5.72423e-57	4.71044e-49	0	0	2.56982e-27	5.91058e-26	7.79425e-99	2.26033e-97	2.80008e-292	8.68024e-291	4.04222e-07	0.000103885	5.88062e-58	5.41017e-56	1.12074e-148	7.39691e-147	2.20858e-09	5.07972e-08	2.69845e-63	7.01598e-62	0.000525297	0.0404478	0.951484	1	0.682578	1	3.3336e-71	7.33392e-70	0.00196438
Phe_Pain in limb	0	8.65864e-23	1.60789e-92	4.16752e-245	1.02072e-16	8.96305e-64	4.48048e-213	1.22848e-09	8.53036e-51	0.203001	0.223683	0.000178402	2.26287e-54	0.000153779	0.549029	0.0569894	4.56498e-11	0.0107005	0.58292	2.65552e-12	3.28021e-74	2.44363e-94	0	0	2.21276e-21	9.95744e-20	4.99749e-91	1.84907e-89	1.19816e-243	4.79265e-242	1.11793e-15	1.17383e-13	1.35625e-62	1.03075e-60	1.39258e-211	5.15255e-210	4.03644e-08	1.41275e-06	2.39266e-49	9.80991e-48	0.675852	1	0.951484	1	0.00661812	0.205162	6.05187e-53	2.6023e-51	0.00280707
Phe_Obesity	0	1.71937e-19	6.86538e-79	2.1486e-182	1.06215e-40	1.95306e-89	6.82113e-208	2.19616e-07	8.84301e-32	2.98369e-10	0.255382	0.000830216	1.67299e-28	0.000229274	0.678432	0.0542082	0.985554	0.018452	0.725079	1.75218e-16	3.39459e-66	1.34579e-51	0	0	3.29546e-18	1.97727e-16	1.57904e-77	7.89519e-76	3.86077e-181	2.47089e-179	7.18512e-39	1.22147e-37	5.34768e-88	2.24602e-86	2.06429e-206	7.84431e-205	3.04288e-06	0.000252559	1.15562e-30	1.01695e-28	1.35862e-08	3.43125e-07	0.951484	1	0.0212166	0.954748	1.33606e-27	1.92393e-25	0.00387742
Phe_Disorders of fluid, electrolyte, and acid-base balance	2.73448e-271	1.95755e-24	8.34133e-66	4.72391e-253	8.27458e-22	1.74e-75	9.18016e-106	2.59082e-05	2.26675e-53	0.950829	0.100821	0.417244	7.57624e-76	0.596364	0.933469	0.155544	6.12444e-05	0.0122156	0.489895	1.30845e-14	7.7804e-27	1.48022e-06	4.76462e-270	3.14465e-268	6.2533e-23	2.25119e-21	1.45341e-64	9.59253e-63	1.39295e-251	5.4325e-250	1.51044e-20	9.51577e-19	3.63818e-74	2.001e-72	8.72495e-105	1.05572e-102	0.000208352	0.0297944	7.24099e-52	2.60676e-50	0.993929	1	0.951484	1	0.699349	1	4.84038e-74	8.71268e-73	0.745176
Phe_Cardiac conduction disorders	4.86836e-266	1.37285e-13	1.46801e-46	1.55355e-153	7.566e-44	8.66797e-121	5.66278e-150	0.000437637	4.00253e-28	7.76109e-07	0.0687644	0.00331858	2.70751e-36	0.000250075	0.834722	0.092424	0.678879	0.0410883	0.587218	2.32219e-19	1.87067e-30	9.13738e-05	8.11393e-265	5.59861e-263	1.46183e-12	1.57878e-10	1.49399e-45	1.68821e-43	2.03021e-152	1.78659e-150	5.8006e-42	8.7009e-41	4.98408e-119	9.96817e-118	1.00188e-148	6.5122e-147	0.00238523	0.503282	4.18446e-27	4.60291e-25	1.71639e-05	0.000892525	0.951484	1	0.0587134	1	3.11364e-35	3.11364e-33	0.00416791
Phe_Vitamin deficiency	1.2186e-270	2.65758e-21	9.70534e-74	2.67365e-207	6.76988e-19	3.37262e-68	1.06339e-139	2.11787e-06	6.35836e-40	0.239302	0.630786	0.0671915	1.02367e-42	0.00504947	0.649237	0.472065	5.21652e-07	0.092459	0.463866	4.77167e-11	1.76836e-36	1.57656e-28	2.09162e-269	1.40138e-267	5.99258e-20	3.05621e-18	2.0293e-72	1.11611e-70	5.49053e-206	3.0747e-204	9.49434e-18	7.78536e-16	5.7037e-67	3.87851e-65	1.63054e-138	1.2229e-136	2.43555e-05	0.00243555	1.19871e-38	7.31212e-37	0.733861	1	0.951484	1	0.335958	1	1.56963e-41	1.17722e-39	0.0409341
Phe_Osteoporosis, osteopenia and pathological fracture	8.9908e-243	3.66838e-24	1.6717e-111	0	4.9937e-06	3.46928e-30	3.57906e-35	1.8187e-14	6.02398e-91	0.0176532	0.0225138	0.0543237	1.60899e-102	1.0324e-05	0.000102414	0.000167823	4.95161e-13	0.00154016	0.288949	3.70659e-08	7.85179e-11	0.147589	1.2164e-241	1.03394e-239	1.11017e-22	4.21864e-21	9.15452e-110	1.92245e-108	0	0	1.8289e-05	0.00574276	1.71231e-29	3.98967e-27	1.10941e-34	4.11592e-32	1.90137e-12	2.09151e-11	8.65948e-89	6.92758e-88	0.123788	1	0.470743	1	0.289223	1	3.0839e-100	1.85034e-99	0.000282681
Phe_Senile cataract	5.07116e-304	6.76841e-17	8.32757e-62	1.08227e-184	1.39848e-19	8.04818e-73	8.92403e-176	7.67693e-06	1.18738e-35	0.114273	0.700138	0.0175031	1.28436e-42	0.875686	0.874712	0.0609989	0.000482803	0.024471	0.669803	2.81682e-15	9.96871e-58	5.82046e-45	1.1435e-302	5.83183e-301	1.08107e-15	7.78367e-14	1.31188e-60	9.57671e-59	1.97556e-183	1.24461e-181	2.06187e-18	1.60826e-16	1.62376e-71	9.25541e-70	2.05253e-174	1.02626e-172	7.11974e-05	0.00882847	1.92322e-34	1.36549e-32	0.505438	1	0.951484	1	0.14481	1	1.94344e-41	1.47701e-39	0.918831
Phe_Chronic airway obstruction	6.21486e-244	5.98559e-15	3.79844e-77	4.1599e-159	6.58914e-23	1.26505e-100	1.58981e-137	1.08623e-08	4.42421e-29	0.692483	0.0520023	0.00127546	3.08727e-19	0.0203504	0.839527	0.121156	3.0908e-05	0.0420224	0.558349	1.39189e-18	4.41367e-32	1.50817e-07	8.61096e-243	7.14709e-241	7.82207e-14	6.88343e-12	8.40039e-76	4.3682e-74	5.69511e-158	4.78389e-156	1.30647e-21	7.57751e-20	4.40852e-99	1.45481e-97	2.34395e-136	1.82828e-134	2.40225e-07	1.24917e-05	4.79986e-28	5.08785e-26	0.980527	1	0.866705	1	0.0287603	1	1.39778e-18	3.55036e-16	0.114176
Phe_Circulatory disease NEC	0	6.56621e-28	1.63459e-82	1.08019e-180	4.91437e-28	2.24291e-84	3.11618e-233	1.38457e-06	6.74323e-32	0.00153773	0.114732	8.14368e-05	5.08327e-32	0.481551	0.811573	0.0441523	0.0191677	0.0377908	0.60393	7.08597e-19	2.01101e-80	2.96495e-77	0	0	2.90428e-26	7.55114e-25	4.08646e-81	1.87977e-79	1.85405e-179	1.24221e-177	1.56987e-26	5.65152e-25	5.60727e-83	2.57934e-81	1.32726e-231	3.5836e-230	1.6586e-05	0.00159225	8.91347e-31	7.75472e-29	0.0160762	1	0.951484	1	0.0034686	0.0936523	4.91241e-31	5.84576e-29	0.664009
Phe_Abnormal function study of cardiovascular system	0	2.0488e-24	3.84568e-80	1.25893e-175	1.39671e-21	8.61256e-72	1.15317e-200	2.66616e-06	1.61163e-29	0.821304	0.148741	0.000214964	3.33359e-28	0.0342601	0.697093	0.0608702	9.60567e-06	0.0319417	0.622536	2.21797e-12	1.70083e-62	5.55305e-67	0	0	6.3679e-23	2.35612e-21	9.21362e-79	4.42254e-77	2.06824e-174	1.44777e-172	2.50971e-20	1.60621e-18	1.62368e-70	9.90444e-69	3.23449e-199	1.32614e-197	2.94816e-05	0.00306609	1.78209e-28	1.85337e-26	0.993929	1	0.951484	1	0.00749116	0.247208	2.5729e-27	3.83363e-25	0.160159
Phe_Abnormal findings examination of lungs	0	2.58908e-13	2.77767e-68	3.07227e-202	3.88015e-11	2.21477e-95	1.55803e-180	1.06867e-08	9.17838e-46	0.332199	0.0496915	0.000396136	3.77155e-53	0.00062252	0.993055	0.0698134	7.59868e-10	0.0272126	0.617152	2.43596e-26	1.09182e-62	3.99273e-30	0	0	2.58908e-12	2.97745e-10	5.15213e-67	3.19432e-65	6.09157e-201	3.53311e-199	2.45175e-10	4.46218e-08	7.07495e-94	2.54698e-92	3.81219e-179	1.79173e-177	2.40225e-07	1.22897e-05	2.15411e-44	1.05551e-42	0.869208	1	0.84037	1	0.0123123	0.455557	9.42888e-52	4.33728e-50	0.00903092
Phe_Diverticulosis	0	2.9007e-16	5.45259e-55	1.18179e-205	9.63316e-13	1.94649e-64	2.39058e-168	7.5176e-05	6.66363e-43	0.150459	0.147198	0.000606885	5.38354e-63	0.00191332	0.857276	0.0842283	3.8344e-10	0.0200064	0.548362	5.49383e-13	1.41674e-52	2.45529e-52	0	0	4.33221e-15	3.3358e-13	7.20745e-54	6.27048e-52	2.38432e-204	1.35906e-202	7.14719e-12	1.10781e-09	3.02495e-63	2.23846e-61	4.90924e-167	2.74917e-165	0.000523954	0.0864524	1.3933e-41	7.66318e-40	0.592562	1	0.951484	1	0.0165136	0.697918	1.87608e-61	6.19107e-60	0.02077
Phe_Other symptoms/disorders or the urinary system	0	3.97352e-16	1.46409e-61	1.38281e-221	3.95958e-08	6.79419e-57	8.95213e-163	2.06931e-07	7.8928e-53	0.00147321	0.128145	0.434753	2.86207e-67	0.00211217	0.788068	0.0831696	2.26507e-09	0.0191991	0.5259	7.85e-15	1.03008e-59	6.59082e-58	0	0	5.71193e-15	4.56954e-13	2.24494e-60	1.6837e-58	3.38347e-220	1.59023e-218	1.82872e-07	4.55352e-05	8.05497e-56	7.81332e-54	1.80613e-161	1.02949e-159	2.92901e-06	0.00023797	2.38861e-51	9.07672e-50	0.015687	1	0.951484	1	0.703188	1	1.26592e-65	3.29138e-64	0.0218828
Phe_Hypovolemia	3.41757e-281	1.45341e-31	1.53991e-74	1.76381e-188	2.07267e-14	4.25999e-68	1.22927e-159	3.23024e-05	3.59727e-33	0.975668	0.0852706	0.740882	5.27497e-38	0.659649	0.788683	0.0932078	0.00474547	0.0306477	0.578392	7.1704e-19	9.106e-59	1.02682e-40	6.44297e-280	3.93021e-278	8.79695e-30	1.67142e-28	3.27944e-73	1.7709e-71	3.32522e-187	2.02838e-185	1.77878e-13	2.38357e-11	7.09998e-67	4.89899e-65	2.35609e-158	1.41366e-156	0.000250445	0.0371478	5.30366e-32	4.13686e-30	0.997115	1	0.951484	1	0.83695	1	6.74024e-37	6.06622e-35	0.782865
Phe_Edema	5.30402e-290	3.98554e-06	1.3957e-61	7.26998e-192	9.63164e-14	1.14119e-70	1.01734e-152	8.347e-12	8.91582e-50	0.125472	0.000522866	0.00450365	3.71311e-48	0.239601	0.00347988	0.107966	4.58417e-05	0.0806201	0.088908	1.3951e-18	3.35483e-52	7.52562e-40	1.10902e-288	6.09962e-287	1.39312e-05	0.00458337	2.16899e-60	1.60506e-58	1.39341e-190	8.36048e-189	7.74573e-13	1.10764e-10	2.08313e-69	1.31237e-67	1.82804e-151	1.16995e-149	4.57098e-10	9.59905e-09	2.33027e-48	1.02532e-46	0.539981	1	0.0200432	0.601296	0.0719333	1	7.76378e-47	4.27008e-45	0.476557
Phe_Sleep apnea	1.70757e-289	1.56616e-13	6.41365e-39	1.2603e-94	4.97881e-24	7.58698e-92	1.62523e-226	0.00671962	8.5232e-14	0.161661	0.291574	0.000957399	6.49043e-15	0.863651	0.601225	0.155103	0.0788674	0.0872656	0.76751	9.42976e-17	1.42634e-70	2.55548e-56	3.38571e-288	1.96371e-286	1.60811e-12	1.80108e-10	5.15783e-38	7.37569e-36	8.83748e-94	1.44935e-91	1.04102e-22	5.72563e-21	2.12806e-90	8.72503e-89	6.23005e-225	1.86902e-223	0.020956	1	3.64375e-13	9.80168e-11	0.605569	1	0.951484	1	0.023935	1	2.32523e-14	7.464e-12	0.91409
Phe_Electrolyte imbalance	9.15801e-246	1.25494e-22	3.91664e-68	2.67639e-223	1.97682e-16	4.42218e-72	2.96324e-102	3.1996e-06	1.00634e-47	0.00138091	0.548744	0.73995	1.61573e-62	0.000415317	0.900926	0.18014	1.18504e-10	0.0207322	0.520015	8.30966e-13	5.1504e-24	2.27086e-07	1.30021e-244	1.05317e-242	3.13734e-21	1.44318e-19	7.14943e-67	4.50414e-65	6.69097e-222	3.07785e-220	2.06903e-15	2.27335e-13	8.76812e-71	5.08551e-69	2.66229e-101	3.40773e-99	3.29739e-05	0.00367954	2.57175e-46	1.15729e-44	0.0151243	1	0.951484	1	0.836718	1	5.46498e-61	1.85809e-59	0.0062844
Phe_Other specified cardiac dysrhythmias	7.93965e-279	5.56321e-10	4.50214e-57	1.58244e-151	2.11327e-11	2.48798e-81	4.49411e-170	6.85e-08	4.35808e-33	0.420484	0.389167	0.00873354	1.60614e-30	0.0134823	0.890476	0.0829727	1.69888e-06	0.0444974	0.606176	4.03738e-21	3.67385e-57	2.54652e-35	1.42666e-277	9.1306e-276	3.76335e-09	6.39769e-07	6.39193e-56	5.17746e-54	2.022e-150	1.8198e-148	1.37303e-10	2.43026e-08	5.83914e-80	2.86118e-78	9.75137e-169	5.16823e-167	1.15846e-06	7.8775e-05	6.34404e-32	5.01179e-30	0.902911	1	0.951484	1	0.109183	1	1.45438e-29	1.84706e-27	0.087105
Phe_Cerebral ischemia	5.34955e-245	1.23475e-12	4.78211e-63	2.68658e-146	9.40362e-37	2.86771e-92	8.91284e-143	1.12547e-07	4.26409e-29	4.45321e-05	0.12515	0.00558652	3.328e-24	0.0808803	0.970417	0.11254	0.249382	0.0563172	0.6054	6.46772e-14	4.61426e-33	3.64931e-13	7.50242e-244	6.15198e-242	1.11808e-11	1.41997e-09	7.97018e-62	5.49943e-60	3.32211e-145	3.08957e-143	4.70181e-35	1.08142e-33	8.45606e-91	3.29786e-89	1.46425e-141	1.02498e-139	1.70301e-06	0.000129429	4.67019e-28	4.9037e-26	0.000640149	0.0512119	0.951484	1	0.0813228	1	2.04663e-23	3.8272e-21	0.270385
Phe_Symptoms involving nervous and musculoskeletal systems	8.61294e-286	2.91761e-17	8.7871e-87	4.7292e-221	3.90981e-18	5.05379e-56	7.7427e-141	7.13625e-12	7.42524e-52	0.189039	0.392113	0.00873464	3.76959e-50	0.108113	0.650318	0.135348	4.51813e-06	0.0225557	0.506519	9.32798e-12	4.47293e-46	6.02633e-45	1.67879e-284	9.90488e-283	4.86268e-16	3.35525e-14	2.35004e-85	1.01052e-83	1.13304e-219	5.43858e-218	4.99587e-17	4.49629e-15	5.64258e-55	5.81186e-53	1.20326e-139	8.90411e-138	4.22965e-10	8.20669e-09	2.13476e-50	8.53902e-49	0.662692	1	0.951484	1	0.109183	1	8.50005e-49	4.33503e-47	0.318796
Phe_Abnormal movement	1.09523e-243	5.855e-14	7.46551e-59	2.93296e-165	9.76574e-19	9.59589e-80	4.2429e-133	2.06183e-07	3.01439e-36	0.239129	0.388682	0.673487	3.93716e-37	0.0516359	0.478938	0.451064	1.57191e-05	0.0420624	0.614581	3.81217e-16	3.1726e-38	1.75846e-16	1.49943e-242	1.25952e-240	6.54884e-13	6.73325e-11	1.10068e-57	8.58533e-56	4.43803e-164	3.3729e-162	1.32642e-17	1.12306e-15	2.16378e-78	1.10353e-76	5.80873e-132	4.87934e-130	2.92901e-06	0.00023711	5.09787e-35	3.46655e-33	0.733861	1	0.951484	1	0.802601	1	4.76604e-36	4.52774e-34	0.210572
Phe_Degeneration of intervertebral disc	1.51177e-265	2.26302e-09	3.4818e-79	1.59013e-219	1.18691e-19	1.0237e-44	5.43005e-123	2.20709e-13	1.07742e-53	0.32231	0.535462	0.0152134	3.11826e-52	8.29387e-05	0.18166	0.593272	5.5407e-11	0.0132726	0.593244	0.00020344	3.39183e-31	5.56694e-45	2.48363e-264	1.73854e-262	1.3917e-08	2.60247e-06	8.17158e-78	4.00407e-76	3.73193e-218	1.82865e-216	1.77266e-18	1.36495e-16	8.40896e-44	1.17726e-41	6.30763e-122	6.24455e-120	1.95243e-11	2.53816e-10	3.54009e-52	1.23903e-50	0.865426	1	0.951484	1	0.13361	1	7.47082e-51	3.586e-49	0.00176629
Phe_Major depressive disorder	5.4149e-169	1.15274e-19	1.0984e-93	1.98596e-166	0.00017302	7.26104e-26	3.21277e-71	4.95698e-09	2.30525e-24	0.235815	0.479338	0.0126868	2.15992e-12	9.06248e-05	0.261613	0.243479	5.96277e-08	0.014968	0.713135	3.96144e-07	1.27076e-27	4.30886e-23	4.20753e-168	6.22714e-166	2.28561e-18	1.32566e-16	3.60904e-92	1.26316e-90	3.08629e-165	2.28386e-163	0.000497432	0.198973	3.08125e-25	8.35019e-23	1.85662e-70	3.69468e-68	1.26678e-07	5.70053e-06	1.85387e-23	2.65104e-21	0.727042	1	0.951484	1	0.124699	1	6.4854e-12	2.48391e-09	0.00189488
Phe_Hypothyroidism	1.00725e-159	6.08747e-23	1.45052e-62	6.16802e-156	1.39626e-20	4.32073e-46	2.3332e-67	0.000490256	1.12098e-22	0.342796	0.736604	0.411287	6.3643e-27	0.0536522	6.56024e-07	1.9337e-07	0.0120945	0.0289198	0.513394	1.38697e-05	2.28558e-12	1.24282e-05	7.52164e-159	1.15833e-156	1.62805e-21	7.00059e-20	2.38299e-61	1.66809e-59	8.15313e-155	7.09322e-153	2.39656e-19	1.6057e-17	3.68062e-45	4.96884e-43	1.28382e-66	2.68318e-64	0.00260298	0.563795	8.42566e-22	1.28913e-19	0.887874	1	0.951484	1	0.699066	1	4.54593e-26	7.31895e-24	0.213913
Phe_Urinary incontinence	4.74848e-281	1.85765e-15	2.03705e-62	2.52816e-228	1.43633e-06	3.66274e-44	3.1624e-128	8.37838e-08	1.42077e-55	0.00524127	0.345767	0.266527	2.42532e-73	0.00115201	0.716499	0.136118	4.87739e-10	0.0172059	0.509125	1.64424e-11	7.71399e-47	4.29772e-49	8.80767e-280	5.46076e-278	2.51329e-14	2.13629e-12	3.29945e-61	2.34261e-59	6.76135e-227	2.90738e-225	5.56155e-06	0.00165178	2.94556e-43	4.21215e-41	3.953e-127	3.63676e-125	1.37645e-06	9.63514e-05	4.80554e-54	1.63388e-52	0.0421501	1	0.951484	1	0.63759	1	1.32815e-71	2.78911e-70	0.0142453
Phe_Overweight, obesity and other hyperalimentation	4.724e-250	7.1386e-25	1.9021e-70	1.53008e-160	2.28769e-29	6.43196e-84	9.19495e-139	0.000103449	5.93415e-25	6.39001e-07	0.294724	0.0106466	5.11883e-27	0.00308183	0.762821	0.125244	0.603176	0.0317661	0.72841	2.91009e-20	2.37866e-45	3.39135e-17	7.24347e-249	5.4326e-247	2.41453e-23	8.20939e-22	3.77141e-69	2.18742e-67	2.14584e-159	1.75959e-157	7.73779e-28	2.63085e-26	1.54099e-82	7.39675e-81	1.37327e-137	1.05742e-135	0.000695708	0.118966	5.09274e-24	6.82427e-22	1.4697e-05	0.000734852	0.951484	1	0.119169	1	3.67916e-26	5.88665e-24	0.0292901
Phe_Cervicalgia	9.11051e-276	4.48771e-16	2.35698e-70	7.06032e-219	1.20838e-10	1.47033e-46	2.37851e-128	7.37714e-10	1.1807e-52	0.288537	0.0253567	0.902691	1.72729e-60	0.214656	0.595931	0.142789	9.56351e-07	0.0145106	0.602587	2.39317e-13	2.15044e-48	4.0667e-48	1.61186e-274	1.04771e-272	6.37144e-15	5.16086e-13	4.59412e-69	2.71053e-67	1.62387e-217	8.11937e-216	7.35259e-10	1.38964e-07	1.29074e-45	1.69088e-43	3.0058e-127	2.73528e-125	2.49521e-08	8.48371e-07	3.48155e-51	1.35781e-49	0.825418	1	0.520718	1	0.944581	1	5.36862e-59	1.98639e-57	0.448827
Phe_Injury, NOS	1.52676e-289	7.81424e-06	5.36692e-51	8.159e-185	3.59897e-15	4.2063e-54	1.13322e-154	6.38138e-09	2.7666e-47	0.000265006	5.69664e-05	0.000173493	7.45313e-57	0.573876	0.000919556	0.0110336	0.000716784	0.207607	0.0646927	3.33704e-13	2.10179e-56	7.74933e-61	3.0803e-288	1.75577e-286	2.57489e-05	0.00898637	6.17196e-50	6.17196e-48	1.51336e-183	9.38285e-182	3.25891e-14	4.13881e-12	4.35788e-53	4.83724e-51	2.1364e-153	1.3032e-151	1.52141e-07	7.33859e-06	6.91651e-46	3.18159e-44	0.00338618	0.304757	0.00262046	0.0655114	0.00661812	0.199517	2.09051e-55	8.5711e-54	0.735868
Phe_Atrial fibrillation and flutter	2.41936e-194	8.79874e-08	2.14724e-37	2.48908e-85	3.66492e-45	1.29304e-97	4.03385e-126	1.18807e-05	6.94665e-17	3.50844e-09	0.499315	0.12397	9.67116e-13	0.00010775	0.00881082	0.0112487	0.00370574	0.128633	0.56122	5.69091e-12	3.21325e-20	0.000190656	2.3985e-193	2.78226e-191	4.0313e-07	0.000101186	1.61394e-36	2.46933e-34	1.51452e-84	2.86244e-82	3.24204e-43	4.21465e-42	4.24857e-96	1.487e-94	4.73359e-125	4.63892e-123	0.000102728	0.0136628	3.73301e-16	7.98864e-14	1.22264e-07	4.03471e-06	0.951484	1	0.456996	1	2.96582e-12	1.11218e-09	0.00213642
Phe_Hyperplasia of prostate	0	0.882784	0.0338726	0.465989	4.61888e-17	6.46593e-145	0	0.0173611	0.508671	0.430435	0.00578092	8.55201e-19	0.498958	0.122563	0.941969	0.000704171	0.976327	0.986457	0.930819	9.33575e-44	0	0	0	0	0.938264	1	0.0402412	1	0.472564	1	5.31171e-16	5.31171e-14	4.37401e-143	7.43581e-142	0	0	0.0439763	1	0.522296	1	0.902911	1	0.147735	1	2.4587e-16	9.83481e-16	0.517871	1	0.340453
Phe_Acute renal failure	7.56028e-290	5.0182e-21	9.50455e-57	1.3577e-140	4.17615e-11	6.25296e-61	8.39655e-198	2.70382e-05	8.20491e-28	0.00408742	0.0548674	0.393033	5.39629e-29	0.045386	0.876554	0.0492882	4.42124e-05	0.0684807	0.641717	7.00341e-15	8.31222e-72	2.82632e-79	1.55256e-288	8.69432e-287	1.06869e-19	5.77093e-18	1.33295e-55	1.09302e-53	1.59322e-139	1.56135e-137	2.62436e-10	4.80257e-08	8.36152e-60	7.19091e-58	2.29906e-196	9.65603e-195	0.00021593	0.0310939	8.42468e-27	9.43565e-25	0.0358819	1	0.892994	1	0.692171	1	4.46456e-28	6.20573e-26	0.196958
Phe_Sleep disorders	6.0244e-247	7.37462e-18	1.8205e-45	2.44563e-160	3.23509e-15	9.81368e-57	1.49838e-139	0.0034839	3.8872e-30	0.1723	0.707142	0.0261861	8.09042e-47	0.0161625	0.414651	0.435415	2.82157e-07	0.0372871	0.659112	1.64467e-09	4.85264e-42	9.50395e-40	8.88213e-246	6.92807e-244	1.32513e-16	8.48081e-15	1.8205e-44	2.09357e-42	3.38852e-159	2.81247e-157	2.95266e-14	3.72036e-12	1.1174e-55	1.12857e-53	2.26729e-138	1.72314e-136	0.0127595	1	4.56151e-29	4.47028e-27	0.625064	1	0.951484	1	0.178641	1	1.47682e-45	9.30398e-44	0.0990587
Phe_Vascular dementia	3.79607e-240	5.86549e-14	4.06806e-68	4.21339e-158	5.01613e-18	1.53845e-62	3.01652e-137	3.53533e-08	1.56798e-32	0.615982	1.96e-09	2.406e-07	4.09664e-29	0.162134	0.0428572	0.0781284	1.16337e-05	4.26419e-07	0.207314	4.21437e-12	3.54851e-42	7.81652e-36	4.96077e-239	4.36548e-237	6.54884e-13	6.74531e-11	7.3098e-67	4.67827e-65	5.70047e-157	4.8454e-155	6.33906e-17	5.76855e-15	2.26823e-61	1.76922e-59	4.33625e-136	3.469e-134	6.8909e-07	4.06563e-05	2.17251e-31	1.80318e-29	0.981971	1	0.951484	1	0.0446422	1	3.43878e-28	4.71113e-26	0.151785
Phe_Occlusion and stenosis of precerebral arteries	6.1694e-217	8.1719e-09	7.93112e-69	3.40715e-126	1.42191e-26	4.55683e-57	8.42167e-133	1.15313e-10	7.35657e-27	3.44878e-06	0.259875	0.00645912	8.43009e-13	0.169685	0.711392	0.119108	0.611091	0.0718959	0.626284	3.12066e-08	7.36295e-37	3.82897e-33	7.09481e-216	7.09481e-214	4.53994e-08	9.39768e-06	1.52013e-67	9.12079e-66	3.29262e-125	3.91822e-123	3.89332e-25	1.63519e-23	5.4587e-56	5.24036e-54	1.1394e-131	9.68492e-130	4.77148e-09	1.3261e-07	7.29315e-26	8.46006e-24	6.9353e-05	0.00396609	0.951484	1	0.0884284	1	2.59909e-12	9.6946e-10	0.402166
Phe_Dysphagia	5.36227e-224	4.67595e-09	2.93948e-46	4.27421e-165	6.25386e-12	4.1609e-62	3.10424e-108	5.41046e-06	2.51961e-37	0.626073	0.316489	0.0222442	1.29728e-47	0.0199544	0.869043	0.163935	1.44918e-07	0.0335929	0.626576	5.53865e-14	6.94623e-33	2.27323e-16	6.35733e-223	6.16661e-221	2.71583e-08	5.37735e-06	2.96526e-45	3.3804e-43	6.38356e-164	4.91534e-162	4.25559e-11	7.19194e-09	5.8354e-61	4.78503e-59	3.05117e-107	3.56987e-105	5.31797e-05	0.00622203	4.45777e-36	2.89755e-34	0.960516	1	0.951484	1	0.166376	1	2.57219e-46	1.49187e-44	0.113582
Phe_Malignant neoplasm, other	0	1.71149e-07	1.16279e-40	1.35661e-124	2.11769e-10	7.98788e-55	1.16145e-236	9.04003e-06	1.95177e-28	0.672884	0.116065	3.24681e-05	4.78089e-34	0.104472	0.985849	0.0295806	2.42891e-05	0.0797362	0.666276	7.844e-13	5.29063e-86	5.43463e-123	0	0	7.44337e-07	0.000196821	9.55148e-40	1.33721e-37	1.26837e-123	1.5601e-121	1.25533e-09	2.43534e-07	8.42758e-54	9.18606e-52	5.13717e-235	1.33566e-233	8.18585e-05	0.010396	2.0977e-27	2.24454e-25	0.973723	1	0.951484	1	0.00149353	0.0373383	5.09076e-33	5.49802e-31	0.312871
Phe_Spondylosis and allied disorders	5.48112e-259	3.8396e-08	4.58629e-53	5.87159e-178	2.33734e-16	2.51922e-59	5.86122e-128	1.58068e-08	4.61574e-44	2.18726e-05	0.292449	0.0107152	1.46277e-53	0.11753	0.922091	0.128319	0.00567327	0.0359276	0.604283	8.47638e-16	9.49096e-45	1.50299e-30	8.87787e-258	6.30329e-256	1.90325e-07	4.41554e-05	5.67122e-52	5.27424e-50	9.9299e-177	6.75233e-175	2.42157e-15	2.68794e-13	3.29216e-58	2.8971e-56	7.17064e-127	6.7404e-125	3.24603e-07	1.81778e-05	1.02079e-42	5.3081e-41	0.000349354	0.0251535	0.951484	1	0.119169	1	3.73818e-52	1.68218e-50	0.335227
Phe_Osteopenia or other disorder of bone and cartilage	8.6384e-204	1.71336e-15	3.54918e-67	1.79785e-238	0.000383264	4.67539e-26	3.45862e-56	6.48254e-09	3.3194e-57	0.0138957	0.0122115	0.286848	1.02534e-71	0.0053163	0.123991	0.826996	3.30976e-09	0.0102876	0.459505	3.42191e-08	9.24143e-21	5.47028e-15	9.46111e-203	9.93416e-201	2.34568e-14	1.97037e-12	6.27931e-66	4.08155e-64	4.92268e-237	2.06753e-235	0.00103707	0.440753	1.99877e-25	5.3767e-23	1.57834e-55	3.97741e-53	1.52141e-07	7.45492e-06	1.19291e-55	3.81731e-54	0.101892	1	0.280864	1	0.658334	1	4.91311e-70	1.17915e-68	0.0427535
Phe_Hearing loss	8.01553e-258	1.63883e-25	2.18185e-38	2.41799e-131	1.78124e-07	3.9678e-46	1.14504e-168	0.512618	8.28241e-19	0.0400493	0.489576	0.00205688	5.84156e-36	0.0073994	0.904971	0.0688738	4.29618e-06	0.0754314	0.540966	2.03158e-10	4.98251e-58	8.53385e-76	1.28026e-256	9.21786e-255	6.07953e-24	1.88466e-22	1.70689e-37	2.50912e-35	2.55109e-130	2.78069e-128	7.61497e-07	0.000204843	3.4052e-45	4.56297e-43	2.39416e-167	1.31679e-165	0.596068	1	5.06637e-18	9.52478e-16	0.230284	1	0.951484	1	0.0407705	1	6.65128e-35	6.71779e-33	0.0545468
Phe_Renal failure	2.30381e-236	1.48613e-11	8.2448e-49	5.51059e-127	2.69041e-40	5.18156e-71	1.01064e-148	1.50185e-07	3.31111e-30	0.00169098	0.0468745	0.788645	5.81043e-28	0.0114493	0.0487832	0.406324	0.805408	0.0836379	0.611854	2.16816e-08	1.17903e-35	2.56408e-31	2.97684e-235	2.64939e-233	1.22993e-10	1.70905e-08	9.11684e-48	9.48152e-46	5.51059e-126	6.33717e-124	1.6284e-38	3.09397e-37	9.61096e-70	5.95879e-68	1.73468e-147	1.16224e-145	2.24303e-06	0.000172713	3.96643e-29	3.80777e-27	0.0173627	1	0.821817	1	0.859818	1	4.45467e-27	6.682e-25	0.0762746
Phe_Acute upper respiratory infections of multiple or unspecified sites	1.28772e-242	2.12399e-11	4.28235e-57	2.2963e-171	3.09676e-12	2.1032e-64	7.28171e-122	5.06754e-08	5.63242e-40	0.942277	0.131797	0.0152199	2.98498e-49	0.000946137	0.0269642	0.0349173	1.99516e-06	0.177124	0.575486	2.5355e-16	5.31513e-39	1.98562e-23	1.72196e-241	1.48088e-239	1.68454e-10	2.44258e-08	6.15587e-56	4.9247e-54	3.71936e-170	2.64075e-168	2.17151e-11	3.56128e-09	3.2249e-63	2.41868e-61	8.29106e-121	8.37397e-119	9.10574e-07	5.82767e-05	1.07955e-38	6.47728e-37	0.993929	1	0.951484	1	0.13361	1	6.47684e-48	3.43273e-46	0.0122254
Phe_Hypertensive heart and/or renal disease	6.34266e-257	7.38063e-09	3.83652e-44	4.70978e-122	2.17944e-30	8.20239e-81	2.86989e-161	5.23255e-06	1.33471e-27	1.04502e-09	0.163687	0.00337537	2.68751e-28	5.10395e-05	0.90139	0.0847048	0.591446	0.0986157	0.600346	4.09072e-17	1.22832e-49	3.20059e-31	9.99187e-256	7.29406e-254	4.14035e-08	8.48772e-06	3.52959e-43	4.41199e-41	4.23145e-121	5.41625e-119	8.08501e-29	2.50635e-27	1.88655e-79	9.43275e-78	5.59385e-160	3.30037e-158	5.18745e-05	0.00601744	1.35834e-26	1.53492e-24	4.00589e-08	1.20177e-06	0.951484	1	0.0588132	1	2.10247e-27	3.09063e-25	0.00124884
Phe_Mixed hyperlipidemia	1.48498e-248	7.86098e-06	1.74692e-53	8.98777e-131	3.49723e-20	1.42741e-55	1.88426e-154	2.85121e-09	5.55043e-31	0.0232653	0.164793	0.0010071	2.24182e-25	0.407778	0.746158	0.0971842	0.00100642	0.0577499	0.671939	4.19933e-09	2.38385e-46	4.58349e-55	2.21783e-247	1.70773e-245	2.58289e-05	0.00904013	2.20764e-52	2.00895e-50	9.3963e-130	1.03359e-127	5.74545e-19	4.02181e-17	1.5486e-54	1.64152e-52	3.49499e-153	2.16689e-151	7.99729e-08	3.27889e-06	7.09221e-30	6.38299e-28	0.156463	1	0.951484	1	0.0246419	1	1.4732e-24	2.5781e-22	0.613148
Phe_Swelling of limb	1.62319e-246	1.77996e-06	7.98136e-43	3.31638e-151	8.28063e-17	7.1231e-57	7.58446e-134	3.903e-07	1.63815e-37	2.34747e-07	0.14528	0.00991275	7.95178e-47	0.0427133	0.410111	0.861816	0.118855	0.208609	0.635315	2.10563e-15	1.3228e-49	3.27707e-38	2.36288e-245	1.86667e-243	6.49828e-06	0.00204696	7.00653e-42	9.17856e-40	4.19103e-150	3.81384e-148	9.24537e-16	9.52273e-14	8.30204e-56	8.19157e-54	1.05086e-132	8.72213e-131	5.15913e-06	0.000448845	2.94355e-36	1.88387e-34	5.86866e-06	0.000269959	0.951484	1	0.117522	1	1.47493e-45	9.14455e-44	0.190261
Phe_Contusion	7.02543e-197	5.42248e-07	1.09839e-55	7.26611e-168	8.49387e-17	2.87069e-47	1.26548e-85	1.44543e-09	1.27551e-41	0.15223	0.429506	0.0441245	3.44451e-42	0.359062	0.744433	0.223314	8.03249e-05	0.0385443	0.568474	6.84883e-08	2.65822e-22	8.33858e-15	7.34477e-196	8.07925e-194	2.19346e-06	0.000623586	1.46878e-54	1.26315e-52	1.14466e-166	8.35603e-165	9.39226e-16	9.76795e-14	2.68398e-46	3.30129e-44	8.98336e-85	1.4553e-82	4.61735e-08	1.66225e-06	2.5734e-40	1.46684e-38	0.594675	1	0.951484	1	0.250025	1	5.14439e-41	3.96118e-39	0.58158
Phe_Hypertensive chronic kidney disease	4.0378e-249	2.99928e-14	2.29574e-43	2.61489e-109	3.16965e-17	1.49416e-55	7.56671e-172	0.00121299	1.7966e-19	0.775434	0.312557	0.00155327	1.49159e-21	0.270835	0.969148	0.0650832	0.00180209	0.109679	0.611311	9.04141e-09	1.12903e-50	2.1149e-63	6.10983e-248	4.64347e-246	3.71512e-13	3.44917e-11	2.07882e-42	2.6401e-40	2.11769e-108	3.00713e-106	3.71948e-16	3.64509e-14	1.60587e-54	1.71828e-52	1.70622e-170	8.70171e-169	0.00560214	1	1.15424e-18	2.06609e-16	0.993929	1	0.951484	1	0.0330788	1	7.83253e-21	1.71532e-18	0.51127
Phe_Other persistent mental disorders due to conditions classified elsewhere	2.34359e-159	6.76499e-20	1.11609e-46	2.61914e-98	7.4155e-18	6.634e-69	1.03149e-104	0.0043915	1.08908e-13	0.0031282	0.110376	0.575472	8.52143e-13	0.00217115	0.150882	0.754158	0.000139864	0.089253	0.721131	8.47318e-11	7.63426e-26	4.53088e-09	1.73879e-158	2.69513e-156	1.38924e-18	7.77974e-17	1.14599e-45	1.2835e-43	1.89435e-97	3.01201e-95	9.1697e-17	8.52782e-15	1.13867e-67	7.6291e-66	9.56627e-104	1.18622e-101	0.0153037	1	4.53783e-13	1.25244e-10	0.028551	1	0.951484	1	0.748836	1	2.62023e-12	9.79964e-10	0.022293
Phe_Constipation	1.98244e-240	5.85595e-14	4.50752e-62	2.53892e-177	6.29022e-09	1.70777e-42	2.23872e-121	1.10889e-07	3.35879e-40	0.157966	0.275326	0.00466672	6.85009e-47	0.000852995	0.675513	0.162351	1.07193e-08	0.0345631	0.573996	1.77392e-09	2.19873e-41	1.77413e-48	2.62046e-239	2.2798e-237	6.54884e-13	6.73434e-11	7.19951e-61	5.18364e-59	4.23154e-176	2.91976e-174	3.118e-08	7.23376e-06	1.29206e-41	1.96393e-39	2.47551e-120	2.57453e-118	1.70301e-06	0.000127522	6.5468e-39	3.86261e-37	0.59561	1	0.951484	1	0.0725234	1	1.29141e-45	7.87761e-44	0.0114063
Phe_Allergic rhinitis	2.0238e-232	1.04513e-19	1.03236e-51	4.37053e-164	1.42919e-13	1.784e-33	1.31882e-122	0.00179895	6.02813e-31	0.977021	0.158387	0.00404591	2.83922e-45	0.106816	0.763896	0.149131	8.24825e-06	0.168158	0.579283	6.51223e-05	3.98671e-38	6.56499e-63	2.58596e-231	2.32737e-229	2.1086e-18	1.2019e-16	1.21144e-50	1.18721e-48	6.36216e-163	5.02611e-161	1.11807e-12	1.64357e-10	1.03096e-32	2.0516e-30	1.51664e-121	1.51664e-119	0.00767853	1	7.61796e-30	6.93234e-28	0.997115	1	0.951484	1	0.0672685	1	4.87329e-44	3.2651e-42	0.316593
Phe_Transient cerebral ischemia	1.19485e-199	3.32818e-09	2.82628e-54	3.96374e-108	4.46565e-23	4.44935e-84	3.26438e-121	8.83429e-08	3.88278e-22	0.00018469	0.16287	0.0142052	4.56781e-14	0.174914	0.971251	0.152976	0.400662	0.099274	0.649174	1.50723e-18	2.12283e-34	3.49663e-09	1.27229e-198	1.37407e-196	1.97254e-08	3.8274e-06	3.69343e-53	3.25022e-51	3.14365e-107	4.5583e-105	9.00965e-22	5.1355e-20	1.08867e-82	5.11676e-81	3.57527e-120	3.75403e-118	1.43091e-06	0.000101594	2.82608e-21	4.4652e-19	0.00238645	0.212394	0.951484	1	0.132353	1	1.54047e-13	5.25299e-11	0.408014
Phe_Abnormal electrocardiogram [ECG] [EKG]	7.25713e-203	5.02474e-07	3.67875e-34	4.07937e-126	1.04927e-38	2.32279e-92	2.88049e-105	0.000108312	2.42358e-28	9.82138e-10	0.0551327	0.00696895	3.27152e-38	8.74408e-06	0.799684	0.16952	0.875591	0.0729841	0.677494	4.45535e-16	1.44123e-22	0.01771	7.8733e-202	8.3457e-200	2.0582e-06	0.000577845	2.47401e-33	4.23056e-31	3.90939e-125	4.69127e-123	5.74602e-37	1.20666e-35	7.02948e-91	2.6712e-89	2.71521e-104	3.31256e-102	0.000719996	0.124559	2.58066e-27	2.78711e-25	3.89469e-08	1.12946e-06	0.892994	1	0.0931895	1	4.27528e-37	3.76225e-35	0.000251392
Phe_Glaucoma	2.43285e-195	1.14998e-14	7.86844e-37	4.15275e-132	5.36206e-26	5.13033e-50	1.64035e-104	0.0089706	2.15972e-25	0.0557991	0.881946	0.173453	2.3147e-37	0.171138	0.923056	0.163661	0.0386647	0.0644341	0.56755	2.29171e-05	1.79131e-22	1.94471e-22	2.47591e-194	2.79778e-192	1.46942e-13	1.32248e-11	5.83788e-36	9.04871e-34	4.46324e-131	4.77567e-129	1.3703e-24	6.16637e-23	5.04264e-49	5.89988e-47	1.50912e-103	1.8864e-101	0.0265198	1	1.91052e-24	2.48368e-22	0.294941	1	0.951484	1	0.537659	1	2.86226e-36	2.6619e-34	0.402166
Phe_Dermatophytosis of nail	2.5789e-227	1.84698e-09	4.45387e-51	3.8862e-132	4.38504e-09	2.51196e-49	6.17451e-134	1.47775e-06	3.14824e-28	0.926655	1.23191e-05	0.000454936	2.70388e-27	0.0307462	8.51902e-05	0.0165118	2.90102e-05	0.0108434	0.0381372	9.30713e-13	6.06197e-48	1.85188e-52	3.22363e-226	2.96574e-224	1.14812e-08	2.12402e-06	5.17368e-50	5.12195e-48	4.21616e-131	4.46913e-129	2.25125e-08	5.0428e-06	2.4481e-48	2.88876e-46	8.65938e-133	7.10069e-131	1.73409e-05	0.00169941	3.32154e-27	3.62048e-25	0.993929	1	0.000615955	0.014167	0.0137678	0.523177	1.99324e-26	3.10946e-24	0.150198
Phe_Vitamin B-complex deficiencies	2.84818e-222	1.02822e-18	3.20492e-48	3.62294e-132	1.26379e-13	1.02251e-54	4.49866e-135	0.00105556	1.72554e-24	0.0881867	0.7889	0.102017	1.0505e-30	0.0114744	0.354999	0.503128	1.92249e-05	0.0681922	0.604357	2.22813e-10	8.87522e-42	5.48606e-41	3.3085e-221	3.27541e-219	1.8769e-17	1.18245e-15	3.47704e-47	3.68566e-45	3.96799e-131	4.16638e-129	9.95449e-13	1.45336e-10	1.06899e-53	1.17589e-51	6.38698e-134	5.17345e-132	0.00497497	1	1.40735e-23	1.98437e-21	0.417344	1	0.951484	1	0.425069	1	9.66463e-30	1.20808e-27	0.0762746
Phe_Other abnormal blood chemistry	5.84707e-246	1.73169e-23	8.24781e-69	4.98947e-141	9.43043e-19	4.12071e-57	1.18785e-153	6.09078e-06	2.09783e-25	0.418918	0.207645	0.00148648	8.17134e-25	0.00621725	0.764701	0.105071	3.67317e-06	0.0660497	0.668983	7.04032e-10	8.39261e-48	2.55278e-54	8.40516e-245	6.72413e-243	4.9786e-22	1.99144e-20	1.55492e-67	9.48499e-66	5.91535e-140	5.73789e-138	1.30663e-17	1.0845e-15	4.98823e-56	4.73882e-54	2.1683e-152	1.36603e-150	5.837e-05	0.0070044	1.87016e-24	2.41251e-22	0.902911	1	0.951484	1	0.0322538	1	5.19174e-24	9.39705e-22	0.0489715
Phe_Other disorders of the kidney and ureters	1.56677e-267	6.44095e-10	3.56684e-44	1.84625e-112	1.65363e-31	4.03278e-59	7.43708e-182	2.11071e-05	1.0903e-23	4.05014e-07	0.131551	0.000385985	1.98677e-25	0.00709689	0.97448	0.0614246	0.534183	0.0990308	0.710809	6.81235e-09	3.11197e-56	3.77842e-72	2.64968e-266	1.80178e-264	4.30645e-09	7.40709e-07	3.30795e-43	4.10186e-41	1.54977e-111	2.12319e-109	7.04323e-30	1.90167e-28	5.153e-58	4.6377e-56	1.85927e-180	8.55265e-179	0.000174627	0.0242732	8.70724e-23	1.25384e-20	9.90991e-06	0.000465766	0.951484	1	0.0123123	0.443883	1.3131e-24	2.28479e-22	0.0526543
Phe_Hypopotassemia	9.60215e-191	3.0472e-21	8.87097e-51	5.68019e-170	3.05663e-11	1.42123e-43	2.32172e-83	0.00307415	3.33159e-32	0.0326253	0.603299	0.0665794	4.00794e-50	0.00161876	0.769527	0.23188	7.60579e-09	0.0350901	0.619725	1.36609e-07	1.70114e-23	1.9093e-16	9.20206e-190	1.10425e-187	6.739e-20	3.50428e-18	1.01006e-49	1.02016e-47	9.07253e-169	6.53222e-167	1.97479e-10	3.51512e-08	1.11946e-42	1.63441e-40	1.59879e-82	2.66997e-80	0.0118633	1	4.45504e-31	3.83133e-29	0.19905	1	0.951484	1	0.334351	1	8.86371e-49	4.60913e-47	0.0181597
Phe_Mild cognitive impairment	1.86125e-141	5.55655e-13	1.12641e-44	8.16252e-89	6.81127e-18	3.05227e-37	1.18797e-87	0.000770617	7.08993e-13	0.759865	0.497693	0.0227139	4.00771e-09	0.0690445	0.71018	0.182667	0.00174443	0.103169	0.613097	0.0110295	3.36562e-16	1.02065e-21	1.2231e-140	2.14043e-138	5.23773e-12	6.39004e-10	1.07948e-43	1.29537e-41	5.27354e-88	9.3869e-86	8.51409e-17	7.83296e-15	2.06477e-36	3.51011e-34	8.75747e-87	1.36616e-84	0.00392128	0.886209	2.76387e-12	8.15343e-10	0.993929	1	0.951484	1	0.166376	1	9.56197e-09	4.60887e-06	0.244644
Phe_Frequency of urination and polyuria	4.01542e-254	1.66887e-11	4.74981e-41	3.66946e-109	6.38878e-06	3.90504e-56	1.57807e-171	5.18221e-05	2.00125e-23	0.00232227	0.598872	0.0703529	2.61984e-25	0.00396687	0.996489	0.0655447	3.69838e-06	0.105727	0.683489	2.65142e-16	1.09666e-63	9.88686e-66	6.24019e-253	4.61774e-251	1.36113e-10	1.9192e-08	3.98707e-40	5.46228e-38	2.95096e-108	4.21988e-106	2.29597e-05	0.0073471	4.40274e-55	4.49079e-53	3.48996e-170	1.81478e-168	0.000374814	0.0595954	1.56561e-22	2.30144e-20	0.0222551	1	0.951484	1	0.342822	1	1.70215e-24	3.01281e-22	0.0350915
Phe_Gastritis and duodenitis	1.06268e-199	1.60177e-12	2.7401e-49	7.89463e-162	4.10849e-22	9.48157e-52	6.73704e-92	1.84618e-05	6.42736e-35	0.942368	0.22837	0.0142838	8.90319e-48	0.0459685	0.806677	0.217245	2.28535e-07	0.0347299	0.689085	2.06688e-06	4.56985e-21	4.13134e-16	1.14213e-198	1.22208e-196	1.42793e-11	1.84203e-09	3.08933e-48	3.15112e-46	1.12084e-160	9.07882e-159	7.62058e-21	4.72476e-19	9.56474e-51	1.09038e-48	5.27047e-91	7.7476e-89	0.000153848	0.021231	1.01253e-33	7.39146e-32	0.993929	1	0.951484	1	0.132353	1	1.79626e-46	1.02387e-44	0.197992
Phe_Occlusion of cerebral arteries	1.36374e-195	5.28379e-17	1.23117e-76	1.44774e-110	3.4074e-31	9.36593e-66	8.81059e-132	8.49504e-09	8.01484e-19	0.671209	0.146648	0.00292719	1.64452e-07	0.00138784	0.730727	0.140179	1.63684e-05	0.103608	0.707553	5.48536e-06	6.91502e-28	1.02084e-27	1.40027e-194	1.5683e-192	8.55824e-16	6.07635e-14	2.67142e-75	1.41585e-73	1.19777e-109	1.6649e-107	1.39947e-29	3.91851e-28	1.47545e-64	1.07708e-62	1.17816e-130	1.01322e-128	1.95386e-07	9.7693e-06	4.92891e-18	9.21706e-16	0.973723	1	0.951484	1	0.0525979	1	3.35915e-07	0.00018912	0.0164538
Phe_Other dyspnea	1.15861e-204	3.38889e-14	1.53148e-52	9.7342e-127	1.41895e-18	5.53848e-54	1.84471e-121	1.83843e-05	3.08162e-25	0.360205	0.418847	0.0174841	7.04402e-26	0.0108788	0.819668	0.144863	7.3525e-06	0.0739177	0.674282	1.75369e-07	8.00417e-33	8.20294e-32	1.29359e-203	1.3324e-201	4.14598e-13	3.89723e-11	1.87361e-51	1.7612e-49	9.56781e-126	1.11943e-123	1.87562e-17	1.63179e-15	5.68683e-53	6.36925e-51	2.05963e-120	2.12142e-118	0.000153848	0.0211419	2.68474e-24	3.54386e-22	0.891678	1	0.951484	1	0.14481	1	4.79327e-25	8.10063e-23	0.0731614
Phe_Other headache syndromes	2.33765e-224	2.15561e-06	3.13458e-53	2.59445e-165	2.39997e-09	1.04134e-30	7.64589e-110	2.66899e-09	8.52058e-42	0.778705	0.393118	0.00765827	4.23833e-48	0.0211105	0.563691	0.176453	2.52254e-07	0.0301982	0.682391	1.3052e-06	2.29951e-40	4.84092e-59	2.82979e-223	2.6883e-221	7.75134e-06	0.00247895	3.91823e-52	3.60477e-50	3.97816e-164	2.98362e-162	1.25453e-08	2.75997e-06	5.27551e-30	1.19754e-27	7.71296e-109	8.79278e-107	7.67336e-08	3.06934e-06	1.74976e-40	9.79866e-39	0.993929	1	0.951484	1	0.0978557	1	8.70371e-47	4.87408e-45	0.117281
Phe_Benign neoplasm of colon	1.51034e-223	1.26377e-06	3.35809e-25	5.05331e-121	8.03741e-11	3.42096e-59	1.2315e-128	0.00253369	5.41446e-28	0.67908	0.382982	0.0119794	2.12526e-46	0.100839	0.507475	0.48732	6.67026e-06	0.0649024	0.752655	8.32224e-15	1.15039e-43	9.09031e-33	1.77233e-222	1.73689e-220	4.73399e-06	0.00145333	1.63636e-24	3.86181e-22	4.50489e-120	5.81131e-118	4.96937e-10	9.24303e-08	4.42034e-58	3.93411e-56	1.57358e-127	1.41623e-125	0.0101172	1	5.60958e-27	6.22663e-25	0.975923	1	0.951484	1	0.12376	1	3.81883e-45	2.44405e-43	0.308638
Phe_Peripheral vascular disease, unspecified	9.19582e-193	1.68544e-09	1.16178e-41	1.34543e-89	7.20316e-26	9.40599e-56	1.00778e-126	2.43171e-05	1.1835e-17	8.32279e-06	0.981763	0.086522	4.26906e-13	0.000934549	0.909041	0.120048	0.347992	0.125805	0.674212	2.28837e-09	1.1684e-35	1.36184e-31	8.88672e-192	1.05752e-189	1.0534e-08	1.93826e-06	9.89664e-41	1.33605e-38	8.89221e-89	1.54725e-86	1.80079e-24	8.28363e-23	1.03018e-54	1.08169e-52	1.20724e-125	1.15895e-123	0.000198331	0.0279647	6.6069e-17	1.36102e-14	0.00014955	0.00957121	0.991133	1	0.391733	1	1.35995e-12	4.90942e-10	0.0122128
Phe_Encephalopathy, not elsewhere classified	1.51027e-204	7.29928e-14	9.38569e-54	1.30318e-130	9.05315e-11	8.81894e-57	9.76731e-119	8.74908e-06	4.5765e-26	0.326727	0.188547	0.00483	5.95982e-28	0.00416997	0.839934	0.141719	1.14653e-06	0.0691569	0.733337	1.48658e-13	6.46319e-42	5.40644e-28	1.67001e-203	1.73681e-201	8.07132e-13	8.39417e-11	1.21276e-52	1.07935e-50	1.35014e-129	1.49866e-127	5.56744e-10	1.04111e-07	1.01418e-55	1.01418e-53	1.05966e-117	1.12324e-115	8.03704e-05	0.0100614	4.21038e-25	5.26297e-23	0.867333	1	0.951484	1	0.07406	1	4.53893e-27	6.85379e-25	0.0366066
Phe_Seborrheic keratosis	5.04898e-229	1.17367e-08	7.42777e-36	1.64997e-110	0.00278982	8.54869e-53	2.04106e-143	4.49269e-05	9.261e-26	0.00236939	0.472425	0.176334	6.23262e-29	0.0169556	0.942307	0.111787	1.7849e-05	0.0904269	0.615476	1.74438e-18	2.70036e-55	6.21317e-49	6.38058e-228	5.80633e-226	6.30711e-08	1.34972e-05	5.24045e-35	8.54194e-33	1.35533e-109	1.89746e-107	0.0062297	1	8.69999e-52	9.83099e-50	3.40176e-142	2.34722e-140	0.000335493	0.0516659	8.32043e-25	1.06501e-22	0.022519	1	0.951484	1	0.540505	1	5.11966e-28	7.16752e-26	0.0999944
Phe_Symptoms of the muscles	2.02573e-208	1.82696e-17	4.31469e-82	1.16476e-147	1.59208e-07	5.28093e-33	1.42909e-117	1.16175e-10	2.70444e-30	0.144528	0.359872	0.005682	3.78201e-20	0.000143401	0.484404	0.178906	1.58829e-07	0.0530213	0.654986	2.85061e-07	2.40468e-43	2.30799e-60	2.30652e-207	2.32959e-205	3.18334e-16	2.101e-14	1.05572e-80	4.96189e-79	1.45595e-146	1.33947e-144	6.83171e-07	0.00018309	3.00647e-32	6.07307e-30	1.52171e-116	1.64345e-114	4.77148e-09	1.33601e-07	3.2738e-29	3.11011e-27	0.579119	1	0.951484	1	0.0816787	1	1.79724e-19	4.34931e-17	0.00265986
Phe_Intervertebral disc disorders	7.15546e-170	8.64424e-10	9.22557e-56	1.8864e-153	2.09819e-28	1.76005e-46	1.98166e-68	5.51897e-08	1.80793e-34	0.00198875	0.546407	0.110503	4.75141e-37	0.732924	0.255354	0.999263	0.00428988	0.0367925	0.670176	3.19749e-05	2.25384e-12	3.00842e-07	5.59781e-169	8.22877e-167	5.58476e-09	9.94087e-07	1.24817e-54	1.06094e-52	2.43749e-152	2.16936e-150	6.89405e-27	2.41292e-25	1.53338e-45	2.02406e-43	1.10627e-67	2.27891e-65	9.76434e-07	6.34682e-05	2.77215e-33	2.07912e-31	0.0193819	1	0.951484	1	0.435202	1	5.68113e-36	5.46412e-34	0.826163
Phe_Heart failure NOS	3.56374e-224	6.36829e-08	1.76885e-61	5.72021e-128	7.02369e-16	1.78764e-59	1.32006e-129	6.27822e-11	3.24034e-32	0.0011697	0.292494	0.0110207	2.8177e-23	0.95464	0.88146	0.136811	0.0295989	0.09877	0.60223	7.26663e-16	1.96982e-44	1.31532e-32	4.26906e-223	4.0983e-221	3.00145e-07	7.32353e-05	2.67656e-60	2.03418e-58	5.82146e-127	6.57825e-125	7.0853e-15	8.07724e-13	2.36297e-58	2.05578e-56	1.7057e-128	1.51807e-126	2.77691e-09	7.21996e-08	4.38399e-31	3.72639e-29	0.0129342	1	0.951484	1	0.119564	1	1.64485e-22	3.24036e-20	0.97167
Phe_Symptoms and disorders of the joints	1.72338e-186	5.44079e-10	2.57077e-37	2.79907e-156	8.50363e-21	4.71959e-41	2.38159e-77	0.000342393	3.62335e-36	6.22483e-07	0.566026	0.0769027	1.76737e-55	0.000687395	0.858972	0.237318	0.124527	0.044575	0.613581	1.83017e-08	3.38373e-24	1.33448e-15	1.58551e-185	1.98188e-183	3.70231e-09	6.25691e-07	1.91973e-36	2.95638e-34	3.74294e-155	3.21893e-153	1.50449e-19	9.77917e-18	3.45702e-40	5.42752e-38	1.53867e-76	2.73883e-74	0.00193016	0.393752	6.03892e-35	4.16685e-33	1.46093e-05	0.000715855	0.951484	1	0.365447	1	4.83922e-54	2.03247e-52	0.00941077
Phe_Heart valve disorders	4.93569e-137	6.10644e-10	2.80129e-24	4.04423e-99	1.20366e-29	4.07409e-47	1.43852e-68	0.0568407	2.65333e-18	0.00382977	0.714668	0.196994	2.46614e-29	0.0220463	0.466005	0.874457	0.424976	0.0890606	0.58987	0.00232902	4.2691e-09	8.65321e-06	3.0032e-136	5.67605e-134	4.10667e-09	7.02241e-07	1.28746e-23	3.22148e-21	2.94358e-98	4.65086e-96	4.19456e-28	1.3842e-26	3.74816e-46	4.6852e-44	8.06976e-68	1.6543e-65	0.10986	1	1.54108e-17	3.05133e-15	0.0338788	1	0.951484	1	0.569205	1	2.09682e-28	2.83607e-26	0.12073
Phe_Other arthropathies	7.86214e-164	5.14692e-13	1.15615e-48	2.09725e-133	4.11562e-07	1.15561e-50	2.4728e-75	8.75145e-05	1.56568e-26	0.920882	0.187123	0.0210388	2.08443e-30	0.0536883	0.832291	0.257161	5.31679e-05	0.0683643	0.610452	2.16425e-14	5.76085e-26	2.9773e-07	5.98772e-163	9.04146e-161	4.93247e-12	5.91896e-10	1.26625e-47	1.32957e-45	2.34159e-132	2.41183e-130	1.70865e-06	0.000473296	1.14564e-49	1.32895e-47	1.51262e-74	2.84372e-72	0.000599057	0.100642	1.50044e-25	1.80053e-23	0.993929	1	0.951484	1	0.16238	1	1.87273e-29	2.3971e-27	0.213913
Phe_Osteoarthrosis, localized, primary	5.27746e-185	1.38637e-05	8.16163e-37	3.68952e-136	0.000242585	2.06191e-44	1.25807e-88	5.51136e-06	1.25686e-33	0.39891	0.208163	0.0130325	3.72245e-42	0.00924341	0.854557	0.213686	7.91574e-07	0.0589754	0.613307	8.04896e-14	2.47872e-33	2.56064e-19	4.77881e-184	6.06908e-182	4.35608e-05	0.0159432	6.01659e-36	9.38587e-34	4.20094e-135	4.24295e-133	0.000680421	0.278973	1.6817e-43	2.3712e-41	9.45611e-88	1.44678e-85	5.37124e-05	0.00633806	1.87713e-32	1.44539e-30	0.902911	1	0.951484	1	0.127012	1	5.48822e-41	4.28081e-39	0.0656168
Phe_Hypertensive heart disease	3.88987e-226	3.37347e-10	8.69245e-42	8.64542e-107	1.47092e-30	8.72814e-66	2.61855e-142	5.28137e-05	3.2851e-23	3.23504e-10	0.134601	0.00226546	4.90446e-25	0.000206065	0.993583	0.115952	0.730412	0.119067	0.647233	2.642e-14	1.66912e-45	1.17337e-36	4.75888e-225	4.47335e-223	2.3512e-09	3.87949e-07	7.45994e-41	9.99632e-39	6.67264e-106	9.94223e-104	5.63853e-29	1.69156e-27	1.39408e-64	1.00374e-62	4.24131e-141	3.01133e-139	0.000379598	0.0607357	2.55261e-22	3.77786e-20	1.37789e-08	3.7203e-07	0.951484	1	0.0434214	1	3.15091e-24	5.64012e-22	0.00359052
Phe_Generalized anxiety disorder	2.51162e-133	1.7078e-14	9.20226e-43	4.2956e-126	0.0378545	6.29536e-18	3.1955e-55	0.00672415	4.94881e-20	0.00600132	0.61414	0.0394436	3.03491e-27	5.41378e-05	0.458749	0.300543	2.9871e-09	0.0335688	0.769962	2.04002e-05	4.20051e-23	3.93173e-22	1.44418e-132	2.88836e-130	2.15821e-13	1.96397e-11	8.01712e-42	1.05826e-39	4.08259e-125	4.93994e-123	0.0630559	1	2.02225e-17	7.23966e-15	1.43548e-54	3.67483e-52	0.020956	1	3.21533e-19	5.69114e-17	0.0477806	1	0.951484	1	0.236521	1	2.22302e-26	3.49014e-24	0.00129705
Phe_Pain	6.21337e-172	4.09321e-12	2.47468e-52	3.65432e-142	3.28293e-09	2.48102e-55	2.53279e-74	3.13299e-06	5.12134e-31	0.228164	0.171961	0.02244	1.06632e-36	0.00123549	0.872959	0.259952	1.03256e-07	0.0598247	0.674926	3.80924e-14	7.9413e-22	1.6857e-05	4.92785e-171	7.14538e-169	3.56605e-11	4.70719e-09	2.99566e-51	2.84588e-49	4.42365e-141	4.20247e-139	1.70062e-08	3.77537e-06	2.64183e-54	2.85318e-52	1.50917e-73	2.9127e-71	3.29739e-05	0.00360294	6.61746e-30	5.88954e-28	0.72483	1	0.951484	1	0.166376	1	1.2513e-35	1.22627e-33	0.014956
Phe_Encounter for long-term (current) use of anticoagulants, antithrombotics, aspirin	3.2282e-195	8.94779e-14	1.31236e-27	2.42197e-93	5.22987e-09	1.47207e-69	9.67126e-122	0.130728	4.59602e-16	0.961348	0.277206	0.0145312	4.67985e-27	0.566669	0.846336	0.119205	0.00279349	0.131329	0.7199	8.42853e-21	4.3164e-43	2.6249e-18	3.25652e-194	3.71243e-192	9.61678e-13	1.029e-10	7.2211e-27	1.50921e-24	1.68804e-92	2.78527e-90	2.62635e-08	6.01435e-06	2.60444e-68	1.69288e-66	1.09039e-120	1.1122e-118	0.211148	1	2.34908e-15	5.28543e-13	0.9942	1	0.951484	1	0.132626	1	3.40622e-26	5.38183e-24	0.732213
Phe_Asthma	4.8107e-133	8.06706e-19	8.11266e-45	1.4064e-110	4.94273e-09	3.17271e-62	9.28297e-60	0.0100889	4.31818e-16	0.0918506	0.76936	0.381558	8.63616e-21	0.00818441	0.364304	0.943498	1.26662e-05	0.0642899	0.737034	1.20255e-16	1.43397e-15	0.766355	2.75239e-132	5.53231e-130	1.52084e-17	9.27712e-16	7.90641e-44	9.32956e-42	1.172e-109	1.61736e-107	2.49305e-08	5.68414e-06	4.50446e-61	3.64861e-59	4.54273e-59	1.06754e-56	0.0292076	1	2.21692e-15	4.96591e-13	0.427644	1	0.951484	1	0.686686	1	4.33693e-20	9.93158e-18	0.0591954
Phe_Palpitations	1.81444e-178	2.76148e-09	2.24841e-57	4.09295e-124	6.3766e-10	2.61377e-33	2.32976e-96	5.01717e-08	7.46291e-27	0.168186	0.36697	0.0123672	5.52971e-21	0.140767	0.518613	0.222432	0.000858766	0.0600306	0.669041	1.52421e-07	3.39657e-34	1.47416e-39	1.53427e-177	2.08661e-175	1.65401e-08	3.1757e-06	3.27301e-56	2.58567e-54	3.76552e-123	4.70689e-121	3.61236e-09	7.33309e-07	1.50292e-32	3.00583e-30	1.98461e-95	2.67922e-93	9.10574e-07	5.76974e-05	7.33534e-26	8.58235e-24	0.618857	1	0.951484	1	0.12376	1	2.78911e-20	6.35917e-18	0.369593
Phe_Other conditions of brain, NOS	2.60373e-194	3.95447e-10	6.14904e-43	4.82968e-117	9.58808e-09	3.71101e-47	3.6018e-113	4.64504e-05	1.07561e-24	0.144137	0.262195	0.00599684	8.97483e-29	0.00204888	0.806955	0.149297	6.8411e-07	0.0760916	0.745321	2.58474e-11	8.38358e-40	8.1965e-36	2.55922e-193	2.99429e-191	2.72314e-09	4.54764e-07	5.45486e-42	7.0714e-40	4.20767e-116	5.55413e-114	4.6329e-08	1.10263e-05	3.44167e-46	4.26767e-44	3.73159e-112	4.14207e-110	0.000342423	0.053418	8.96343e-24	1.23695e-21	0.579119	1	0.951484	1	0.0851403	1	7.26835e-28	1.03211e-25	0.0214391
Phe_Diseases of white blood cells	8.76879e-171	1.75314e-27	6.38736e-47	1.40172e-126	1.33587e-15	3.76614e-48	3.30663e-89	0.0137944	4.48706e-22	0.0277663	0.00808649	0.249106	1.68093e-31	0.42717	0.84018	0.206163	0.000706822	0.074538	0.68162	9.26419e-10	1.05807e-25	5.84463e-17	6.90692e-170	1.00841e-167	7.20038e-26	2.01611e-24	6.6777e-46	7.34546e-44	1.36608e-125	1.61198e-123	1.3019e-14	1.53624e-12	3.55005e-47	4.33106e-45	2.51829e-88	3.80262e-86	0.0364568	1	3.24536e-21	5.16012e-19	0.177396	1	0.202162	1	0.616186	1	1.59758e-30	1.93307e-28	0.629802
Phe_Pneumonia	1.04474e-180	2.74342e-07	3.29286e-41	1.85909e-122	2.33023e-14	1.28401e-61	5.09388e-92	1.41708e-06	9.00331e-30	0.685692	0.277892	0.0460259	6.60941e-35	0.0677891	0.501698	0.773599	6.47958e-05	0.0907895	0.658017	1.08311e-13	4.80008e-26	3.14709e-09	9.03343e-180	1.20145e-177	1.15931e-06	0.000315493	2.78441e-40	3.78679e-38	1.68343e-121	2.13796e-119	1.95603e-13	2.67976e-11	1.77905e-60	1.47661e-58	4.0123e-91	5.85796e-89	1.68004e-05	0.00162964	1.00522e-28	1.03538e-26	0.975923	1	0.951484	1	0.25447	1	7.23887e-34	7.60082e-32	0.244644
Phe_Bacterial infection NOS	1.33558e-176	6.23823e-29	4.04057e-56	5.2224e-142	0.00062825	9.15934e-34	9.296e-87	0.00239292	1.04202e-24	0.00078602	0.360122	0.407397	2.52897e-34	0.00191446	0.719608	0.233109	3.34181e-07	0.0616702	0.63214	2.49833e-10	6.74273e-33	4.35625e-30	1.09709e-175	1.53592e-173	2.98915e-27	7.17396e-26	5.53173e-55	4.64666e-53	6.256e-141	6.00576e-139	0.001606	0.722487	5.31982e-33	1.05332e-30	6.76608e-86	1.06904e-83	0.00965566	1	8.74685e-24	1.19832e-21	0.00903923	0.903923	0.951484	1	0.698371	1	2.71806e-33	2.90832e-31	0.02077
Phe_Organic or persistent insomnia	8.34096e-181	0.00208735	2.38769e-38	1.759e-132	0.0470136	2.31416e-30	2.31018e-87	8.97743e-08	1.00249e-34	0.178441	0.330932	0.0147722	2.13074e-39	0.000874018	0.661706	0.214682	7.38934e-08	0.0495485	0.696421	4.10226e-11	2.29672e-37	3.65103e-35	7.26674e-180	9.5921e-178	0.00434079	1	1.8553e-37	2.74584e-35	1.94504e-131	2.02285e-129	0.0771265	1	1.15207e-29	2.66128e-27	1.69217e-86	2.65671e-84	1.43389e-06	0.00010324	1.55792e-33	1.15286e-31	0.63729	1	0.951484	1	0.132719	1	2.91708e-38	2.45035e-36	0.0115531
Phe_Disturbance of skin sensation	1.22757e-177	4.97444e-22	2.96459e-44	4.51471e-108	9.05128e-20	4.64723e-59	4.79923e-102	0.015402	2.21009e-17	0.0217597	0.755596	0.28303	3.7963e-23	0.0459191	0.88269	0.182271	0.356695	0.0951516	0.716942	7.4826e-15	4.48929e-33	2.27665e-16	1.02298e-176	1.41171e-174	1.21715e-20	5.72061e-19	2.77178e-43	3.40928e-41	3.55611e-107	5.19191e-105	1.40662e-18	1.0409e-16	5.87288e-58	5.34432e-56	4.24547e-101	5.51911e-99	0.040014	1	1.21608e-16	2.5416e-14	0.14895	1	0.951484	1	0.657544	1	2.17201e-22	4.36575e-20	0.197992
Phe_Diaphragmatic hernia	4.98775e-189	2.5564e-06	2.65283e-27	2.49859e-135	9.22679e-08	8.18242e-36	1.30658e-88	0.00154354	6.20835e-33	0.292079	0.288685	0.013432	8.81105e-54	0.656076	0.89395	0.2006	0.000104391	0.0586447	0.630955	7.16935e-10	4.49888e-32	1.79215e-29	4.70157e-188	5.73591e-186	9.15843e-06	0.00293986	1.43904e-26	3.05076e-24	2.81704e-134	2.87338e-132	4.0681e-07	0.000106108	5.25686e-35	9.40979e-33	9.75691e-88	1.50256e-85	0.00678037	1	8.9245e-32	7.1396e-30	0.833476	1	0.951484	1	0.128723	1	2.30289e-52	1.01327e-50	0.781852
Phe_Pulmonary collapse; interstitial and compensatory emphysema	4.64421e-195	5.83615e-08	4.31564e-34	1.17677e-124	8.38473e-09	1.73264e-70	6.90789e-102	0.00010713	6.42119e-30	0.347825	0.104354	0.0101628	4.82066e-44	0.0150382	0.837264	0.172216	7.80954e-07	0.0872226	0.721438	1.11447e-20	3.19825e-36	3.0348e-09	4.64421e-194	5.34084e-192	2.78489e-07	6.71157e-05	2.86878e-33	4.96298e-31	1.10925e-123	1.35328e-121	4.10317e-08	9.64244e-06	3.11333e-69	1.99253e-67	6.06418e-101	7.94408e-99	0.000716279	0.1232	7.38437e-29	7.38437e-27	0.891678	1	0.951484	1	0.119169	1	7.59418e-43	5.54375e-41	0.0939888
Phe_Other peripheral nerve disorders	3.66734e-180	2.15689e-06	5.8604e-41	5.32156e-124	9.38714e-07	3.06014e-48	1.09726e-91	1.31045e-06	7.39361e-30	0.309957	0.452813	0.050606	6.19838e-35	0.00144379	0.340874	0.766519	8.94944e-07	0.0678018	0.730542	1.69032e-13	5.78294e-33	1.3077e-18	3.12403e-179	4.21744e-177	7.75134e-06	0.00248043	4.88367e-40	6.73947e-38	4.85698e-123	6.11979e-121	3.74834e-06	0.00107952	2.90839e-47	3.51916e-45	8.46882e-91	1.26185e-88	1.58633e-05	0.00150701	8.41847e-29	8.50265e-27	0.848412	1	0.951484	1	0.271948	1	6.85398e-34	7.12814e-32	0.0166435
Phe_Myocardial infarction	1.37338e-190	0.011411	1.99483e-34	3.64781e-78	1.46533e-11	1.886e-69	1.36572e-126	6.18245e-08	1.13786e-20	0.96133	0.215348	0.0106199	7.41715e-14	0.0496844	0.927425	0.117628	0.000537453	0.166072	0.746987	2.44402e-17	9.30639e-41	1.59038e-21	1.30528e-189	1.57939e-187	0.0205684	1	1.36551e-33	2.29406e-31	2.05636e-77	4.19498e-75	9.57463e-11	1.68513e-08	3.28621e-68	2.1689e-66	1.61915e-125	1.57058e-123	1.06117e-06	7.10981e-05	7.65228e-20	1.30854e-17	0.9942	1	0.951484	1	0.119169	1	2.47957e-13	8.52972e-11	0.206271
Phe_Encounter for long-term (current) use of aspirin	3.64439e-183	6.02723e-13	7.94979e-28	1.32929e-91	2.42771e-08	3.00975e-62	4.13596e-112	0.0847366	3.49514e-16	0.902623	0.326703	0.0204491	4.9566e-26	0.570702	0.890636	0.136126	0.00347827	0.133332	0.719914	1.18367e-18	5.65766e-40	1.98202e-18	3.22389e-182	4.19105e-180	5.54505e-12	6.93132e-10	4.41655e-27	9.14226e-25	9.04547e-91	1.52869e-88	1.13954e-07	2.79186e-05	4.32651e-61	3.46121e-59	4.24674e-111	4.75635e-109	0.148582	1	1.81874e-15	4.01941e-13	0.993929	1	0.951484	1	0.159872	1	3.4546e-25	5.70009e-23	0.734125
Phe_Other abnormal glucose	8.78101e-173	7.28319e-23	5.16838e-27	1.13913e-107	3.65541e-16	1.1601e-46	1.66752e-99	0.605752	7.61919e-18	0.0256489	0.0371311	0.699164	1.18693e-36	0.736588	0.97612	0.164788	0.000772216	0.0940021	0.708556	1.36115e-07	2.12219e-27	4.98226e-24	7.06165e-172	1.00982e-169	1.90356e-21	8.37567e-20	2.75168e-26	5.94363e-24	8.91153e-107	1.30999e-104	3.75333e-15	4.20373e-13	1.0342e-45	1.33412e-43	1.45276e-98	1.91765e-96	0.671113	1	4.31629e-17	8.76206e-15	0.167592	1	0.700013	1	0.816283	1	1.37876e-35	1.36497e-33	0.827445
Phe_Impaired fasting glucose	4.3898e-188	2.45792e-07	9.17258e-21	2.69616e-95	1.66752e-06	5.54883e-36	1.05182e-114	0.0609551	2.31156e-19	0.144314	0.234681	0.00383802	8.68068e-34	0.0162801	0.990806	0.120074	2.02522e-06	0.0975191	0.763525	1.38684e-07	9.39504e-40	1.55096e-47	4.10429e-187	5.04827e-185	1.04303e-06	0.000282661	3.60016e-20	1.05485e-17	1.92583e-94	3.10058e-92	6.41354e-06	0.00191765	3.58492e-35	6.38116e-33	1.10972e-113	1.20959e-111	0.115293	1	1.47683e-18	2.6583e-16	0.579119	1	0.951484	1	0.0649077	1	9.07525e-33	9.98278e-31	0.0990587
Phe_Hyposmolality and/or hyponatremia	3.29637e-153	3.9829e-21	4.66216e-64	6.93259e-127	7.46821e-10	6.9646e-41	4.42137e-77	1.19225e-06	6.38993e-25	0.00152658	0.27608	0.884418	1.58275e-20	0.00101809	0.728956	0.265359	3.31523e-06	0.0895258	0.622747	8.07288e-08	4.42611e-22	1.03697e-14	2.36927e-152	3.79083e-150	8.64215e-20	4.58034e-18	8.00222e-63	5.36149e-61	6.87282e-126	7.97247e-124	4.21002e-09	8.58844e-07	5.06917e-40	8.00929e-38	2.82476e-76	5.08457e-74	1.4586e-05	0.00137108	5.44327e-24	7.34842e-22	0.0160762	1	0.951484	1	0.92969	1	7.71254e-20	1.82016e-17	0.0130089
Phe_Peripheral enthesopathies and allied syndromes	5.70881e-155	1.96544e-10	7.70212e-35	2.79607e-140	0.0257032	1.28095e-28	2.38824e-60	0.00162446	2.46118e-30	0.258662	0.425215	0.0419028	1.60089e-47	0.0337155	0.730448	0.312576	7.82706e-07	0.0457674	0.654362	5.53809e-11	1.69556e-25	2.34997e-15	4.15514e-154	6.56513e-152	1.43054e-09	2.26025e-07	5.33581e-34	8.85744e-32	3.24796e-139	3.21548e-137	0.0439861	1	5.91603e-28	1.47309e-25	1.18383e-59	2.74647e-57	0.00704955	1	3.0434e-29	2.83036e-27	0.768633	1	0.951484	1	0.245656	1	3.12037e-46	1.84102e-44	0.159014
Phe_Insomnia	5.75029e-166	4.04507e-14	5.20871e-35	4.96144e-132	0.0368709	1.21384e-28	1.14485e-76	0.00862584	1.16691e-26	0.00189612	0.661269	0.235725	6.17758e-44	0.00066043	0.240545	0.88053	8.97256e-08	0.0527542	0.697601	3.58455e-10	9.4191e-32	8.36011e-28	4.40855e-165	6.61283e-163	4.88481e-13	4.65183e-11	3.63031e-34	5.99002e-32	5.28301e-131	5.70565e-129	0.0619001	1	5.62868e-28	1.39591e-25	7.27388e-76	1.31657e-73	0.0257655	1	1.13724e-25	1.34195e-23	0.0189612	1	0.951484	1	0.613922	1	9.6003e-43	7.10422e-41	0.00915053
Phe_Osteoporosis	4.89171e-141	1.48236e-13	6.44833e-60	2.05212e-224	0.0107294	2.01171e-16	1.63258e-11	6.10948e-09	3.09934e-59	0.0868165	0.667545	0.611297	9.8771e-83	3.49904e-05	0.000157129	1.467e-06	6.40642e-09	0.0180936	0.403565	8.07643e-06	0.000467757	0.0207058	3.19629e-140	5.62547e-138	1.53577e-12	1.70471e-10	9.63062e-59	7.41557e-57	5.24431e-223	2.35994e-221	0.0206335	1	5.96253e-16	2.31346e-13	2.60397e-11	1.87747e-08	1.49487e-07	7.0259e-06	1.18808e-57	3.56424e-56	0.414269	1	0.951484	1	0.763784	1	8.11333e-81	1.13587e-79	0.000894199
Phe_Symptoms involving cardiovascular system	5.04065e-184	3.05681e-10	8.10696e-45	7.91345e-118	4.47143e-25	2.01704e-45	1.91712e-98	8.8058e-06	2.07188e-26	2.4563e-08	0.228955	0.0105126	2.47972e-29	0.00272081	0.849966	0.201644	0.574384	0.0920758	0.642394	1.13386e-08	2.0511e-29	2.22319e-26	4.52871e-183	5.79675e-181	2.15664e-09	3.51533e-07	7.90641e-44	9.323e-42	6.94692e-117	9.10047e-115	1.07128e-23	5.14215e-22	1.68086e-44	2.31959e-42	1.64529e-97	2.20469e-95	8.03704e-05	0.0101267	1.953e-25	2.38267e-23	7.84651e-07	2.82474e-05	0.951484	1	0.119169	1	2.09682e-28	2.85168e-26	0.0269735
Phe_Cardiomegaly	8.74092e-198	0.0104769	7.54381e-27	1.05314e-94	0.00013867	5.79068e-61	3.34563e-118	4.17562e-06	3.26214e-26	0.618459	0.290904	0.0185259	2.0026e-29	0.0764272	0.902318	0.143993	0.00016037	0.130224	0.665625	5.90377e-21	4.85245e-45	5.83376e-24	9.22207e-197	1.00521e-194	0.0189441	1	3.96136e-26	8.67538e-24	7.43011e-94	1.21111e-91	0.000405777	0.15947	7.83445e-60	6.65928e-58	3.59577e-117	3.84748e-115	4.24953e-05	0.00480197	3.04997e-25	3.75146e-23	0.960323	1	0.951484	1	0.150033	1	1.71865e-28	2.30299e-26	0.260805
Phe_Atopic/contact dermatitis due to other or unspecified	3.10762e-180	4.55321e-09	7.43079e-26	9.90038e-114	2.18164e-06	1.25298e-46	1.60432e-94	0.0231752	1.50147e-24	0.772577	0.265815	0.0126444	5.79218e-42	0.147107	0.943568	0.185998	3.3329e-05	0.0774335	0.709024	2.73893e-14	1.2172e-34	1.58458e-22	2.66699e-179	3.57377e-177	2.65797e-08	5.2362e-06	3.7154e-25	8.54541e-23	8.43365e-113	1.13854e-110	8.28017e-06	0.00250889	1.10841e-45	1.44093e-43	1.30848e-93	1.84496e-91	0.0550158	1	1.24131e-23	1.72669e-21	0.993929	1	0.951484	1	0.124699	1	8.43165e-41	6.66101e-39	0.377617
Phe_Fever of unknown origin	4.72459e-186	1.10566e-10	7.81196e-47	1.56321e-119	6.35326e-13	1.95343e-58	3.17069e-102	2.64021e-06	2.50223e-27	0.312541	0.170373	0.0109301	5.94252e-31	0.00350279	0.93658	0.184044	1.35376e-06	0.0895233	0.741197	5.59934e-14	7.75928e-34	6.99672e-18	4.31213e-185	5.43328e-183	8.47675e-10	1.27151e-07	8.09347e-46	8.98375e-44	1.38284e-118	1.79769e-116	4.77533e-12	7.30625e-10	2.38983e-57	2.24644e-55	2.82658e-101	3.64629e-99	2.94816e-05	0.00303625	2.52418e-26	2.87757e-24	0.84943	1	0.951484	1	0.119564	1	5.51121e-30	6.83389e-28	0.0319699
Phe_Angina pectoris	1.78632e-162	0.237446	6.3704e-27	2.32879e-89	2.12128e-12	5.4303e-59	6.07887e-89	1.67888e-07	4.62777e-26	2.03404e-07	0.0977324	0.0122081	5.61884e-24	0.0555445	0.964625	0.211578	0.305643	0.124428	0.668135	1.11991e-16	4.0697e-30	7.59728e-09	1.35149e-161	2.05427e-159	0.313865	1	3.36053e-26	7.32596e-24	1.53035e-88	2.67811e-86	1.52467e-11	2.43947e-09	6.71489e-58	6.24485e-56	4.59914e-88	6.9907e-86	2.47528e-06	0.000193072	4.22376e-25	5.32194e-23	5.19811e-06	0.000233915	0.951484	1	0.12376	1	3.43705e-23	6.46166e-21	0.217744
Phe_Tobacco use disorder	2.24942e-143	1.6219e-13	1.54029e-36	2.49908e-70	7.59278e-17	3.24484e-77	1.29031e-93	0.000703965	1.07498e-11	0.00518866	0.0296797	0.120008	3.0218e-08	0.144054	0.991416	0.166525	0.00157521	0.128415	0.960658	5.20146e-17	6.44076e-25	0.000825797	1.49528e-142	2.58683e-140	1.65061e-12	1.86519e-10	1.11405e-35	1.77134e-33	1.23345e-69	2.87394e-67	8.56049e-16	8.7317e-14	7.0407e-76	3.73157e-74	1.03766e-92	1.48386e-90	0.00363031	0.80956	3.81553e-11	1.23623e-08	0.0420209	1	0.568861	1	0.450451	1	6.6066e-08	3.47507e-05	0.373669
Phe_Diverticulosis and diverticulitis	8.85052e-145	1.38256e-06	1.72497e-40	4.2952e-128	5.29068e-11	4.14278e-38	8.66743e-59	3.17454e-06	9.78516e-31	0.569546	0.251655	0.0420819	6.57289e-36	0.0116842	0.787576	0.348737	2.19827e-06	0.0674925	0.597825	2.45256e-06	3.06981e-13	4.43934e-07	5.9521e-144	1.01781e-141	5.14543e-06	0.00158994	1.40689e-39	1.98372e-37	4.41025e-127	4.93948e-125	3.2888e-10	6.08428e-08	2.81905e-37	4.7642e-35	4.15314e-58	9.96755e-56	3.29739e-05	0.00365072	1.22314e-29	1.12529e-27	0.944755	1	0.951484	1	0.245656	1	7.41061e-35	7.55882e-33	0.0772232
Phe_Spinal stenosis	1.84817e-183	7.50065e-08	1.71355e-44	5.93449e-114	3.89538e-18	1.95163e-34	3.32382e-103	8.19392e-07	1.61048e-26	0.00310693	0.26677	0.00895566	2.18285e-27	0.685751	0.776869	0.187799	0.0130813	0.0884789	0.686033	4.5987e-05	3.98909e-32	2.96239e-44	1.64759e-182	2.12539e-180	3.4922e-07	8.62574e-05	1.61523e-43	1.97058e-41	5.09303e-113	6.82466e-111	4.99587e-17	4.47969e-15	1.17507e-33	2.24438e-31	3.00976e-102	3.82239e-100	1.047e-05	0.000942301	1.53062e-25	1.85205e-23	0.028551	1	0.951484	1	0.110742	1	1.6407e-26	2.51027e-24	0.801437
Phe_Abdominal hernia	8.79124e-188	0.000330076	1.4162e-24	3.71916e-103	1.14617e-10	5.87406e-49	4.07191e-107	0.000334078	4.79939e-26	0.458908	0.188742	0.00676526	1.71382e-37	0.401526	0.946656	0.150065	0.000280366	0.108961	0.703975	4.0252e-12	9.91346e-37	3.75531e-29	8.15317e-187	1.01099e-184	0.000821617	0.379587	6.64748e-24	1.62863e-21	2.79545e-102	4.27703e-100	7.01115e-10	1.3181e-07	5.67662e-48	6.75517e-46	3.96838e-106	4.68269e-104	0.00189256	0.38419	4.3459e-25	5.5193e-23	0.902911	1	0.951484	1	0.09153	1	2.14228e-36	1.97089e-34	0.608643
Phe_Hematuria	7.14872e-207	1.65362e-05	1.59359e-30	1.64075e-79	1.72383e-06	1.41125e-40	2.09892e-141	3.06479e-05	1.12295e-18	0.470549	0.847679	0.0228786	5.47386e-18	0.0829958	0.966295	0.0959975	0.000342864	0.148135	0.759283	2.16278e-10	4.87398e-51	9.83547e-65	8.05983e-206	8.22103e-204	5.112e-05	0.0190166	9.69644e-30	1.83263e-27	9.52963e-79	1.88687e-76	6.60802e-06	0.00198241	1.00804e-39	1.62294e-37	3.30651e-140	2.41375e-138	0.000240747	0.0352451	6.79681e-18	1.29139e-15	0.902911	1	0.951484	1	0.166522	1	2.36652e-17	6.29494e-15	0.274268
Phe_Nonrheumatic mitral valve disorders	6.54853e-137	0.00714584	3.06586e-34	4.85435e-110	7.3395e-07	3.17291e-43	5.84259e-60	4.79156e-08	2.67242e-30	0.215332	0.861586	0.3776	2.37023e-30	0.0044965	0.342608	0.922989	7.95421e-06	0.0868531	0.631758	5.34306e-11	5.13967e-18	4.14672e-05	3.96358e-136	7.53081e-134	0.0133492	1	2.08623e-33	3.52574e-31	3.95922e-109	5.58251e-107	2.94091e-06	0.000844043	2.44889e-42	3.64884e-40	2.88368e-59	6.71897e-57	9.03327e-07	5.5103e-05	3.26946e-29	3.07329e-27	0.69549	1	0.951484	1	0.686004	1	2.113e-29	2.72577e-27	0.0380219
Phe_Other disorders of bone and cartilage	9.38908e-153	1.76487e-08	1.15373e-36	6.47039e-165	0.0268093	2.1398e-23	3.24331e-44	7.77977e-05	1.60771e-41	0.124102	0.40653	0.0960589	1.69456e-66	0.00349549	0.709719	0.421479	2.89288e-08	0.0377068	0.585975	5.14762e-08	4.23347e-18	3.70274e-10	6.66509e-152	1.07974e-149	9.26759e-08	2.0296e-05	8.39741e-36	1.32679e-33	9.53968e-164	7.44095e-162	0.0457429	1	8.39855e-23	2.46078e-20	1.19545e-43	3.72981e-41	0.00053896	0.0894673	3.1877e-40	1.84887e-38	0.536533	1	0.951484	1	0.415292	1	6.95981e-65	1.94875e-63	0.0319699
Phe_Iron deficiency anemias, unspecified or not due to blood loss	1.1157e-140	1.29049e-09	3.67379e-39	1.78898e-107	1.23888e-18	2.44912e-32	1.04524e-71	0.000177736	3.52969e-22	0.690997	0.319209	0.0259207	1.63212e-25	0.0196416	0.744575	0.277222	1.37214e-05	0.0890163	0.65882	0.0486766	2.9004e-13	1.01961e-19	7.16792e-140	1.28306e-137	8.15422e-09	1.48407e-06	2.97525e-38	4.22486e-36	1.39009e-106	2.05733e-104	1.65664e-17	1.42471e-15	1.36723e-31	2.81649e-29	6.10166e-71	1.20203e-68	0.00111085	0.204396	2.58544e-21	4.05914e-19	0.979835	1	0.951484	1	0.178641	1	1.09124e-24	1.87694e-22	0.112378
Phe_Osteoporosis NOS	5.55425e-134	3.34475e-09	2.76218e-56	8.10377e-212	0.00377764	3.54324e-14	2.13636e-10	2.02383e-10	2.27264e-59	0.213282	0.633165	0.515397	1.63577e-80	6.05307e-05	8.00253e-05	3.45804e-07	2.50186e-08	0.0223523	0.414964	0.00011277	0.00179594	0.0549286	3.20974e-133	6.38739e-131	1.97254e-08	3.84646e-06	3.82712e-55	3.17651e-53	1.75837e-210	9.31933e-209	0.00798582	1	9.38876e-14	4.07472e-11	3.25405e-10	2.45681e-07	7.75803e-09	2.32741e-07	9.01218e-58	2.61353e-56	0.692865	1	0.951484	1	0.724927	1	1.17571e-78	1.88114e-77	0.00142062
Phe_Hypotension NOS	5.99581e-193	4.80549e-14	2.66283e-36	6.82648e-104	7.58274e-18	2.04719e-43	1.99328e-113	0.00242278	1.83192e-21	1.30149e-06	0.538538	0.0250932	2.89842e-30	0.000361841	0.974857	0.142836	0.692211	0.11709	0.741179	7.77272e-12	2.36979e-43	4.14265e-40	5.84337e-192	6.89518e-190	5.58213e-13	5.52631e-11	1.90202e-35	3.06225e-33	5.16477e-103	7.85045e-101	9.27676e-17	8.72016e-15	1.59072e-42	2.35427e-40	2.08388e-112	2.29227e-110	0.00974194	1	1.28458e-20	2.10671e-18	2.7717e-05	0.00149672	0.951484	1	0.176411	1	2.55099e-29	3.33318e-27	0.00579027
Phe_Abnormal mammogram	3.83734e-140	5.76416e-13	1.74057e-37	6.13404e-228	0.633181	0.946487	0.731846	0.000627134	8.09372e-57	0.166136	0.461704	0.964798	6.27324e-110	0.010529	0.26794	0.928656	1.58837e-11	0.00777488	0.57686	0.799459	0.747112	0.388365	2.43809e-139	4.41294e-137	5.35606e-12	6.62878e-10	1.31688e-36	2.00166e-34	1.60322e-226	7.05415e-225	0.737749	1	0.99705	1	0.761649	1	0.00326337	0.721204	2.82054e-55	9.30778e-54	0.618857	1	0.951484	1	0.991196	1	1.44285e-107	7.21423e-107	0.0712254
Phe_Psychosis	9.59402e-125	6.60672e-08	2.54963e-42	3.28944e-76	1.22028e-15	2.33002e-35	4.13424e-81	1.79089e-05	9.29103e-14	0.152778	0.321584	0.0154711	7.19864e-08	0.000649802	0.653976	0.214046	1.05083e-05	0.119169	0.823575	0.00918087	2.77144e-18	5.9553e-22	5.13168e-124	1.10331e-121	3.10112e-07	7.59773e-05	2.20456e-41	2.93207e-39	1.79282e-75	3.78286e-73	1.19942e-14	1.40332e-12	1.46422e-34	2.67952e-32	2.81324e-80	4.75437e-78	0.000151435	0.0205952	3.95729e-13	1.06847e-10	0.594675	1	0.951484	1	0.134786	1	1.53589e-07	8.27843e-05	0.00911307
Phe_Disorder of skin and subcutaneous tissue NOS	2.14154e-175	1.3518e-05	1.66437e-22	2.9146e-88	1.37827e-05	3.79181e-41	1.76393e-104	0.00521064	1.94596e-20	0.607332	0.234158	0.00716918	7.15112e-29	0.461636	0.981047	0.164745	0.00219268	0.129949	0.661117	1.26221e-12	1.46787e-38	1.72241e-34	1.74664e-174	2.46277e-172	4.25909e-05	0.0155457	7.11536e-22	1.91403e-19	1.85182e-87	3.35179e-85	4.7598e-05	0.0158501	2.79524e-40	4.36058e-38	1.60994e-103	2.02852e-101	0.0172178	1	1.30108e-19	2.23785e-17	0.96007	1	0.951484	1	0.0947651	1	5.83247e-28	8.22379e-26	0.649
Phe_Congestive heart failure; nonhypertensive	6.41811e-151	0.0380874	1.00429e-29	6.33224e-91	2.3999e-22	1.44405e-45	1.10448e-80	1.0579e-07	2.60865e-25	2.19345e-13	0.145022	0.0141978	5.28892e-26	0.00146173	0.00212458	0.00544177	0.285017	0.139162	0.662213	6.02574e-09	2.25746e-23	3.22756e-13	4.50051e-150	7.38083e-148	0.0609186	1	5.92276e-29	1.15494e-26	4.23376e-90	7.28207e-88	4.5244e-21	2.75988e-19	1.21216e-44	1.66065e-42	7.47146e-80	1.27015e-77	1.66655e-06	0.000121658	2.29004e-24	2.99995e-22	1.4838e-11	2.52247e-10	0.951484	1	0.132353	1	3.66401e-25	6.08225e-23	0.0166435
Phe_Type 2 diabetes with neurological manifestations	7.38371e-157	3.41883e-17	4.57679e-38	5.2485e-95	6.74694e-06	5.37705e-33	7.1315e-95	0.0232023	3.77745e-15	0.117098	0.768747	0.0443522	4.53285e-21	0.00960335	0.268848	0.716355	9.77975e-05	0.109958	0.756353	1.5215e-08	7.2354e-36	4.73168e-37	5.44312e-156	8.49126e-154	5.61665e-16	3.93166e-14	3.50887e-37	5.26331e-35	3.72579e-94	6.03577e-92	2.41713e-05	0.00775898	3.04611e-32	6.18361e-30	5.90016e-94	8.20123e-92	0.0550158	1	1.81003e-14	4.34407e-12	0.51595	1	0.951484	1	0.250025	1	2.31679e-20	5.21277e-18	0.0662791
Phe_Other chronic ischemic heart disease, unspecified	1.70619e-181	5.02916e-07	2.59636e-18	6.17371e-54	2.16315e-26	6.20435e-63	6.2161e-131	0.0974436	1.22911e-09	3.37113e-06	0.0980763	0.0020917	3.49576e-13	6.43756e-05	0.734362	0.0991443	0.161804	0.269281	0.753164	1.17376e-10	4.28402e-36	2.7812e-28	1.4978e-180	1.96212e-178	2.0582e-06	0.000578353	8.83376e-18	2.98581e-15	2.31263e-53	7.09977e-51	5.65368e-25	2.48762e-23	9.26624e-62	7.135e-60	8.12331e-130	7.14851e-128	0.167005	1	3.64981e-09	1.41348e-06	6.92285e-05	0.0038768	0.951484	1	0.0407705	1	1.12294e-12	4.02013e-10	0.00148064
Phe_Atrial fibrillation	5.55601e-99	0.000255402	3.32532e-19	4.76638e-46	3.62103e-33	5.27185e-72	4.23995e-58	0.000522771	1.35261e-10	1.36291e-10	0.817319	0.916017	1.07311e-08	3.12979e-07	0.00348786	4.81063e-05	2.06862e-06	0.27594	0.64152	7.30751e-11	2.52415e-07	0.00521453	2.46695e-98	6.38941e-96	0.000646944	0.293713	1.19504e-18	3.82412e-16	1.53539e-45	5.48134e-43	1.60161e-31	4.16419e-30	1.01044e-70	6.06263e-69	1.99018e-57	4.87594e-55	0.00274515	0.601187	4.34496e-10	1.5555e-07	7.12429e-09	1.56734e-07	0.951484	1	0.955916	1	2.44858e-08	1.23408e-05	1.38433e-05
Phe_Dysuria	7.61731e-153	8.11197e-09	8.28122e-52	5.70533e-144	0.00824754	2.09011e-16	7.38216e-59	3.09737e-08	4.8363e-36	0.234171	0.530984	0.046953	3.50542e-40	0.00201331	0.518507	0.356322	5.55896e-07	0.0559174	0.586412	4.20796e-05	1.1587e-22	1.84671e-32	5.44093e-152	8.7599e-150	4.52853e-08	9.32876e-06	9.81794e-51	9.52341e-49	6.97993e-143	6.56113e-141	0.0162967	1	6.16316e-16	2.40363e-13	3.55208e-58	8.48948e-56	6.14134e-07	3.56198e-05	7.94535e-35	5.56175e-33	0.726994	1	0.951484	1	0.255905	1	4.8569e-39	4.03123e-37	0.0214391
Phe_Osteoarthritis; localized	7.3053e-127	3.96343e-16	2.67879e-43	5.28607e-117	2.88953e-06	1.68652e-41	3.83813e-52	0.00139933	8.49113e-23	0.0720501	0.655268	0.219544	4.90595e-29	0.00910868	0.804582	0.381319	1.56918e-05	0.0927703	0.605294	1.50375e-11	9.27047e-16	0.00370858	3.94418e-126	8.40109e-124	5.71193e-15	4.55795e-13	2.40672e-42	3.08061e-40	4.57066e-116	6.07898e-114	1.07539e-05	0.00332296	1.25129e-40	1.9395e-38	1.65934e-51	4.41385e-49	0.00628605	1	6.42421e-22	9.7648e-20	0.365011	1	0.951484	1	0.602566	1	4.08829e-28	5.64184e-26	0.0654686
Phe_Actinic keratosis	3.21856e-196	0.000996172	1.6554e-20	4.59286e-64	8.92921e-09	4.40262e-46	2.75726e-137	0.00153162	1.07829e-15	0.242463	0.164799	0.00188991	2.59906e-17	0.639264	0.922312	0.105097	0.0249323	0.214795	0.686135	1.25642e-11	9.55902e-48	1.35621e-54	3.33455e-195	3.70135e-193	0.00219884	1	6.43145e-20	1.90371e-17	2.0632e-63	5.28179e-61	4.33274e-08	1.02686e-05	3.72281e-45	5.06302e-43	4.01374e-136	3.17085e-134	0.00677447	1	5.41497e-15	1.24003e-12	0.739607	1	0.951484	1	0.0387807	1	1.07515e-16	2.98892e-14	0.772385
Phe_Cerebral artery occlusion, with cerebral infarction	1.5625e-137	6.44219e-15	5.89439e-52	1.57636e-74	7.01863e-25	6.88454e-49	1.09608e-95	3.42515e-05	3.32737e-11	0.678905	0.240868	0.0121648	2.78058e-05	0.0159445	0.796299	0.211016	0.00057262	0.178507	0.746757	0.000356774	2.71568e-19	1.35628e-20	9.55786e-137	1.79688e-134	8.32417e-14	7.40852e-12	7.06099e-51	6.77855e-49	8.27768e-74	1.81281e-71	1.64723e-23	8.07143e-22	6.59769e-48	7.91723e-46	9.20065e-95	1.26049e-92	0.000262595	0.0393892	1.11235e-10	3.82647e-08	0.975923	1	0.951484	1	0.12376	1	4.43505e-05	0.0319767	0.0985817
Phe_Visual disturbances	3.54259e-148	2.89903e-15	5.34117e-36	5.07276e-91	7.00386e-07	4.55844e-43	3.45218e-84	0.0147555	3.35475e-15	0.0173172	0.0277269	0.0635682	3.3641e-20	0.00296981	0.00242068	0.0255581	4.28038e-06	0.074217	0.00750176	4.43549e-11	1.65344e-27	1.58303e-20	2.43951e-147	4.07398e-145	3.87661e-14	3.33388e-12	3.79157e-35	6.14235e-33	3.41151e-90	5.83368e-88	2.81624e-06	0.000805444	3.4948e-42	5.24221e-40	2.42073e-83	3.97e-81	0.0387415	1	1.62099e-14	3.85796e-12	0.122931	1	0.549757	1	0.326354	1	1.61197e-19	3.86872e-17	0.0286999
Phe_Other symptoms	2.21227e-178	5.58294e-08	4.84003e-32	2.39399e-95	0.00288891	1.00711e-39	5.21193e-106	0.00040099	5.1202e-21	0.111963	0.29714	0.00916607	2.56292e-27	0.00595771	0.875095	0.168484	4.43553e-06	0.106274	0.782579	8.94865e-14	2.20117e-43	8.65545e-41	1.85702e-177	2.54412e-175	2.70902e-07	6.42038e-05	3.05826e-31	5.56603e-29	1.72068e-94	2.75309e-92	0.00638894	1	7.01926e-39	1.15818e-36	4.99477e-105	5.99372e-103	0.00221701	0.461139	3.48416e-20	5.88823e-18	0.501002	1	0.951484	1	0.112138	1	1.91387e-26	2.94735e-24	0.0472508
Phe_Sensorineural hearing loss	2.36203e-174	5.3713e-09	5.27933e-34	7.9608e-89	2.58641e-05	5.36078e-31	1.63698e-108	0.00081646	6.69812e-19	0.186458	0.292386	0.00633089	4.98835e-21	0.00443353	0.818036	0.163972	6.70178e-05	0.144448	0.646066	2.28109e-07	2.99931e-38	1.12798e-53	1.91291e-173	2.71633e-171	3.0885e-08	6.177e-06	3.48921e-33	6.07123e-31	5.17227e-88	9.15492e-86	8.52256e-05	0.0297437	2.76453e-30	6.1649e-28	1.63698e-107	1.88252e-105	0.00410013	0.938929	4.16369e-18	7.70283e-16	0.65574	1	0.951484	1	0.0877171	1	2.53832e-20	5.7366e-18	0.0377671
Phe_Obstructive sleep apnea	8.20169e-152	5.8913e-12	3.45011e-35	2.06359e-62	1.16023e-13	6.74969e-56	3.17555e-105	0.00347804	2.72939e-09	0.15753	0.349756	0.0277138	1.55033e-07	0.947285	0.479174	0.646084	0.220605	0.207268	0.799787	4.11937e-13	8.25897e-34	3.5771e-19	5.78647e-151	9.43194e-149	5.01851e-11	6.77499e-09	2.41928e-34	3.96762e-32	8.75694e-62	2.37313e-59	9.26575e-13	1.33427e-10	7.46359e-55	7.76214e-53	2.96901e-104	3.65188e-102	0.0127595	1	7.7886e-09	3.1388e-06	0.59561	1	0.951484	1	0.186379	1	3.17238e-07	0.000178288	0.971376
Phe_Abnormal glucose	1.91762e-130	4.08733e-12	6.74838e-15	1.55427e-76	1.70793e-09	3.48136e-40	1.61978e-74	0.704916	3.60801e-14	0.0285895	0.0415114	0.420771	9.97333e-29	0.988701	0.891712	0.19869	0.00724432	0.146487	0.745695	1.3471e-08	2.98482e-22	5.36479e-13	1.07052e-129	2.20527e-127	3.56605e-11	4.70043e-09	1.90212e-14	7.76063e-12	8.51147e-76	1.78741e-73	9.26471e-09	1.96412e-06	2.4412e-39	4.00356e-37	9.75261e-74	1.86275e-71	0.768392	1	1.58367e-13	4.14921e-11	0.180648	1	0.745908	1	0.699349	1	8.02051e-28	1.14693e-25	0.991287
Phe_Other disorders of soft tissues	5.11297e-177	0.00166315	5.25953e-31	9.72304e-103	4.76506e-07	7.77329e-35	3.76529e-96	3.21138e-06	2.80199e-27	3.84222e-08	0.268127	0.012376	1.28441e-32	0.0529756	0.863684	0.19318	0.102769	0.104443	0.708775	7.9553e-14	1.62249e-42	9.17152e-39	4.23015e-176	5.87991e-174	0.0035419	1	3.2872e-30	6.04845e-28	7.21387e-102	1.11815e-99	1.9432e-06	0.000547982	4.80607e-34	8.93929e-32	3.18388e-95	4.33008e-93	3.29739e-05	0.00369308	2.80199e-26	3.22229e-24	1.0973e-06	4.41855e-05	0.951484	1	0.12376	1	1.27333e-31	1.47707e-29	0.213913
Phe_Cerebral degeneration, unspecified	2.93762e-131	1.54303e-15	6.19085e-48	1.33659e-64	1.70187e-19	2.08534e-40	9.96057e-92	0.000908722	1.34699e-07	0.0078769	0.301017	0.012003	0.00309475	0.467871	0.708267	0.19983	0.930925	0.178972	0.801754	3.01946e-06	2.78183e-26	6.44612e-25	1.66417e-130	3.37826e-128	2.13793e-14	1.77448e-12	6.59211e-47	7.11947e-45	6.07543e-64	1.53708e-61	2.47741e-18	1.95716e-16	1.48033e-39	2.39814e-37	7.73963e-91	1.14547e-88	0.00441357	1	3.22716e-07	0.000154904	0.061622	1	0.951484	1	0.12376	1	0.00411916	1	0.652976
Phe_Lack of coordination	1.32424e-153	9.17756e-08	6.16636e-43	9.45286e-87	2.20795e-17	2.67506e-44	9.70435e-95	2.78599e-06	9.65845e-19	0.54475	0.210482	0.0107264	4.12483e-15	0.00632403	0.875371	0.183355	3.07729e-05	0.143789	0.798207	8.41328e-06	8.78624e-25	1.96036e-24	9.57785e-153	1.52288e-150	4.18817e-07	0.000105542	5.45486e-42	7.09131e-40	5.84451e-86	1.08708e-83	2.64495e-16	2.53915e-14	2.16642e-43	3.07632e-41	7.97143e-94	1.116e-91	3.04799e-05	0.00320389	5.87683e-18	1.11072e-15	0.939244	1	0.951484	1	0.119169	1	1.51068e-14	4.74355e-12	0.0494737
Phe_Dermatophytosis	6.45539e-141	0.000386288	5.27318e-27	4.27424e-81	7.33813e-06	9.65976e-36	6.20551e-80	0.000145775	3.0273e-19	0.469487	0.0833023	0.0167044	4.41721e-20	0.280101	0.511471	0.223444	0.0029933	0.524171	0.70228	2.55479e-10	2.74267e-29	1.49433e-22	4.19418e-140	7.4237e-138	0.000949211	0.444231	2.79454e-26	6.06416e-24	2.49511e-80	4.91537e-78	2.61265e-05	0.00843885	6.17151e-35	1.11087e-32	4.10134e-79	7.13634e-77	0.000936541	0.167641	1.91285e-18	3.4814e-16	0.902911	1	0.951484	1	0.142297	1	2.09045e-19	5.07979e-17	0.517742
Phe_Disorders of refraction and accommodation; blindness and low vision	9.48457e-135	3.27149e-06	1.42818e-30	1.13042e-88	1.26312e-10	6.40901e-32	1.99297e-71	0.000330351	5.76725e-19	0.858688	0.258662	0.0202776	1.60388e-22	0.090337	0.884318	0.231183	9.82881e-05	0.114966	0.789518	4.11033e-05	1.1324e-19	4.075e-19	5.59346e-134	1.09073e-131	1.1576e-05	0.00376221	8.73621e-30	1.64241e-27	7.22211e-88	1.29998e-85	7.64523e-10	1.45259e-07	3.54345e-31	7.37037e-29	1.15753e-70	2.29191e-68	0.00188071	0.379904	3.60453e-18	6.63234e-16	0.993929	1	0.951484	1	0.159721	1	8.78314e-22	1.84446e-19	0.288965
Phe_Arrhythmia (cardiac) NOS	1.41753e-136	6.7321e-10	1.15845e-44	8.7928e-84	0.00325316	2.6578e-28	2.75433e-80	7.47084e-06	2.58521e-16	0.141912	0.729728	0.0620663	3.26322e-11	0.0102799	0.714962	0.250183	0.000163557	0.140351	0.676942	6.91069e-09	3.77341e-30	1.07097e-30	8.49039e-136	1.63015e-133	4.42395e-09	7.74192e-07	1.101e-43	1.33221e-41	5.21223e-83	1.01117e-80	0.00704544	1	1.21772e-27	3.05647e-25	1.83092e-79	3.16748e-77	6.98493e-05	0.00859146	1.35136e-15	2.973e-13	0.57872	1	0.951484	1	0.322969	1	9.04267e-11	3.75271e-08	0.0699522
Phe_Aphasia/speech disturbance	6.6845e-138	6.89022e-07	1.05405e-44	6.50974e-72	8.54051e-14	1.28787e-41	2.78701e-89	8.8467e-07	4.18558e-14	0.725677	0.0183198	0.0121467	1.10546e-06	0.0442578	0.204593	0.201074	0.00145783	0.709314	0.838342	1.05785e-06	1.35427e-25	1.47632e-23	4.11079e-137	7.68717e-135	2.73233e-06	0.000792375	1.01862e-43	1.21215e-41	3.26909e-71	7.48621e-69	6.91661e-13	9.82158e-11	9.61719e-41	1.48105e-38	2.13671e-88	3.20506e-86	1.11799e-05	0.00101737	1.82326e-13	4.81342e-11	0.987608	1	0.401847	1	0.12376	1	2.02111e-06	0.00127128	0.193523
Phe_Convulsions	1.51233e-132	1.95419e-07	1.28873e-26	4.71047e-88	3.53154e-07	1.87672e-43	6.7212e-71	0.005507	2.19981e-17	0.278294	0.259571	0.0262525	3.0793e-26	0.00130875	0.0900267	0.322475	5.743e-06	0.0994549	0.89595	2.83944e-11	1.49356e-25	8.34346e-10	8.60977e-132	1.73917e-129	8.41692e-07	0.000224732	6.67587e-26	1.48204e-23	2.9764e-87	5.41705e-85	1.47147e-06	0.000406127	1.46818e-42	2.15822e-40	3.86469e-70	7.72938e-68	0.0178396	1	1.21608e-16	2.52979e-14	0.80648	1	0.951484	1	0.178641	1	2.17252e-25	3.5412e-23	0.0156777
Phe_Myalgia and myositis unspecified	8.79014e-149	0.00864208	1.22781e-29	2.15157e-113	0.00105023	7.652e-27	8.22324e-67	2.99581e-06	3.39416e-30	0.596326	0.410992	0.0390846	5.09712e-39	0.0149999	0.700572	0.300586	2.03355e-06	0.0668092	0.722779	1.10816e-08	3.83491e-26	3.66427e-25	6.08955e-148	1.01087e-145	0.0158554	1	7.20399e-29	1.41198e-26	1.81935e-112	2.47431e-110	0.0025752	1	3.33326e-26	8.7998e-24	4.48186e-66	9.45672e-64	3.2198e-05	0.00344518	4.02401e-29	3.90329e-27	0.954224	1	0.951484	1	0.236521	1	6.8961e-38	5.86168e-36	0.0939888
Phe_Retention of urine	2.67976e-226	1.067e-07	5.88745e-24	9.8382e-68	5.194e-12	4.89535e-47	1.08191e-162	0.00395973	8.5131e-16	0.626893	0.182702	0.0010888	3.15554e-21	0.0751727	0.841615	0.0723203	0.000700865	0.238397	0.781108	9.58354e-11	1.5721e-59	1.98047e-81	3.31368e-225	3.08172e-223	4.8052e-07	0.000122705	2.64476e-23	6.77057e-21	4.67518e-67	1.13139e-64	3.55542e-11	5.9731e-09	4.39817e-46	5.62966e-44	2.14517e-161	1.2442e-159	0.0140546	1	4.29389e-15	9.79006e-13	0.960516	1	0.951484	1	0.0260858	1	1.6273e-20	3.62887e-18	0.258711
Phe_Dermatophytosis / Dermatomycosis	3.2491e-134	0.000688147	5.87511e-24	1.38063e-76	9.92664e-06	1.76294e-35	7.86133e-76	0.000462102	2.73e-18	0.460547	0.0855281	0.0205749	2.59856e-20	0.343105	0.48323	0.23718	0.0041207	0.555676	0.711306	2.05292e-10	9.7322e-28	4.08278e-20	1.89668e-133	3.73646e-131	0.0015733	0.791369	2.64476e-23	6.75638e-21	7.59675e-76	1.58772e-73	3.45929e-05	0.0114156	1.11395e-34	2.02738e-32	4.94018e-75	9.04052e-73	0.00249811	0.531418	1.57764e-17	3.1395e-15	0.902911	1	0.951484	1	0.159872	1	1.25561e-19	2.98835e-17	0.574339
Phe_Atherosclerosis	5.29309e-145	1.85747e-10	2.7879e-21	5.44884e-89	1.17375e-15	3.93814e-30	2.6084e-78	0.0961096	3.18777e-18	1.09682e-05	0.779997	0.229204	8.19266e-32	3.11447e-06	0.974045	0.225652	0.864546	0.127206	0.708312	1.18698e-06	2.8753e-27	2.34118e-27	3.58062e-144	6.08705e-142	1.36929e-09	2.13609e-07	1.1171e-20	3.20609e-18	3.56032e-88	6.26617e-86	1.17375e-14	1.34982e-12	1.92717e-29	4.52886e-27	1.69473e-77	2.99967e-75	0.165211	1	1.82385e-17	3.66594e-15	0.000188261	0.0126135	0.951484	1	0.604905	1	7.8513e-31	9.42156e-29	0.000105342
Phe_Parkinson's disease	6.84815e-128	1.48661e-11	2.6538e-22	1.08288e-52	2.23781e-17	3.53621e-42	6.29559e-93	0.131083	1.4577e-07	0.36365	0.394314	0.53812	2.42588e-09	0.50858	0.95952	0.152162	0.0246187	0.224788	0.860708	5.37496e-05	3.24039e-23	7.07341e-23	3.76812e-127	7.87537e-125	1.22993e-10	1.70961e-08	1.12201e-21	3.05187e-19	3.91606e-52	1.24531e-49	2.65307e-16	2.57348e-14	2.65793e-41	4.06664e-39	5.02773e-92	7.23993e-90	0.211424	1	3.47072e-07	0.000167636	0.891678	1	0.951484	1	0.737961	1	5.87319e-09	2.78977e-06	0.689701
Phe_Degenerative skin conditions and other dermatoses	8.12657e-140	0.00453503	1.43052e-27	5.12753e-77	0.000563472	1.78555e-46	1.035e-79	8.12569e-07	2.93728e-22	0.00864969	0.407948	0.863927	1.19788e-18	0.0266241	0.986994	0.246499	0.00032493	0.17174	0.653418	8.53427e-15	5.40606e-28	3.48384e-12	5.10686e-139	9.34556e-137	0.00903862	1	7.8338e-27	1.6451e-24	2.86245e-76	5.89665e-74	0.00145944	0.647993	1.5439e-45	2.05338e-43	6.7628e-79	1.19025e-76	1.047e-05	0.000934454	2.17927e-21	3.37787e-19	0.066397	1	0.951484	1	0.913998	1	5.31879e-18	1.37757e-15	0.137918
Phe_Epilepsy, recurrent seizures, convulsions	4.77253e-122	4.2041e-07	1.02415e-28	9.7436e-79	3.94968e-12	4.41851e-47	7.95368e-70	0.00090958	5.23762e-16	0.153575	0.579636	0.120331	2.22182e-19	0.00119918	0.0839097	0.286708	2.24078e-05	0.118749	0.881028	5.64913e-09	1.06922e-19	2.03245e-07	2.51762e-121	5.48841e-119	1.74538e-06	0.000483471	5.85959e-28	1.17778e-25	5.60257e-78	1.12051e-75	2.75281e-11	4.54213e-09	4.03277e-46	5.08129e-44	4.52809e-69	9.14674e-67	0.00441357	1	2.65342e-15	6.02326e-13	0.594675	1	0.951484	1	0.450451	1	1.01392e-18	2.55509e-16	0.0146708
Phe_Other tests	1.90396e-143	7.70646e-07	3.51274e-28	8.45948e-86	1.28243e-06	1.1758e-34	9.17759e-80	0.00144672	1.23763e-18	0.535333	0.313829	0.0213438	1.24599e-23	0.319323	0.84964	0.235324	0.00156353	0.122237	0.747564	9.59674e-10	7.79725e-29	4.64526e-24	1.273e-142	2.18955e-140	3.00421e-06	0.000886243	1.98022e-27	4.03965e-25	5.17468e-85	9.7284e-83	5.05066e-06	0.00147479	7.19238e-34	1.35217e-31	6.03098e-79	1.05542e-76	0.00647367	1	7.45169e-18	1.42327e-15	0.939244	1	0.951484	1	0.163635	1	7.46296e-23	1.43289e-20	0.555554
Phe_Schizophrenia and other psychotic disorders	7.40526e-83	1.03998e-06	1.64306e-37	2.67628e-59	2.52343e-12	2.54653e-27	3.55836e-49	4.85828e-05	8.68181e-10	0.500137	0.423451	0.0497307	0.000692983	0.00956979	0.566839	0.333021	0.000680728	0.129947	0.856872	0.0175489	9.85641e-10	1.45107e-08	2.80133e-82	8.51605e-80	3.96021e-06	0.00119598	1.25134e-36	1.88952e-34	1.09528e-58	3.07773e-56	1.78033e-11	2.90194e-09	1.12204e-26	2.92852e-24	1.4511e-48	4.09211e-46	0.000353609	0.0558703	2.62049e-09	9.98408e-07	0.910539	1	0.951484	1	0.268499	1	0.000974242	0.79693	0.0662791
Phe_Enthesopathy	5.6024e-146	5.90696e-05	8.15895e-34	2.09567e-124	0.108712	1.73641e-24	9.87915e-58	4.64291e-06	2.01029e-32	0.781682	1.18599e-06	0.010777	5.21908e-45	0.0273405	1.6303e-06	0.0321483	2.97146e-06	0.0219813	0.011246	6.69297e-11	2.2682e-26	6.06575e-25	3.83498e-145	6.44276e-143	0.000164879	0.06793	5.36159e-33	9.38279e-31	1.94357e-123	2.41002e-121	0.163423	1	7.03125e-24	1.99687e-21	4.5996e-57	1.1361e-54	4.64291e-05	0.00533934	2.75218e-31	2.31183e-29	0.993929	1	7.57717e-05	0.00136389	0.119169	1	8.82639e-44	6.00194e-42	0.139011
Phe_Hypotension	1.18217e-127	1.69064e-11	5.78587e-28	4.06061e-85	1.89832e-20	3.45996e-39	6.33826e-67	0.0186157	1.25899e-16	2.2773e-05	0.95455	0.341832	1.52879e-23	9.96613e-05	0.956536	0.279069	0.736333	0.142033	0.715058	1.06792e-07	1.36545e-19	9.00589e-11	6.47377e-127	1.35949e-124	1.36918e-10	1.94423e-08	3.22998e-27	6.65375e-25	2.44487e-84	4.66971e-82	3.21039e-19	2.18307e-17	2.39696e-38	3.97895e-36	3.47095e-66	7.289e-64	0.0462328	1	6.64148e-16	1.44784e-13	0.000358752	0.0261889	0.976631	1	0.674083	1	9.06239e-23	1.7581e-20	0.00201071
Phe_Other retinal disorders	2.35312e-136	1.45291e-08	7.37106e-26	2.95341e-104	7.7073e-20	7.4115e-29	2.98839e-61	0.00589642	2.00922e-24	1.1656e-06	0.781482	0.15902	4.43686e-38	0.00018473	0.896835	0.319488	0.540046	0.108832	0.613977	9.56013e-05	9.92382e-17	1.19163e-16	1.40212e-135	2.70609e-133	7.69974e-08	1.67084e-05	3.70162e-25	8.47672e-23	2.24928e-103	3.39642e-101	1.21416e-18	8.86339e-17	3.4507e-28	8.52322e-26	1.4942e-60	3.43665e-58	0.018941	1	1.62718e-23	2.3106e-21	2.52914e-05	0.00134044	0.951484	1	0.513688	1	5.73302e-37	5.10239e-35	0.00326831
Phe_Congestive heart failure (CHF) NOS	1.21145e-138	0.106627	3.65661e-25	1.39258e-78	1.09604e-19	6.16036e-39	8.68703e-76	4.37323e-07	8.303e-23	6.66338e-17	0.171728	0.0187689	2.70228e-24	7.10753e-05	0.000908146	0.00267082	0.0651809	0.179727	0.679767	6.05079e-09	7.11358e-25	6.53745e-16	7.53063e-138	1.39317e-135	0.15502	1	1.7743e-24	4.2051e-22	7.96751e-78	1.60147e-75	1.6806e-18	1.26045e-16	4.24217e-38	7.08442e-36	5.40005e-75	9.99008e-73	5.71501e-06	0.000502921	6.32347e-22	9.54845e-20	6.96626e-15	7.66289e-14	0.951484	1	0.150939	1	1.67076e-23	3.10762e-21	0.00160268
Phe_Hereditary and idiopathic peripheral neuropathy	1.4825e-139	3.00172e-13	1.39001e-25	1.17247e-92	0.00306149	1.81174e-29	1.25012e-75	0.154697	1.62493e-17	0.0851424	0.374094	0.0251953	4.02955e-31	0.016881	0.917041	0.230438	4.11138e-05	0.133312	0.697902	3.10795e-09	4.44005e-30	1.15815e-26	9.26565e-139	1.70488e-136	2.97584e-12	3.45198e-10	6.91996e-25	1.59851e-22	8.07392e-92	1.34834e-89	0.00668067	1	8.60953e-29	2.08351e-26	7.72924e-75	1.43764e-72	0.239114	1	9.02739e-17	1.86867e-14	0.409681	1	0.951484	1	0.176411	1	3.79834e-30	4.63398e-28	0.0999944
Phe_Acute bronchitis and bronchiolitis	1.58942e-138	1.27499e-08	4.66985e-27	8.30507e-102	0.000118997	1.16427e-35	2.62347e-63	0.00459186	6.2262e-23	0.655244	0.255076	0.037522	4.79191e-37	0.0884623	0.994813	0.297176	2.6739e-05	0.110296	0.695976	4.77987e-11	3.95835e-22	9.79751e-12	9.82709e-138	1.82784e-135	6.81971e-08	1.46624e-05	2.49782e-26	5.37032e-24	6.08333e-101	9.55083e-99	0.000355447	0.136847	7.39732e-35	1.33891e-32	1.359e-62	3.01699e-60	0.0157631	1	4.80546e-22	7.16013e-20	0.971571	1	0.951484	1	0.234513	1	5.68113e-36	5.51069e-34	0.286568
Phe_Other non-epithelial cancer of skin	8.317e-156	0.00272369	1.11953e-28	3.20677e-57	2.50013e-06	6.31557e-45	8.62808e-107	4.52834e-06	6.71408e-15	0.826312	0.411256	0.0241273	8.01961e-09	0.0909207	0.998854	0.164287	0.00939877	0.254553	0.699248	1.48803e-12	6.31802e-37	1.43388e-31	6.09207e-155	9.56455e-153	0.00559329	1	6.37356e-28	1.28746e-25	1.26294e-56	3.68779e-54	9.42672e-06	0.00287515	5.22511e-44	7.2629e-42	8.33806e-106	9.9223e-104	4.56806e-05	0.00520759	3.17744e-14	7.72119e-12	0.993929	1	0.951484	1	0.171274	1	1.85192e-08	9.22255e-06	0.288965
Phe_Abnormal involuntary movements	4.67626e-142	3.59433e-05	5.92246e-49	3.47707e-85	3.09439e-11	4.13079e-36	1.29108e-84	3.95261e-09	1.1375e-20	0.593387	0.298412	0.0197107	6.57171e-12	0.00146168	0.676131	0.237839	2.61418e-05	0.133828	0.80035	8.18334e-07	9.19776e-27	4.61988e-28	3.09063e-141	5.37769e-139	0.000104392	0.0413348	6.61245e-48	6.81083e-46	2.10454e-84	3.99863e-82	1.98802e-10	3.55855e-08	2.69909e-35	4.7504e-33	9.10885e-84	1.48474e-81	1.05709e-07	4.5455e-06	7.65228e-20	1.30813e-17	0.954224	1	0.951484	1	0.156326	1	1.91328e-11	7.55747e-09	0.0166435
Phe_Superficial cellulitis and abscess	6.52416e-126	8.58591e-05	7.57229e-45	1.01053e-88	6.06453e-07	1.03561e-31	3.47166e-65	5.96425e-09	2.38862e-22	0.329337	0.576917	0.1049	4.26951e-15	0.00581198	0.809187	0.278786	4.57635e-05	0.145587	0.74211	3.77213e-07	1.22075e-20	1.07538e-15	3.50597e-125	7.50278e-123	0.000233976	0.0987379	7.50702e-44	8.70814e-42	6.49226e-88	1.16211e-85	2.45571e-06	0.000697421	5.6712e-31	1.19095e-28	1.81473e-64	3.99241e-62	1.49106e-07	6.85889e-06	1.78371e-21	2.74691e-19	0.867333	1	0.951484	1	0.430037	1	1.55871e-14	4.90993e-12	0.0464151
Phe_Tachycardia NOS	1.30118e-150	1.41752e-06	3.70079e-34	2.15429e-86	2.48843e-15	9.47354e-41	5.56719e-84	3.4505e-05	2.45216e-20	3.07167e-10	0.286362	0.022648	8.78426e-22	0.00202961	0.853622	0.236234	0.809055	0.135612	0.766913	2.22364e-13	9.855e-34	1.27398e-22	9.06882e-150	1.49636e-147	5.25855e-06	0.00163015	2.47436e-33	4.25591e-31	1.32483e-85	2.47744e-83	2.30781e-14	2.86169e-12	6.8091e-40	1.08946e-37	3.88017e-83	6.40227e-81	0.000262787	0.0396808	1.62068e-19	2.81999e-17	1.35862e-08	3.53242e-07	0.951484	1	0.166376	1	4.65525e-21	1.01019e-18	0.0214391
Phe_Altered mental status	1.23331e-134	1.2294e-07	1.12702e-40	3.82099e-65	3.83182e-20	2.49727e-31	9.59033e-93	1.07512e-05	5.01436e-13	0.205409	0.01616	0.0373862	1.04686e-06	1.86e-07	0.560996	2.14e-08	2.07e-06	1.87e-08	0.502669	0.013734	8.12987e-24	3.4977e-41	7.23625e-134	1.4183e-131	5.4799e-07	0.000141382	9.32428e-40	1.29608e-37	1.75766e-64	4.39414e-62	6.20647e-19	4.4066e-17	1.32344e-30	2.87186e-28	7.60612e-92	1.10289e-89	9.41099e-05	0.0123639	1.98845e-12	5.76652e-10	0.848207	1	0.951484	1	0.132353	1	1.92055e-06	0.00120389	0.415766
Phe_Peripheral vascular disease	9.5393e-95	1.68089e-12	2.02514e-25	1.06595e-52	2.41764e-24	2.12705e-40	6.74571e-58	0.0902108	4.85192e-07	9.45365e-06	0.634015	0.714722	1.94382e-07	1.12661e-06	0.964547	0.30065	0.00476686	0.229718	0.730319	4.53654e-06	3.15871e-12	4.24103e-05	4.09336e-94	1.09702e-91	1.48694e-11	1.93302e-09	9.9953e-25	2.32891e-22	3.86701e-52	1.22584e-49	5.3467e-23	2.78029e-21	1.50068e-39	2.44611e-37	3.15348e-57	7.75756e-55	0.156236	1	1.08979e-06	0.00055797	0.000167257	0.0108717	0.951484	1	0.826061	1	3.94945e-07	0.000223539	4.4676e-05
Phe_Encounter for long-term (current) use of anticoagulants	8.06801e-102	2.00198e-10	1.1056e-27	1.01782e-62	1.06416e-09	1.32214e-43	3.65993e-58	0.00478585	1.17577e-11	0.157459	0.441607	0.857959	1.03702e-11	0.17711	0.497155	0.963042	0.0125738	0.230221	0.695698	3.56925e-09	2.28289e-14	0.000983819	3.66728e-101	9.27821e-99	1.44797e-09	2.30227e-07	6.11269e-27	1.27144e-24	4.40033e-62	1.17049e-59	5.88359e-09	1.22379e-06	1.0486e-42	1.52047e-40	1.72497e-57	4.20892e-55	0.0161874	1	4.13499e-11	1.35214e-08	0.59561	1	0.951484	1	0.90852	1	2.98144e-11	1.19258e-08	0.408035
Phe_Rash and other nonspecific skin eruption	3.42592e-131	9.85576e-07	3.05224e-19	2.52095e-102	0.000132027	9.75981e-37	2.62242e-55	0.0268797	7.06455e-25	0.407132	0.295066	0.0603082	3.11657e-46	0.134583	0.946662	0.328185	2.55833e-05	0.106808	0.702539	5.90697e-12	5.56863e-20	4.6917e-07	1.93128e-130	3.93981e-128	3.76549e-06	0.00113341	1.11078e-18	3.51008e-16	1.85839e-101	2.89909e-99	0.000389312	0.151832	6.48773e-36	1.12238e-33	1.18266e-54	3.01578e-52	0.0623219	1	5.9737e-24	8.12423e-22	0.902911	1	0.951484	1	0.315248	1	5.51394e-45	3.58406e-43	0.35993
Phe_Superficial injury without mention of infection	1.81518e-145	1.8919e-10	1.5276e-47	1.35715e-92	8.76576e-08	1.92298e-27	1.81292e-80	3.6613e-07	1.10691e-21	0.000653518	0.39421	0.0239234	1.81849e-17	0.817473	0.689943	0.26166	0.080504	0.1464	0.684645	2.23949e-10	2.36712e-34	3.42531e-37	1.23518e-144	2.08746e-142	1.38579e-09	2.17569e-07	1.61169e-46	1.75674e-44	9.29003e-92	1.56073e-89	3.93774e-07	0.000100806	8.5055e-27	2.21143e-24	1.21922e-79	2.08486e-77	4.89592e-06	0.000421049	7.85773e-21	1.27295e-18	0.00766884	0.751546	0.951484	1	0.170881	1	7.63235e-17	2.09127e-14	0.876954
Phe_Bipolar	1.92355e-92	7.56903e-10	4.84673e-48	2.15394e-65	1.36202e-08	1.67518e-31	5.23041e-54	1.08022e-05	6.89841e-10	0.668832	0.441778	0.054833	0.00298108	0.0129705	0.539197	0.335435	0.00147332	0.127316	0.929986	1.15083e-06	3.18695e-17	7.61845e-09	7.95713e-92	2.21208e-89	4.94567e-09	8.70438e-07	5.2091e-47	5.57374e-45	9.94793e-65	2.47704e-62	6.52634e-08	1.56632e-05	9.04439e-31	1.92646e-28	2.32238e-53	6.01497e-51	9.41099e-05	0.0124225	2.09872e-09	7.93318e-07	0.973723	1	0.951484	1	0.29059	1	0.00397703	1	0.0847505
Phe_Impacted cerumen	6.67875e-162	9.54053e-06	1.60379e-19	1.21685e-75	0.00167806	3.96654e-26	8.81221e-99	0.0106901	3.8273e-18	0.318656	0.348572	0.00967891	1.07041e-27	0.0603361	0.973507	0.176715	0.000247907	0.177686	0.681372	8.41388e-08	3.56576e-37	5.38086e-55	5.01998e-161	7.68056e-159	3.0906e-05	0.0109716	5.93042e-19	1.84436e-16	6.56984e-75	1.39938e-72	0.0039064	1	1.70844e-25	4.56152e-23	7.61958e-98	1.0134e-95	0.0303547	1	2.17891e-17	4.40139e-15	0.862246	1	0.951484	1	0.117166	1	8.09851e-27	1.23097e-24	0.228998
Phe_Symptoms concerning nutrition, metabolism, and development	2.52668e-127	1.54325e-11	3.53594e-34	1.14906e-76	1.95637e-13	5.33552e-30	8.53442e-76	0.00255489	2.90029e-14	0.502646	0.380458	0.0275684	1.13157e-15	0.419846	0.796689	0.26477	0.00885592	0.160715	0.734967	0.000159871	5.28753e-22	2.74363e-27	1.3771e-126	2.90568e-124	1.26767e-10	1.77474e-08	2.39196e-33	4.06633e-31	6.38367e-76	1.32142e-73	1.52015e-12	2.24983e-10	2.57809e-29	6.13585e-27	5.33401e-75	9.81458e-73	0.0101665	1	1.28282e-13	3.33533e-11	0.912888	1	0.951484	1	0.186379	1	4.32326e-15	1.3013e-12	0.622997
Phe_Disorders of vitreous body	2.06333e-121	1.08731e-11	1.8463e-21	1.15481e-76	5.6363e-05	5.27088e-23	5.03562e-69	0.12166	1.64757e-14	0.00414491	0.167178	0.667672	1.25736e-24	0.00501562	0.22837	0.995811	5.09381e-05	0.139943	0.716532	7.09905e-05	1.52611e-22	5.57608e-30	1.07856e-120	2.37283e-118	9.19413e-11	1.2504e-08	7.4762e-21	2.12324e-18	6.38475e-76	1.32803e-73	0.000174064	0.0648175	2.04091e-22	6.06151e-20	2.83871e-68	5.79097e-66	0.199017	1	7.45946e-14	1.8947e-11	0.0361109	1	0.951484	1	0.798983	1	7.8585e-24	1.44596e-21	0.0409341
Phe_Benign neoplasm of skin	7.7873e-141	1.71521e-07	8.14855e-16	2.78364e-67	3.0096e-05	4.34011e-36	1.82454e-86	0.214884	1.36882e-13	0.232611	0.338327	0.0178777	2.32622e-24	0.0907858	0.999894	0.211997	0.000401326	0.172809	0.741157	3.71447e-10	3.26045e-30	2.19503e-28	5.03112e-140	8.95539e-138	7.44337e-07	0.000197249	2.40896e-15	9.37084e-13	1.31196e-66	3.20118e-64	9.74941e-05	0.0346104	2.81985e-35	4.99113e-33	1.31139e-85	2.09823e-83	0.310059	1	5.64211e-13	1.57415e-10	0.726994	1	0.951484	1	0.145811	1	1.44603e-23	2.67516e-21	0.288965
Phe_Hemorrhoids	5.43805e-117	5.24832e-09	2.77036e-19	5.53417e-103	1.44237e-10	1.72018e-31	2.99187e-45	0.0744183	1.29911e-23	0.566294	0.818035	0.310726	4.24885e-47	0.17037	0.322979	0.66609	6.22457e-05	0.0977787	0.720124	2.93363e-06	1.17186e-11	2.98559e-05	2.77945e-116	6.25376e-114	3.03295e-08	6.03557e-06	1.0114e-18	3.18591e-16	4.13266e-102	6.3643e-100	8.63917e-10	1.65872e-07	9.24394e-31	1.9782e-28	1.1244e-44	3.44065e-42	0.13435	1	1.03033e-22	1.49398e-20	0.944755	1	0.951484	1	0.667999	1	8.14363e-46	4.88618e-44	0.402166
Phe_Difficulty in walking	7.0028e-120	1.67682e-05	4.99067e-44	7.97533e-87	4.08243e-06	2.55667e-25	3.94953e-62	5.63971e-08	3.64744e-21	0.88949	0.326968	0.0381673	5.684e-15	0.0168662	0.712407	0.313412	0.000263509	0.14735	0.715158	5.38088e-06	1.63518e-21	3.45284e-21	3.61131e-119	8.05322e-117	5.16981e-05	0.0192834	4.55498e-43	5.73928e-41	4.95764e-86	9.17163e-84	1.50958e-05	0.0046948	1.07699e-24	2.94017e-22	2.01865e-61	4.54196e-59	9.82676e-07	6.48566e-05	2.49676e-20	4.19455e-18	0.993929	1	0.951484	1	0.235981	1	2.04269e-14	6.5366e-12	0.0999944
Phe_Disorders of lacrimal system	6.664e-131	7.61961e-17	1.52311e-29	1.23315e-108	0.000628434	1.86928e-20	3.17198e-57	0.0666283	3.1895e-22	0.0906917	0.569321	0.0646818	3.68638e-41	0.0185679	0.763571	0.350344	6.02176e-06	0.0921708	0.678078	6.12435e-06	1.82749e-21	1.68847e-26	3.73834e-130	7.6636e-128	1.20035e-15	8.76255e-14	8.89127e-29	1.75158e-26	9.84806e-108	1.41812e-105	0.001606	0.722699	6.61437e-20	2.14967e-17	1.45911e-56	3.64778e-54	0.122793	1	2.35123e-21	3.66792e-19	0.423965	1	0.951484	1	0.330596	1	5.16992e-40	4.23933e-38	0.107302
Phe_Other dyschromia	2.56638e-140	1.10905e-05	1.55896e-16	3.68266e-63	0.0108081	7.09949e-32	1.70317e-86	0.0707646	2.50903e-13	0.10406	0.30803	0.0137049	4.45632e-21	0.020353	0.998496	0.197489	0.000142406	0.186829	0.758172	1.0526e-10	2.05802e-32	3.66443e-32	1.63963e-139	2.95133e-137	3.54279e-05	0.012754	4.87176e-16	1.79281e-13	1.61643e-62	4.23506e-60	0.0207502	1	3.90642e-31	8.16441e-29	1.23185e-85	1.95865e-83	0.128969	1	1.01598e-12	2.88538e-10	0.474875	1	0.951484	1	0.130253	1	2.28784e-20	5.12477e-18	0.114176
Phe_Pleurisy; pleural effusion	4.41172e-140	3.94825e-08	1.44063e-24	2.31298e-74	5.99511e-10	4.57366e-47	4.00386e-81	0.00666763	1.17736e-16	0.192914	0.206755	0.0225317	1.89183e-23	0.966083	0.889275	0.228785	0.019011	0.200938	0.737372	7.92759e-14	7.8741e-29	2.9631e-14	2.78762e-139	5.07347e-137	1.94871e-07	4.54049e-05	6.73466e-24	1.65673e-21	1.20359e-73	2.65993e-71	3.43004e-09	6.89437e-07	4.1415e-46	5.2597e-44	2.74074e-80	4.60444e-78	0.0208931	1	6.23946e-16	1.35396e-13	0.669132	1	0.951484	1	0.166376	1	1.1157e-22	2.17561e-20	0.976271
Phe_Other ill-defined and unknown causes of morbidity and mortality	1.47762e-120	1.33464e-06	1.10302e-34	5.49824e-85	9.46424e-06	4.82896e-23	3.56944e-64	2.50769e-05	2.36139e-19	0.478296	0.376766	0.037035	3.38451e-20	0.0156877	0.779149	0.281346	3.94757e-05	0.136077	0.792812	4.59162e-05	3.02007e-23	1.06193e-25	7.65435e-120	1.69927e-117	4.98324e-06	0.00153484	7.59568e-34	1.26848e-31	3.29322e-84	6.32298e-82	3.3284e-05	0.0108839	1.87612e-22	5.5533e-20	1.8574e-63	4.10485e-61	0.000203087	0.0288384	1.50033e-18	2.7156e-16	0.903186	1	0.951484	1	0.232734	1	1.61501e-19	3.89218e-17	0.0975184
Phe_Other venous embolism and thrombosis	1.11331e-102	1.92344e-17	3.00728e-38	1.25805e-67	2.1123e-13	1.27784e-34	2.16585e-59	0.015532	3.63412e-09	0.0259043	0.767508	0.157731	1.12017e-08	0.169185	0.814378	0.318092	0.730015	0.196295	0.746839	3.36182e-08	2.56354e-18	4.45068e-10	5.16251e-102	1.2803e-99	3.25288e-16	2.21196e-14	2.32106e-37	3.45837e-35	5.95374e-67	1.44676e-64	1.6303e-12	2.42915e-10	7.77521e-34	1.46951e-31	1.04652e-58	2.49073e-56	0.0401389	1	1.02432e-08	4.17924e-06	0.168305	1	0.951484	1	0.51288	1	2.55089e-08	1.2882e-05	0.402166
Phe_Late effects of cerebrovascular disease	3.36936e-115	2.9288e-06	8.65966e-39	5.01443e-62	5.79062e-17	1.24262e-42	1.15285e-74	2.80945e-06	2.02737e-13	0.194096	0.211349	0.0260893	1.08147e-06	0.356962	0.901215	0.257666	0.0447018	0.2369	0.785545	6.22834e-07	2.08375e-20	4.64426e-13	1.68468e-114	3.87476e-112	1.03954e-05	0.00336812	6.9157e-38	9.9586e-36	2.09694e-61	5.76659e-59	6.59328e-16	6.65921e-14	9.46369e-42	1.42902e-39	6.97777e-74	1.32578e-71	3.04799e-05	0.00323086	8.23844e-13	2.33148e-10	0.669132	1	0.951484	1	0.178641	1	1.9804e-06	0.00124369	0.581454
Phe_Chronic pain	5.5095e-116	5.76449e-07	6.39394e-25	2.23239e-91	1.28126e-07	5.05668e-37	1.51248e-49	0.0035418	2.36045e-21	0.44654	0.26457	0.0665332	6.92778e-34	0.029669	0.982185	0.343267	1.45962e-05	0.127536	0.767003	2.32233e-09	2.09061e-14	0.000281282	2.77892e-115	6.33593e-113	2.31789e-06	0.000662916	3.03844e-24	7.35303e-22	1.51014e-90	2.56724e-88	5.53927e-07	0.000147344	3.38092e-36	5.81519e-34	6.23422e-49	1.73935e-46	0.0128895	1	1.64516e-20	2.71452e-18	0.902911	1	0.951484	1	0.334351	1	7.30913e-33	7.96695e-31	0.146435
Phe_Chronic sinusitis	7.45764e-115	6.25049e-06	1.28306e-38	7.71486e-75	2.39638e-07	1.55877e-30	9.76904e-62	1.94125e-06	2.34576e-17	0.35685	0.299321	0.0396944	7.73524e-13	0.135541	0.78778	0.313026	0.0040812	0.172345	0.756419	5.22211e-08	1.33963e-20	2.49742e-15	3.71268e-114	8.57629e-112	2.11414e-05	0.00718807	1.01063e-37	1.47552e-35	4.10745e-74	8.87208e-72	1.00947e-06	0.000275584	7.79386e-30	1.79259e-27	4.92737e-61	1.12344e-58	2.25498e-05	0.00223243	1.27849e-16	2.69762e-14	0.891678	1	0.951484	1	0.236521	1	2.39127e-12	8.89552e-10	0.361654
Phe_Other diseases of lung	6.86207e-114	0.542829	3.71763e-25	1.62491e-82	0.0322047	2.0592e-29	5.30535e-52	1.11175e-07	3.73496e-25	0.215904	0.252908	0.0569261	6.79384e-26	0.168164	0.91098	0.347191	0.000925403	0.153385	0.699633	9.22771e-12	3.6894e-22	8.70049e-10	3.35803e-113	7.89138e-111	0.612613	1	1.79633e-24	4.27527e-22	9.58281e-82	1.86865e-79	0.0544638	1	9.74518e-29	2.36808e-26	2.27655e-51	6.10116e-49	1.70301e-06	0.000127851	3.22948e-24	4.2952e-22	0.69549	1	0.951484	1	0.298927	1	4.65055e-25	7.81292e-23	0.402055
Phe_Septicemia	8.40705e-137	7.95439e-14	1.1022e-31	1.08867e-74	8.3366e-10	3.73259e-36	1.50596e-83	0.00545573	6.99254e-15	0.381169	0.286442	0.0230901	1.02223e-19	0.0325781	0.982291	0.221382	0.000203948	0.191506	0.807425	2.39956e-08	1.22954e-29	3.53865e-27	5.06184e-136	9.66811e-134	8.62976e-13	9.14755e-11	6.9264e-31	1.26753e-28	5.76947e-74	1.25198e-71	4.65081e-09	9.58709e-07	2.45284e-35	4.29248e-33	1.04329e-82	1.73186e-80	0.0177234	1	3.29566e-14	8.04142e-12	0.902911	1	0.951484	1	0.167004	1	4.77873e-19	1.17557e-16	0.155456
Phe_Cyst of kidney, acquired	2.1987e-167	1.12553e-08	8.6387e-25	7.64384e-64	5.64572e-05	9.87458e-35	2.48577e-108	0.00356254	9.18596e-15	0.881324	0.24418	0.00735953	3.13864e-19	0.164352	0.918206	0.153655	0.00324309	0.249429	0.754887	1.78571e-11	2.04452e-42	5.41092e-51	1.69698e-166	2.5285e-164	6.12865e-08	1.29436e-05	4.08827e-24	9.9345e-22	3.40714e-63	8.79042e-61	0.000174064	0.0649258	6.0726e-34	1.13558e-31	2.46434e-107	2.85864e-105	0.012924	1	4.25962e-14	1.05639e-11	0.993929	1	0.951484	1	0.0959249	1	1.41546e-18	3.60943e-16	0.400433
Phe_Protein-calorie malnutrition	6.44672e-116	6.63683e-10	4.8347e-33	2.65357e-87	1.74295e-05	1.19341e-36	1.9131e-57	8.81949e-05	1.27796e-21	0.0299454	0.739171	0.567477	2.45303e-25	0.0166827	0.901487	0.326723	0.000137954	0.162358	0.717709	7.17368e-12	8.35704e-22	8.03328e-09	3.23743e-115	7.41372e-113	4.38641e-09	7.63235e-07	3.10609e-32	5.55991e-30	1.65848e-86	3.05161e-84	5.86081e-05	0.020044	7.8875e-36	1.37243e-33	8.87124e-57	2.20007e-54	0.000600143	0.101424	9.01631e-21	1.46966e-18	0.185146	1	0.951484	1	0.748836	1	1.60283e-24	2.82099e-22	0.0999221
Phe_Other disorders of thyroid	2.92166e-94	4.07775e-14	1.83626e-36	6.18413e-93	0.0866186	1.73803e-22	1.99769e-36	0.00438748	1.04763e-17	0.0548919	0.541552	0.137699	6.07359e-23	0.00477572	0.671719	0.498463	2.95913e-05	0.120478	0.663201	1.12166e-08	1.26282e-14	3.39832e-06	1.24441e-93	3.35991e-91	4.88481e-13	4.68941e-11	1.31982e-35	2.1117e-33	4.28419e-92	7.11175e-90	0.132462	1	6.55324e-22	1.99874e-19	6.31137e-36	2.29734e-33	0.0153037	1	5.87695e-17	1.20477e-14	0.292249	1	0.951484	1	0.477923	1	3.3906e-22	6.98463e-20	0.0400882
Phe_Primary/intrinsic cardiomyopathies	7.91631e-112	1.01844e-05	9.362e-22	3.56769e-60	3.80667e-08	8.56164e-41	1.54227e-65	0.00364976	4.63543e-13	0.812293	0.198387	0.0301166	6.14818e-18	0.000628238	0.000826885	0.000691395	0.00241395	0.242111	0.727053	1.27433e-09	9.05041e-19	7.29346e-09	3.84125e-111	9.10375e-109	3.28068e-05	0.011712	3.85889e-21	1.07663e-18	1.47055e-59	4.10285e-57	1.76519e-07	4.37767e-05	6.19238e-40	9.84589e-38	8.21117e-65	1.77361e-62	0.0131163	1	1.84455e-12	5.33075e-10	0.993929	1	0.951484	1	0.199047	1	2.63821e-17	7.07041e-15	0.00903092
Phe_Macular degeneration (senile) of retina NOS	1.32669e-92	4.35464e-14	6.82121e-17	5.45582e-59	2.58453e-13	2.35238e-20	1.33756e-54	0.797855	1.12848e-07	0.646623	0.454372	0.0437443	2.08004e-17	0.224024	0.919256	0.323342	0.00342145	0.218374	0.633621	0.423587	5.10277e-09	3.43036e-19	5.52786e-92	1.52569e-89	5.12057e-13	5.00783e-11	2.17296e-16	7.84439e-14	2.21703e-58	6.2742e-56	1.98147e-12	2.97221e-10	8.29827e-20	2.70524e-17	5.96197e-54	1.53819e-51	0.844097	1	2.72637e-07	0.000129775	0.969512	1	0.951484	1	0.250025	1	8.63556e-17	2.39205e-14	0.456786
Phe_Obstructive chronic bronchitis	3.34852e-108	0.000445321	1.64561e-25	1.04935e-63	9.23281e-08	1.09143e-43	1.0419e-59	0.000137521	2.3507e-15	0.851761	0.188656	0.0457954	2.44085e-15	0.0721433	0.949153	0.314527	0.000911586	0.214123	0.780028	2.51193e-11	3.1165e-18	5.6313e-05	1.59784e-107	3.85079e-105	0.00107362	0.512119	8.15713e-25	1.89245e-22	4.64137e-63	1.20676e-60	4.0681e-07	0.000106177	8.71628e-43	1.25514e-40	5.07706e-59	1.19819e-56	0.000890852	0.158149	1.16022e-14	2.70331e-12	0.993929	1	0.951484	1	0.254419	1	8.99673e-15	2.80698e-12	0.251444
Phe_Hyperpotassemia	6.11201e-117	5.26963e-13	1.22956e-33	6.91876e-75	1.04181e-06	1.08133e-30	2.68965e-65	0.000296708	7.95713e-17	0.0038175	0.267562	0.813713	1.14145e-17	0.0269517	0.915133	0.305246	0.000360996	0.1981	0.709445	1.29199e-07	1.78854e-21	1.71551e-18	3.1101e-116	7.02882e-114	5.00832e-12	6.06007e-10	8.03407e-33	1.414e-30	3.70073e-74	7.95657e-72	4.14562e-06	0.00119808	5.45409e-30	1.24353e-27	1.41237e-64	3.0931e-62	0.00171464	0.341214	4.25614e-16	9.1507e-14	0.0338788	1	0.951484	1	0.877264	1	4.86174e-17	1.31267e-14	0.138368
Phe_Abnormal findings on mammogram or breast exam	3.49991e-87	3.5343e-06	8.8924e-24	8.52699e-137	8.8129e-12	0.044445	0.0379353	0.00182742	1.87158e-35	0.0538899	0.876402	0.813431	6.22073e-66	0.926158	0.443741	0.997011	2.93631e-05	0.0434246	0.644728	1.49813e-05	6.05678e-06	0.911184	1.40731e-86	4.0249e-84	1.24676e-05	0.00406444	3.94836e-23	1.02263e-20	9.80604e-136	9.80604e-134	5.92681e-11	1.01348e-08	0.0509588	1	0.0410015	1	0.00775474	1	2.98933e-34	2.15232e-32	0.289595	1	0.951484	1	0.877264	1	2.46684e-64	7.15384e-63	0.958669
Phe_Acute posthemorrhagic anemia	4.65645e-111	1.81507e-11	3.76656e-26	7.29931e-64	2.05615e-05	9.30033e-33	2.49888e-65	0.0355688	1.43464e-11	0.159234	0.361086	0.038873	1.75597e-15	0.0308231	0.943209	0.291594	0.000646448	0.221601	0.732517	3.44132e-09	3.92477e-22	2.14676e-16	2.24997e-110	5.35492e-108	1.45967e-10	2.08733e-08	1.92513e-25	4.33155e-23	3.26623e-63	8.3942e-61	6.87375e-05	0.0236457	5.21726e-32	1.06954e-29	1.31822e-64	2.87371e-62	0.0794255	1	4.98439e-11	1.64983e-08	0.598429	1	0.951484	1	0.236521	1	6.53616e-15	2.01937e-12	0.150198
Phe_Other upper respiratory disease	3.1935e-114	1.43034e-13	3.30504e-32	3.04219e-68	0.00045276	3.02621e-27	1.78989e-65	0.0133119	1.11595e-11	0.261114	0.429936	0.0405551	2.97493e-14	0.0268057	0.806803	0.289522	0.000388774	0.175927	0.826749	9.80246e-09	5.86096e-25	1.04863e-22	1.58298e-113	3.67252e-111	1.49535e-12	1.64489e-10	2.09988e-31	3.80079e-29	1.46382e-67	3.49852e-65	0.00119695	0.520674	1.3283e-26	3.48014e-24	9.48558e-65	2.05837e-62	0.0354369	1	3.94873e-11	1.28334e-08	0.773922	1	0.951484	1	0.240404	1	1.01218e-13	3.42117e-11	0.138236
Phe_Disorders of mineral metabolism	2.05972e-102	9.8128e-09	6.38159e-24	8.1373e-72	3.56156e-05	6.62339e-33	9.3164e-53	0.0099664	1.67158e-15	0.0803852	0.734566	0.239297	5.73835e-23	0.00103408	0.0507063	0.124342	0.00019104	0.184705	0.745942	4.19176e-09	9.99006e-18	5.8053e-08	9.47471e-102	2.36868e-99	5.39939e-08	1.12847e-05	2.85557e-23	7.33883e-21	4.06865e-71	9.3579e-69	0.000112832	0.040958	3.73377e-32	7.6169e-30	4.05828e-52	1.07139e-49	0.0290161	1	8.28585e-15	1.92232e-12	0.39539	1	0.951484	1	0.616186	1	3.21907e-22	6.5991e-20	0.013068
Phe_Other disorders of bladder	1.74697e-128	3.14678e-10	7.37766e-12	4.56892e-63	0.0013311	9.36655e-31	1.96171e-75	0.968941	2.432e-12	0.393233	0.773038	0.0974883	1.81918e-28	0.662909	0.867837	0.221992	0.0044175	0.215266	0.772432	8.09299e-11	6.98897e-30	3.83574e-26	9.6587e-128	2.00901e-125	2.20659e-09	3.6188e-07	1.70368e-11	8.48431e-09	1.99782e-62	5.25426e-60	0.00319124	1	4.78735e-30	1.07715e-27	1.2064e-74	2.25597e-72	0.973172	1	9.13985e-12	2.79679e-09	0.902911	1	0.951484	1	0.418327	1	1.4428e-27	2.09206e-25	0.784025
Phe_Nonrheumatic aortic valve disorders	1.8942e-96	0.00017636	1.4383e-13	9.63872e-47	1.31789e-26	3.31316e-35	1.53857e-58	0.0700799	3.51449e-10	4.16461e-09	0.196241	0.0386106	1.12305e-13	8.45603e-08	0.850336	0.293231	0.012145	0.302987	0.689624	0.00173646	6.30298e-11	1.69412e-08	8.25125e-96	2.17833e-93	0.000463045	0.202814	3.81117e-13	1.65405e-10	3.17608e-46	1.10845e-43	3.69651e-25	1.51557e-23	2.07072e-34	3.81013e-32	7.3114e-58	1.76936e-55	0.127924	1	1.09234e-09	4.04166e-07	1.40862e-07	4.7893e-06	0.951484	1	0.236182	1	3.69001e-13	1.2915e-10	4.4202e-06
Phe_Other disorders of liver	1.29675e-110	3.67177e-05	5.12802e-22	2.76019e-82	5.86068e-10	6.57197e-25	5.23734e-51	0.00224375	2.07565e-20	0.541886	0.369797	0.073586	4.98454e-31	0.296946	0.898124	0.361279	0.00055051	0.140278	0.751463	0.000126856	6.47886e-15	2.22137e-14	6.21361e-110	1.49127e-107	0.000106361	0.0422253	2.13668e-21	5.89723e-19	1.6195e-81	3.17422e-79	3.36989e-09	6.73979e-07	2.71862e-24	7.55777e-22	2.22249e-50	6.02294e-48	0.00921539	1	1.37977e-19	2.387e-17	0.939244	1	0.951484	1	0.354075	1	4.66035e-30	5.73223e-28	0.536004
Phe_Sepsis	6.63044e-123	2.08839e-10	8.54834e-30	1.17958e-70	1.02515e-07	1.37695e-28	1.51062e-72	0.00175534	4.41731e-15	0.381586	0.344121	0.0336791	1.38265e-18	0.0314129	0.9158	0.25952	0.000259397	0.19437	0.807087	1.3238e-06	4.10297e-26	9.16032e-28	3.53009e-122	7.625e-120	1.50103e-09	2.40165e-07	5.06732e-29	9.8306e-27	5.87236e-70	1.35652e-67	4.49972e-07	0.000117893	6.33395e-28	1.58349e-25	8.95471e-72	1.73721e-69	0.00753223	1	2.10784e-14	5.0799e-12	0.902911	1	0.951484	1	0.215172	1	6.11557e-18	1.59005e-15	0.151785
Phe_Other disorders of eyelids	3.44963e-108	2.32776e-11	4.85384e-19	5.80738e-65	1.02481e-14	3.90283e-25	2.33084e-61	0.358482	5.98362e-11	0.790664	0.408018	0.0426722	1.57177e-21	0.52143	0.96633	0.293541	0.00163623	0.17708	0.808206	0.017348	7.06805e-14	4.33028e-21	1.63929e-107	3.96707e-105	1.83351e-10	2.67692e-08	1.73352e-18	5.58192e-16	2.66075e-64	6.67849e-62	8.92824e-14	1.17853e-11	1.63805e-24	4.48825e-22	1.17051e-60	2.68046e-58	0.45421	1	1.96045e-10	6.88116e-08	0.993929	1	0.951484	1	0.247843	1	8.21609e-21	1.80754e-18	0.698073
Phe_Alteration of consciousness	8.95852e-102	0.565326	1.26815e-15	2.38557e-66	0.00118702	3.33549e-30	3.87134e-52	2.65336e-06	5.70542e-22	0.00852124	0.352521	0.91342	9.94113e-25	0.053482	0.97406	0.322779	0.000244121	0.190923	0.768983	3.77316e-09	1.00001e-19	3.24132e-09	4.05602e-101	1.03023e-98	0.636753	1	3.68276e-15	1.45837e-12	1.11976e-65	2.74341e-63	0.00287989	1	1.65337e-29	3.83581e-27	1.66743e-51	4.45204e-49	2.94816e-05	0.00305137	4.10077e-21	6.56124e-19	0.0662124	1	0.951484	1	0.954072	1	6.28148e-24	1.14323e-21	0.213913
Phe_Neuralgia, neuritis, and radiculitis NOS	5.54924e-121	3.88638e-10	2.04741e-33	2.29055e-78	0.000477294	7.66983e-21	6.26147e-66	0.000239088	2.24485e-17	0.14437	0.511936	0.0467545	2.4385e-20	0.0096123	0.714465	0.301682	5.41342e-05	0.145727	0.815569	1.81317e-06	3.67815e-27	1.9434e-35	2.88761e-120	6.38163e-118	2.69237e-09	4.46934e-07	1.33024e-32	2.35452e-30	1.2976e-77	2.63413e-75	0.00125032	0.548888	2.75635e-20	8.82031e-18	3.34916e-65	7.20069e-63	0.00141001	0.274951	1.22932e-16	2.58157e-14	0.579119	1	0.951484	1	0.255905	1	1.18324e-19	2.80428e-17	0.0662791
Phe_Atherosclerosis of the extremities	8.714e-101	4.34769e-12	2.28978e-30	6.42772e-59	0.00445153	6.11859e-24	4.01642e-62	0.00622582	5.40177e-10	0.08005	0.502307	0.432701	1.53985e-09	0.11117	0.792249	0.309421	0.00384234	0.206011	0.809277	3.05155e-08	1.11003e-25	2.97686e-23	3.91449e-100	1.00211e-97	3.73123e-11	4.99985e-09	1.37866e-29	2.63325e-27	2.60277e-58	7.39188e-56	0.00924053	1	2.4517e-23	7.03638e-21	2.04375e-61	4.61888e-59	0.0198329	1	1.65654e-09	6.21203e-07	0.39539	1	0.951484	1	0.703188	1	3.81643e-09	1.77082e-06	0.322843
Phe_Type 2 diabetes with renal manifestations	1.83144e-117	0.005887	1.70671e-23	1.04726e-58	0.2897	1.21727e-30	8.26321e-70	6.46856e-05	2.56385e-15	0.410436	0.253535	0.0286713	1.82505e-14	0.0230268	0.986236	0.254078	0.000821181	0.242196	0.78028	9.49598e-13	1.9455e-30	4.66643e-21	9.40248e-117	2.10615e-114	0.0112459	1	7.51997e-23	1.96271e-20	4.2258e-58	1.20435e-55	0.372656	1	6.1129e-30	1.39985e-27	4.68113e-69	9.50269e-67	0.000453588	0.0743885	1.26001e-14	2.94843e-12	0.902911	1	0.951484	1	0.190912	1	6.30274e-14	2.09881e-11	0.125502
Phe_Inflammatory and toxic neuropathy	5.46979e-134	0.00102324	2.94543e-16	1.44275e-69	1.8754e-07	9.62163e-26	2.87835e-77	0.00596201	7.27798e-19	0.677848	0.342636	0.0253112	5.80641e-30	0.105107	0.961052	0.221879	0.000654032	0.210216	0.744927	8.78447e-06	2.35864e-27	9.65165e-37	3.1769e-133	6.29025e-131	0.00224996	1	9.00864e-16	3.38725e-13	7.00067e-69	1.65916e-66	7.95833e-07	0.000215671	4.06797e-25	1.10649e-22	1.84922e-76	3.31011e-74	0.0190984	1	4.49982e-18	8.36967e-16	0.975923	1	0.951484	1	0.176411	1	5.05861e-29	6.67737e-27	0.313956
Phe_Menopausal and postmenopausal disorders	8.04163e-78	9.66116e-07	1.72695e-30	4.30819e-127	0.671347	0.956568	0.964325	0.000137888	1.25409e-32	0.45427	0.560416	0.957239	3.49575e-51	0.0289897	0.31579	0.919469	3.17941e-06	0.054628	0.609656	0.788326	0.963624	4.33995e-06	2.83677e-77	9.24788e-75	3.70344e-06	0.00111103	1.04526e-29	1.98599e-27	4.34598e-126	4.95441e-124	0.774372	1	0.998805	1	0.98751	1	0.000890852	0.158572	1.7805e-31	1.4422e-29	0.902911	1	0.951484	1	0.991196	1	8.04024e-50	4.02012e-48	0.144321
Phe_Adjustment reaction	1.05725e-75	8.83964e-07	8.45346e-31	2.3909e-70	0.00158506	1.66045e-14	1.52971e-31	0.00049117	1.24999e-14	0.128847	0.583394	0.126189	8.40389e-14	0.00389903	0.611847	0.470741	0.000105632	0.153434	0.747182	0.00254481	1.19864e-09	5.04456e-09	3.55508e-75	1.21584e-72	3.41127e-06	0.00101656	5.25486e-30	9.72148e-28	1.18515e-69	2.74954e-67	0.00371247	1	4.45109e-14	1.90952e-11	4.35437e-31	1.75917e-28	0.00260298	0.564846	5.74995e-14	1.43749e-11	0.549689	1	0.951484	1	0.462158	1	2.78515e-13	9.66447e-11	0.0348753
Phe_Bronchitis	3.3907e-106	0.00973997	1.62427e-16	3.67622e-74	0.00152068	2.20733e-23	8.26443e-50	0.00196147	4.64241e-20	0.97954	0.363725	0.0679442	2.90591e-30	0.195877	0.961817	0.350789	0.000629552	0.170686	0.716083	1.72217e-07	1.7482e-18	1.46974e-14	1.60465e-105	3.8993e-103	0.017695	1	5.04842e-16	1.86792e-13	1.89581e-73	4.22766e-71	0.00358358	1	8.6341e-23	2.53842e-20	3.43108e-49	9.50409e-47	0.00826259	1	3.05073e-19	5.33878e-17	0.997115	1	0.951484	1	0.33825	1	2.55099e-29	3.34179e-27	0.425016
Phe_Other hypertrophic and atrophic conditions of skin	2.03631e-116	1.54466e-16	1.77756e-24	7.42512e-58	3.57605e-05	2.24296e-34	2.6591e-72	0.230628	4.07503e-09	0.037217	0.753738	0.113676	9.88487e-15	0.0433175	0.965328	0.25887	0.000881994	0.25177	0.779718	3.32831e-10	2.43674e-25	9.06699e-20	1.03161e-115	2.34176e-113	2.33732e-15	1.77636e-13	8.24271e-24	2.04419e-21	2.95463e-57	8.53888e-55	0.000112979	0.0411245	1.34344e-33	2.57941e-31	1.56819e-71	3.05797e-69	0.325523	1	1.143e-08	4.68628e-06	0.218459	1	0.951484	1	0.440158	1	3.4552e-14	1.13676e-11	0.190863
Phe_Chronic venous insufficiency [CVI]	4.50044e-127	2.13873e-06	3.16388e-19	8.22271e-66	9.57783e-12	3.53407e-31	5.25625e-70	0.0101338	1.35039e-16	7.97632e-06	2.11606e-06	0.0318482	9.44781e-24	0.000715988	8.81538e-11	0.0227625	0.932133	8.56784e-07	0.0024988	4.77874e-10	5.90333e-26	2.07006e-27	2.44128e-126	5.17551e-124	7.73439e-06	0.00245954	1.14417e-18	3.63846e-16	3.81295e-65	9.45611e-63	6.40378e-11	1.10145e-08	1.85579e-30	4.06418e-28	3.00731e-69	6.04469e-67	0.0292076	1	7.09111e-16	1.55295e-13	0.000145599	0.00917277	0.000128077	0.00243347	0.206923	1	5.74866e-23	1.0865e-20	0.00968689
Phe_Abnormal heart sounds	1.34373e-85	7.57349e-05	2.63447e-33	1.80231e-63	1.3584e-12	1.37649e-19	2.45061e-46	9.46552e-06	1.01042e-14	0.724715	0.400471	0.0767541	9.69418e-10	0.0144768	0.689663	0.409687	0.000513717	0.197614	0.720702	0.332324	1.02537e-08	1.82755e-15	5.27403e-85	1.54529e-82	0.000208362	0.0870952	1.70205e-32	3.02964e-30	7.94119e-63	2.07265e-60	9.95006e-12	1.56216e-09	4.69721e-19	1.58296e-16	9.55321e-46	2.8182e-43	8.50418e-05	0.0108854	4.66659e-14	1.16198e-11	0.987608	1	0.951484	1	0.365447	1	2.4448e-09	1.11483e-06	0.0924907
Phe_Abnormal serum enzyme levels	2.62159e-95	0.00142334	6.93919e-13	1.79653e-62	3.37739e-10	3.23958e-38	3.03855e-44	0.0423204	3.6092e-15	0.000286032	0.0837388	0.0826671	1.48745e-25	0.00762912	0.282731	0.365203	0.308117	0.740206	0.792648	1.57788e-11	3.97038e-14	0.0273756	1.12915e-94	3.01483e-92	0.00307099	1	1.71246e-12	7.98007e-10	7.73786e-62	2.06601e-59	1.99179e-09	3.884e-07	2.21757e-37	3.72552e-35	1.12358e-43	3.49433e-41	0.0909691	1	1.73664e-14	4.15058e-12	0.00361469	0.328936	0.951484	1	0.380269	1	1.00034e-24	1.71057e-22	0.0558821
Phe_Calculus of kidney	1.16046e-135	5.77949e-08	2.81002e-24	1.18462e-46	9.08837e-08	1.47333e-27	3.46358e-95	0.00760908	7.57209e-09	0.39111	0.347115	0.0121199	1.15196e-08	0.0289093	0.933485	0.179932	0.00144683	0.279645	0.861382	1.30026e-05	1.53043e-32	1.79439e-49	6.87901e-135	1.33453e-132	2.78093e-07	6.64641e-05	1.28746e-23	3.23153e-21	3.89234e-46	1.36232e-43	4.05102e-07	0.000104516	6.56719e-27	1.69433e-24	2.88631e-94	3.98311e-92	0.0230933	1	2.05861e-08	8.7079e-06	0.902911	1	0.951484	1	0.12376	1	2.60266e-08	1.32476e-05	0.144321
Phe_Sciatica	7.05355e-111	8.07358e-06	1.1013e-38	8.87549e-68	0.0198584	2.25962e-21	1.88186e-62	9.99659e-07	3.58277e-16	0.27728	0.430996	0.0432314	1.07362e-10	0.00283074	0.66096	0.316394	0.000238773	0.186737	0.785041	1.26564e-07	5.75398e-25	7.8427e-29	3.39397e-110	8.11159e-108	2.63768e-05	0.00928462	8.73442e-38	1.26649e-35	4.23519e-67	1.02068e-64	0.0350813	1	8.24941e-21	2.59856e-18	9.66135e-62	2.16414e-59	1.23614e-05	0.00114961	1.85594e-15	4.12018e-13	0.80648	1	0.951484	1	0.249818	1	2.87801e-10	1.23467e-07	0.0275898
Phe_Allergy/adverse effect of penicillin	5.68561e-85	0.000187532	1.30345e-26	1.85108e-78	0.00649306	4.60736e-31	1.6799e-31	0.000116739	1.05213e-19	0.365513	0.269439	0.148543	1.22285e-23	0.0177881	0.948034	0.485134	9.7921e-05	0.166777	0.741431	1.76121e-10	1.04084e-11	0.780861	2.20894e-84	6.53845e-82	0.000491258	0.215662	6.72181e-26	1.49896e-23	1.05383e-77	2.12874e-75	0.0130771	1	2.38669e-30	5.29846e-28	4.7701e-31	1.93189e-28	0.000767139	0.134249	6.79746e-19	1.20995e-16	0.89221	1	0.951484	1	0.495688	1	7.36269e-23	1.40627e-20	0.103315
Phe_Iron deficiency anemias	2.0161e-77	5.8077e-08	1.20342e-21	1.05897e-69	4.77006e-13	1.03517e-18	1.3781e-34	0.0353852	5.23214e-14	0.431183	0.536022	0.135011	1.23263e-20	0.0471209	0.772649	0.477102	0.000203753	0.163675	0.706022	0.526452	0.000122574	7.62279e-08	7.04714e-77	2.31851e-74	2.78286e-07	6.67886e-05	4.92505e-21	1.38394e-18	5.16025e-69	1.21782e-66	3.60893e-12	5.48557e-10	3.41103e-18	1.19045e-15	4.20376e-34	1.58482e-31	0.0791692	1	2.27055e-13	6.01696e-11	0.902911	1	0.951484	1	0.475356	1	6.08379e-20	1.41752e-17	0.199224
Phe_Joint effusions	6.74433e-103	3.96802e-06	4.16287e-25	2.68414e-72	6.60724e-05	6.34656e-28	1.11988e-51	0.000471258	2.75346e-18	0.139382	0.786798	0.245548	2.64817e-22	0.0352883	0.951867	0.353068	0.000470256	0.202971	0.710912	8.5118e-08	4.82105e-18	1.67947e-11	3.14007e-102	7.75598e-100	1.39123e-05	0.00456322	2.00305e-24	4.7873e-22	1.35981e-71	3.08677e-69	0.000202083	0.0759833	2.86217e-27	7.29854e-25	4.78759e-51	1.28786e-48	0.00253246	0.541947	1.58324e-17	3.16648e-15	0.574512	1	0.951484	1	0.616186	1	1.44332e-21	3.0454e-19	0.163635
Phe_Mitral valve disease	1.49327e-100	0.000671129	1.21275e-30	6.70333e-70	0.000128637	7.17671e-31	2.68479e-50	3.05188e-06	1.39032e-18	0.547212	0.280982	0.070186	5.53987e-17	0.021554	0.913514	0.379237	0.000475036	0.2097	0.723412	1.94984e-09	1.35144e-17	2.16748e-08	6.68193e-100	1.71725e-97	0.0015444	0.771798	7.4581e-30	1.39466e-27	3.28035e-69	7.70883e-67	0.000382255	0.147933	3.68447e-30	8.25322e-28	1.12683e-49	3.0875e-47	3.24969e-05	0.00350967	8.32742e-18	1.59887e-15	0.939244	1	0.951484	1	0.342822	1	2.25917e-16	6.37085e-14	0.119169
Phe_Chronic dermatitis due to solar radiation	1.74863e-113	0.000343591	2.86127e-16	1.74065e-41	0.00348021	4.31094e-29	2.37607e-76	0.0190129	6.31939e-09	0.194339	0.318478	0.0221984	1.13845e-09	0.0252939	0.979695	0.238437	0.00161971	0.28483	0.797772	6.09809e-09	2.09617e-27	3.22884e-28	8.52084e-113	2.01092e-110	0.000851573	0.39513	8.77456e-16	3.29046e-13	5.14588e-41	2.00175e-38	0.00748083	1	2.0235e-28	4.95758e-26	1.50136e-75	2.73248e-73	0.0468198	1	1.73031e-08	7.2673e-06	0.669132	1	0.951484	1	0.166376	1	2.84613e-09	1.30922e-06	0.132822
Phe_Inflammation of eyelids	1.03717e-103	5.42671e-05	9.08497e-10	1.42116e-58	5.41019e-16	4.02033e-24	2.49093e-58	0.295593	1.01541e-13	0.500401	0.871719	0.163564	2.58978e-27	0.22329	0.921101	0.293847	0.00049116	0.21082	0.757177	0.170034	2.37706e-10	9.41915e-20	4.86834e-103	1.19274e-100	0.000152959	0.0624072	1.84263e-09	1.04477e-06	5.71446e-58	1.63434e-55	5.50595e-15	6.22172e-13	1.61657e-23	4.62338e-21	1.17884e-57	2.86457e-55	0.39344	1	4.29464e-13	1.16772e-10	0.910539	1	0.951484	1	0.521049	1	1.92145e-26	2.97825e-24	0.456098
Phe_Anemia of chronic disease	3.70329e-102	0.00079493	1.56274e-18	2.52053e-60	1.67589e-05	7.1203e-29	1.82626e-55	0.00318131	8.71861e-15	0.576295	0.270519	0.0529987	1.30223e-19	0.0578085	0.966068	0.320427	0.000458418	0.221284	0.777453	3.77274e-07	5.71404e-18	1.04408e-12	1.69673e-101	4.25878e-99	0.00178549	0.914169	5.40198e-18	1.79715e-15	1.04267e-59	2.89861e-57	5.68516e-05	0.0192727	3.32859e-28	8.18834e-26	8.26849e-55	2.1002e-52	0.0120864	1	4.05927e-14	1.00264e-11	0.944893	1	0.951484	1	0.283481	1	6.06304e-19	1.49757e-16	0.22234
Phe_Skin cancer	5.34225e-98	0.0973545	7.89771e-20	6.93271e-41	0.00254926	3.50086e-34	1.41073e-62	1.72493e-05	3.78847e-12	0.626704	0.5061	0.118148	7.20794e-07	0.110711	0.941153	0.279711	0.020056	0.348674	0.737125	3.31615e-11	1.57477e-22	1.00843e-11	2.36292e-97	6.14359e-95	0.142621	1	2.97782e-19	9.08236e-17	2.03383e-40	7.97262e-38	0.00573709	1	2.07525e-33	4.02599e-31	7.27505e-62	1.62234e-59	0.000146938	0.0198367	1.3875e-11	4.35674e-09	0.960516	1	0.951484	1	0.450258	1	1.34564e-06	0.000828913	0.322324
Phe_Primary open angle glaucoma	2.10107e-85	8.98642e-05	3.63027e-20	2.233e-48	4.64795e-12	3.34642e-17	9.37306e-50	0.00208137	1.80367e-11	2.75161e-05	0.488723	0.510543	1.68849e-09	0.000649483	0.829187	0.353056	0.146906	0.273452	0.663424	0.00455256	7.34096e-15	3.79864e-20	8.21846e-85	2.41623e-82	0.000243736	0.103344	1.38698e-19	4.17481e-17	7.50861e-48	2.56795e-45	3.20069e-11	5.34515e-09	1.02624e-16	3.84839e-14	3.87734e-49	1.0779e-46	0.00860997	1	6.19171e-11	2.07422e-08	0.000427615	0.0316435	0.951484	1	0.724927	1	4.16687e-09	1.94176e-06	0.00911307
Phe_Thrombocytopenia	1.78755e-92	4.53368e-07	5.9112e-25	6.52904e-51	2.42573e-15	7.37847e-24	1.37634e-58	0.00388684	5.83841e-10	0.702847	0.36008	0.0443386	2.17874e-09	0.0690381	0.908521	0.304793	0.00198405	0.266898	0.793175	0.129559	6.67076e-12	4.96205e-20	7.42123e-92	2.05568e-89	1.87544e-06	0.000521374	2.83245e-24	6.79788e-22	2.28219e-50	7.5084e-48	2.28655e-14	2.78959e-12	2.92594e-23	8.48524e-21	6.56762e-58	1.5828e-55	0.0138698	1	1.78095e-09	6.71417e-07	0.981971	1	0.951484	1	0.250025	1	5.30837e-09	2.50555e-06	0.244644
Phe_Other open wound of head and face	2.59843e-101	9.81752e-05	7.54335e-29	4.16883e-58	3.32409e-05	1.49927e-27	4.13656e-61	3.2449e-05	1.35708e-14	0.526188	0.395611	0.0482605	2.45892e-11	0.024797	0.832105	0.307991	0.00231078	0.257552	0.754129	4.01375e-08	7.55935e-23	4.42622e-20	1.17184e-100	2.98819e-98	0.000263174	0.112901	4.33743e-28	8.67485e-26	1.67044e-57	4.79415e-55	0.000106482	0.038227	6.65699e-27	1.72416e-24	2.05933e-60	4.75704e-58	0.000250445	0.0373163	6.2177e-14	1.56064e-11	0.939244	1	0.951484	1	0.261791	1	6.8802e-11	2.82776e-08	0.132021
Phe_Gastrointestinal hemorrhage	2.14588e-77	0.00396237	1.52138e-16	1.05691e-52	1.22397e-13	3.8818e-37	2.52885e-40	0.00360622	5.81363e-13	0.363625	0.267996	0.106641	1.33934e-15	0.736954	0.955253	0.410265	0.022078	0.241167	0.796995	2.40815e-06	2.52301e-08	0.236553	7.47807e-77	2.46776e-74	0.00798025	1	4.76725e-16	1.74958e-13	3.84634e-52	1.21544e-49	9.70732e-13	1.40756e-10	2.61057e-36	4.46407e-34	8.75958e-40	2.90818e-37	0.0130414	1	2.28962e-12	6.68568e-10	0.891678	1	0.951484	1	0.430305	1	5.08329e-15	1.54024e-12	0.827445
Phe_Acute pain	1.24515e-83	1.1788e-06	2.71903e-32	2.63621e-64	0.000179751	5.98615e-32	1.139e-40	5.55081e-05	8.38391e-15	0.34639	0.33131	0.103198	1.78819e-12	0.0130861	0.867152	0.424344	0.00069678	0.225024	0.760685	3.31902e-10	3.18596e-14	0.00321935	4.74146e-83	1.43192e-80	4.45928e-06	0.00135562	1.73716e-31	3.12689e-29	1.19356e-63	3.03164e-61	0.000515495	0.206714	3.32564e-31	6.88407e-29	3.98131e-40	1.30985e-37	0.000396486	0.0638343	3.91931e-14	9.6415e-12	0.891678	1	0.951484	1	0.428441	1	5.3833e-12	2.05642e-09	0.085023
Phe_Noninfectious gastroenteritis	8.45977e-94	0.0162792	4.99569e-26	2.47776e-68	2.22855e-06	4.70657e-20	3.7546e-46	5.82538e-06	1.48053e-18	0.921551	0.5002	0.0902709	9.10585e-19	0.0879467	0.738544	0.404507	0.000760755	0.171971	0.775021	8.51917e-05	1.26922e-15	4.00671e-17	3.58994e-93	9.72874e-91	0.0279837	1	2.54205e-25	5.74504e-23	1.19724e-67	2.84943e-65	8.43037e-06	0.00256283	1.64017e-19	5.41256e-17	1.4538e-45	4.31779e-43	5.62957e-05	0.00669918	8.82179e-18	1.70261e-15	0.993929	1	0.951484	1	0.399177	1	4.05881e-18	1.04717e-15	0.285703
Phe_Other specified gastritis	3.51034e-97	5.42972e-11	2.48157e-22	3.06369e-74	1.16946e-06	3.91764e-20	7.79147e-46	0.0621487	1.61259e-15	0.952376	0.516029	0.0988933	5.10065e-27	0.353263	0.862804	0.37884	0.00118395	0.159219	0.811777	3.17298e-05	3.74093e-17	4.57704e-16	1.5467e-96	4.03689e-94	4.21904e-10	6.24418e-08	1.05307e-21	2.85381e-19	1.58705e-73	3.52325e-71	4.63752e-06	0.00134488	1.37356e-19	4.50529e-17	2.97681e-45	8.96019e-43	0.116783	1	8.02807e-15	1.85448e-12	0.993929	1	0.951484	1	0.419658	1	3.67916e-26	5.86575e-24	0.578942
Phe_Poisoning by antibiotics	1.26273e-87	6.37254e-05	6.06155e-25	1.8691e-72	0.000433056	8.55134e-30	1.12862e-37	0.00031005	2.55866e-18	0.495765	0.296923	0.129508	6.4483e-23	0.0251557	0.951073	0.447395	0.000224156	0.188303	0.756853	2.07709e-09	8.52542e-14	0.00882299	5.11315e-87	1.45213e-84	0.000177444	0.0732842	2.89244e-24	6.97078e-22	9.5109e-72	2.14946e-69	0.00115015	0.498014	4.08052e-29	9.83404e-27	3.64582e-37	1.29791e-34	0.00178279	0.356558	1.49363e-17	2.94245e-15	0.907894	1	0.951484	1	0.466042	1	3.58239e-22	7.41554e-20	0.132702
Phe_Cardiac pacemaker in situ	5.07886e-81	1.05617e-06	2.77286e-24	1.37579e-36	4.02144e-15	2.14958e-31	2.18984e-53	0.00284908	1.62338e-06	0.00146078	0.58969	0.170433	0.00312908	0.0335618	0.990429	0.336205	0.28587	0.372532	0.741955	2.12149e-05	6.327e-13	2.47774e-08	1.86603e-80	5.84069e-78	4.00858e-06	0.0012146	1.28064e-23	3.18879e-21	3.71399e-36	1.58216e-33	3.61301e-14	4.62465e-12	1.14978e-30	2.47202e-28	9.61188e-53	2.51831e-50	0.0111141	1	3.44444e-06	0.00186689	0.015687	1	0.951484	1	0.532603	1	0.00415524	1	0.159014
Phe_Pulmonary heart disease	7.08355e-74	9.50192e-05	1.49801e-18	2.47045e-75	2.1952e-05	2.94086e-19	1.10955e-24	0.000462694	2.81628e-21	0.0144283	0.0169955	0.0326355	1.02935e-29	0.0783033	0.22731	0.343274	0.00100234	0.176937	0.674613	0.000242143	2.11468e-06	0.037558	2.35436e-73	8.14608e-71	0.000256507	0.109272	5.20457e-18	1.72271e-15	1.32758e-74	2.84102e-72	7.27517e-05	0.0252448	9.83136e-19	3.38199e-16	2.72082e-24	1.27599e-21	0.00249811	0.532098	1.95103e-20	3.23872e-18	0.104356	1	0.383231	1	0.20967	1	8.90036e-29	1.18375e-26	0.265631
Phe_Other hypertensive complications	9.96764e-105	5.21879e-10	1.08377e-30	4.94373e-56	6.07107e-09	6.54966e-24	1.75289e-66	0.000810574	1.27584e-11	0.704744	0.468416	0.0451566	5.84802e-10	0.238525	0.790999	0.302504	0.0216555	0.260163	0.766483	1.41603e-05	7.52205e-24	1.40454e-30	4.69786e-104	1.14628e-101	3.57239e-09	6.00161e-07	6.7007e-30	1.24633e-27	1.9207e-55	5.68529e-53	3.0224e-08	6.98173e-06	2.60627e-23	7.53211e-21	9.50863e-66	2.01583e-63	0.00408842	0.93216	4.47322e-11	1.46722e-08	0.982211	1	0.951484	1	0.253318	1	1.49782e-09	6.72523e-07	0.476557
Phe_Presbyopia	6.19348e-114	2.30985e-09	1.56464e-21	9.39027e-62	0.0433661	5.28932e-22	5.33614e-66	0.0296656	5.20919e-13	0.138428	0.490672	0.0466451	2.78066e-20	0.0272941	0.873547	0.277068	0.000200391	0.191887	0.876656	1.11167e-08	3.53034e-29	2.09861e-33	3.04381e-113	7.12251e-111	1.39807e-08	2.65633e-06	6.35806e-21	1.79933e-18	3.91261e-61	1.07988e-58	0.0716176	1	1.96852e-21	6.08271e-19	2.86755e-65	6.13656e-63	0.0683677	1	2.05861e-12	5.99057e-10	0.572635	1	0.951484	1	0.255905	1	1.33797e-19	3.19776e-17	0.139011
Phe_Neoplasm of uncertain behavior of skin	1.23619e-128	1.78854e-05	1.23297e-15	1.20261e-39	9.7132e-06	2.39499e-31	2.0078e-88	0.0359847	1.03917e-08	0.310593	0.32967	0.0161381	4.15835e-11	0.0919186	0.922091	0.199503	0.0049909	0.33996	0.819066	6.04611e-09	9.14386e-32	1.51339e-38	6.8677e-128	1.42161e-125	5.45575e-05	0.0205682	3.58965e-15	1.41791e-12	3.45752e-39	1.38301e-36	3.40554e-05	0.0111702	1.27511e-30	2.75423e-28	1.48966e-87	2.30897e-85	0.0801984	1	2.76632e-08	1.19505e-05	0.848412	1	0.951484	1	0.13954	1	1.14131e-10	4.7821e-08	0.289607
Phe_Disorders of magnesium metabolism	6.2309e-87	6.64717e-08	1.28706e-18	6.24759e-63	2.95365e-05	3.80193e-21	7.41973e-44	0.0847136	2.92754e-13	0.199386	0.478383	0.0983548	2.22153e-21	0.0351367	0.882614	0.388027	0.000474499	0.203301	0.762241	8.59826e-05	3.20112e-14	1.5782e-12	2.47087e-86	7.16553e-84	3.10741e-07	7.64424e-05	4.49883e-18	1.48011e-15	2.71122e-62	7.18473e-60	9.62239e-05	0.033967	1.37925e-20	4.37222e-18	2.71742e-43	8.53269e-41	0.148582	1	1.18129e-12	3.36668e-10	0.67317	1	0.951484	1	0.418918	1	1.15079e-20	2.55476e-18	0.163592
Phe_Chronic Kidney Disease, Stage III	4.14239e-87	0.00058821	3.64875e-23	4.94591e-43	9.37459e-18	6.49325e-26	2.29465e-57	0.000110638	1.70067e-10	0.19409	0.786265	0.177446	1.24018e-07	0.177191	0.00175351	0.0094231	0.215892	0.313267	0.737019	0.0486354	2.376e-11	5.83962e-17	1.64835e-86	4.76375e-84	0.00138615	0.676441	1.58942e-22	4.19606e-20	1.50471e-42	5.68779e-40	1.13482e-16	1.07808e-14	2.76564e-25	7.46723e-23	1.05978e-56	2.63884e-54	0.000731231	0.127234	5.43269e-10	1.95577e-07	0.669132	1	0.951484	1	0.540505	1	2.58371e-07	0.000142621	0.408035
Phe_Schizophrenia	4.59878e-53	0.00515102	3.3063e-18	1.20889e-34	8.10217e-09	1.87568e-13	1.88868e-32	0.00230087	8.966e-07	0.915951	0.622916	0.108469	0.000651193	0.12061	0.615625	0.406041	0.00866534	0.194323	0.984912	0.44422	4.45687e-07	5.21789e-11	1.20195e-52	5.2886e-50	0.0100914	1	1.11177e-17	3.80225e-15	3.1596e-34	1.39022e-31	3.98184e-08	9.3175e-06	4.80407e-13	2.15703e-10	5.44356e-32	2.17198e-29	0.00941635	1	1.96025e-06	0.00103109	0.993929	1	0.951484	1	0.431623	1	0.000917735	0.748872	0.336907
Phe_Astigmatism	1.50435e-96	1.54382e-05	2.87978e-25	5.62038e-51	0.00809323	1.56355e-17	8.42736e-60	0.000729443	4.15729e-11	0.393046	0.435325	0.0434466	1.76514e-09	0.0302983	0.821678	0.29393	0.00174167	0.25989	0.816237	2.79844e-05	1.23471e-23	1.70792e-30	6.57796e-96	1.73e-93	4.78543e-05	0.017754	1.41528e-24	3.31175e-22	1.97056e-50	6.46344e-48	0.0160193	1	4.92625e-17	1.79808e-14	4.14165e-59	9.69147e-57	0.00374491	0.83886	1.36988e-10	4.78089e-08	0.902911	1	0.951484	1	0.249818	1	4.33742e-09	2.02991e-06	0.148902
Phe_Degeneration of macula and posterior pole of retina	5.44795e-85	1.00738e-09	3.32218e-19	2.43206e-66	6.29522e-06	1.23914e-22	1.41792e-39	0.0903451	1.43934e-14	0.352939	0.97601	0.380421	2.71292e-23	0.235127	0.958991	0.433809	0.00443464	0.229323	0.640199	1.9385e-05	1.93442e-11	6.97417e-08	2.12378e-84	6.26514e-82	6.47202e-09	1.15849e-06	1.19504e-18	3.8205e-16	1.13694e-65	2.79687e-63	2.26944e-05	0.00723951	4.71858e-22	1.42501e-19	4.79589e-39	1.6306e-36	0.156236	1	6.56841e-14	1.65524e-11	0.891678	1	0.988909	1	0.686686	1	1.59176e-22	3.11986e-20	0.474379
Phe_Extrapyramidal disease and abnormal movement disorders	2.78258e-84	0.00350153	3.9688e-17	2.0445e-54	2.06098e-09	5.98742e-21	5.78898e-45	0.00320552	1.6673e-13	0.167586	0.351499	0.0734085	7.47329e-17	0.865604	0.961701	0.342493	0.0267997	0.237786	0.820262	0.0022299	9.63658e-13	2.01034e-12	1.06666e-83	3.19997e-81	0.00711442	1	1.28567e-16	4.56412e-14	7.75966e-54	2.35118e-51	1.09728e-08	2.37013e-06	2.15847e-20	6.88553e-18	2.15448e-44	6.65733e-42	0.0120864	1	6.82348e-13	1.9174e-10	0.618857	1	0.951484	1	0.354075	1	3.005e-16	8.59429e-14	0.91409
Phe_Viral infection	8.39995e-93	0.0142263	1.71802e-27	3.89228e-66	4.73892e-06	4.69233e-18	1.1882e-45	2.6134e-06	2.29127e-18	0.956573	0.361454	0.0785296	1.91062e-17	0.0363198	0.822062	0.388907	0.000602272	0.208215	0.748427	0.00135161	3.15935e-14	1.65973e-17	3.52553e-92	9.65994e-90	0.025054	1	9.36363e-27	1.97573e-24	1.8122e-65	4.47613e-63	1.74114e-05	0.00544976	1.52005e-17	5.39618e-15	4.50966e-45	1.36643e-42	2.94816e-05	0.00300541	1.34437e-17	2.63497e-15	0.993929	1	0.951484	1	0.370119	1	7.98986e-17	2.19721e-14	0.167071
Phe_Muscle weakness	2.45106e-79	7.01136e-06	2.51899e-13	1.78162e-57	2.67173e-09	4.34776e-30	5.42661e-38	0.167867	4.41875e-13	0.970194	0.28794	0.100373	3.08079e-23	0.476286	0.847311	0.386006	0.00608193	0.265396	0.739813	9.643e-06	9.36151e-09	0.013688	8.80849e-79	2.81872e-76	2.34391e-05	0.00806307	6.55394e-13	2.89684e-10	7.04075e-57	2.04886e-54	1.39026e-08	3.07249e-06	2.11861e-29	4.99993e-27	1.76788e-37	6.24061e-35	0.255016	1	1.76443e-12	5.08156e-10	0.997115	1	0.951484	1	0.419743	1	1.78036e-22	3.54291e-20	0.659915
Phe_Gastritis and duodenitis, NOS	2.82125e-80	2.6498e-08	1.22621e-19	2.36734e-79	4.67171e-10	8.05925e-23	6.96757e-28	0.0333138	2.26276e-18	0.957978	0.43957	0.208446	1.92859e-33	0.26854	0.951457	0.51317	0.000212617	0.146542	0.802393	0.00034457	6.4135e-07	0.0438798	1.02998e-79	3.24444e-77	1.34879e-07	3.04727e-05	4.54883e-19	1.41014e-16	1.36806e-78	2.72244e-76	2.71336e-09	5.37246e-07	3.09971e-22	9.26813e-20	1.82522e-27	8.01271e-25	0.0757131	1	1.33445e-17	2.60217e-15	0.993929	1	0.951484	1	0.587881	1	1.96273e-32	2.21788e-30	0.509843
Phe_Other disorders of eye	1.52421e-93	1.50344e-10	3.05777e-18	4.15867e-64	0.000554174	3.08421e-21	9.58346e-49	0.0464309	1.82801e-14	0.00192077	0.0818961	0.728147	1.03555e-24	0.0238643	0.22197	0.668751	0.000371641	0.200233	0.789739	4.59735e-06	7.98459e-18	9.51112e-17	6.44426e-93	1.75284e-90	1.13004e-09	1.72896e-07	1.03425e-17	3.51644e-15	1.87548e-63	4.78247e-61	0.0014386	0.6373	1.12242e-20	3.54684e-18	3.85349e-48	1.1021e-45	0.0977939	1	8.21175e-14	2.10221e-11	0.0190422	1	0.951484	1	0.831158	1	6.50754e-24	1.19088e-21	0.128243
Phe_Peripheral or central vertigo	1.05547e-84	5.77523e-13	4.13623e-24	5.37483e-58	0.114953	1.32884e-21	1.71407e-47	0.0614975	8.51368e-11	0.00257859	0.399657	0.733984	8.29847e-14	0.0249593	0.863672	0.391577	0.0021486	0.255617	0.694933	4.21358e-08	7.47099e-20	6.30998e-15	4.07312e-84	1.21379e-81	5.35606e-12	6.64151e-10	1.8801e-23	4.75666e-21	2.1462e-57	6.18105e-55	0.171906	1	4.86677e-21	1.52816e-18	6.79715e-47	1.97117e-44	0.115748	1	2.75795e-10	9.79073e-08	0.0241088	1	0.951484	1	0.836325	1	2.75816e-13	9.54324e-11	0.132273
Phe_Cholelithiasis	1.41691e-84	2.65067e-08	6.41778e-12	2.09454e-43	0.00162742	1.82534e-16	1.4268e-53	0.715247	4.16442e-07	0.21968	0.832107	0.210162	8.1011e-14	0.416765	0.900772	0.310134	0.0140298	0.252197	0.821598	0.000149307	1.31163e-20	6.62599e-26	5.44966e-84	1.62945e-81	1.34879e-07	3.04827e-05	1.48799e-11	7.38045e-09	6.40616e-43	2.40872e-40	0.00379621	1	5.42413e-16	2.09914e-13	6.28666e-53	1.64082e-50	0.777443	1	9.42734e-07	0.000478909	0.705675	1	0.951484	1	0.589479	1	2.70037e-13	9.31626e-11	0.620829
Phe_Elevated white blood cell count	4.08021e-83	3.87917e-13	1.10842e-20	1.12057e-49	1.70309e-14	4.3737e-31	2.57858e-50	0.0397897	1.64358e-10	0.0687973	0.00172043	0.0323646	2.251e-12	0.69412	0.978931	0.338898	0.174559	0.300416	0.776554	2.38701e-05	2.1784e-12	4.63586e-08	1.54859e-82	4.69224e-80	3.74877e-12	4.46104e-10	4.32096e-20	1.27468e-17	3.81258e-49	1.28865e-46	1.4726e-13	1.95855e-11	2.27591e-30	5.02976e-28	1.08621e-49	2.96537e-47	0.0864385	1	5.26495e-10	1.89012e-07	0.354784	1	0.061828	1	0.209097	1	6.74128e-12	2.58865e-09	0.806374
Phe_Malignant neoplasm of female breast	1.03606e-66	8.51318e-08	5.27784e-30	1.3636e-104	0.750537	0.309119	0.00195572	0.000269442	3.34276e-26	0.0786791	0.675558	0.75394	1.65008e-38	0.00962488	0.35901	0.991145	1.08845e-05	0.086152	0.634662	0.283716	0.0376846	0.00451774	3.1688e-66	1.19147e-63	3.93179e-07	9.79016e-05	3.1612e-29	6.06951e-27	1.04543e-103	1.56814e-101	0.852041	1	0.332541	1	0.00224012	1	0.00157288	0.309858	3.10014e-25	3.84417e-23	0.395113	1	0.951484	1	0.842596	1	2.18114e-37	1.89759e-35	0.0662791
Phe_Osteoarthrosis, generalized	9.51102e-81	0.00034296	3.90892e-16	5.93737e-76	0.00375019	2.04866e-16	1.88628e-29	0.0102282	4.85069e-20	0.403687	0.496881	0.177776	5.44545e-33	0.0813716	0.890061	0.504413	0.000340936	0.173978	0.674347	7.30625e-05	9.23301e-11	5.21433e-07	3.48333e-80	1.09377e-77	0.000851573	0.394404	1.19238e-15	4.49526e-13	3.22074e-75	6.82797e-73	0.00796759	1	6.05646e-16	2.35596e-13	5.09206e-29	2.16922e-26	0.0294062	1	3.16949e-19	5.57829e-17	0.902911	1	0.951484	1	0.540505	1	5.49322e-32	6.26227e-30	0.270455
Phe_Other abnormality of urination	1.2771e-122	3.48872e-13	6.03306e-13	2.26117e-47	0.131934	9.14556e-16	2.10035e-80	0.552572	2.07337e-07	0.485134	0.501902	0.0218059	1.78915e-18	0.385585	0.972765	0.201217	0.0134367	0.30102	0.805243	2.08994e-06	7.66798e-35	2.18202e-57	6.76804e-122	1.46866e-119	3.40002e-12	4.01202e-10	1.50499e-12	6.93802e-10	7.51545e-47	2.60035e-44	0.19411	1	2.59049e-15	1.05174e-12	1.40431e-79	2.41541e-77	0.628544	1	4.89606e-07	0.000238438	0.905688	1	0.951484	1	0.166071	1	7.88321e-18	2.05752e-15	0.59922
Phe_Symptoms involving digestive system	2.01526e-88	1.42801e-13	3.20783e-27	9.94391e-64	1.34452e-06	1.55883e-22	2.19217e-46	0.00433347	7.05057e-14	0.00156446	0.0657563	0.640794	5.58506e-17	0.0389665	0.82797	0.400299	0.000537319	0.207949	0.781296	9.79655e-06	1.83799e-15	2.61237e-14	8.21827e-88	2.31755e-85	1.49535e-12	1.64222e-10	1.73193e-26	3.68901e-24	4.41525e-63	1.14355e-60	5.22364e-06	0.0015462	5.89687e-22	1.79265e-19	8.57481e-46	2.52099e-43	0.01524	1	3.03676e-13	8.10815e-11	0.0162084	1	0.951484	1	0.781456	1	2.26955e-16	6.42282e-14	0.177823
Phe_Other conditions of brain	1.27401e-73	3.30602e-11	1.802e-20	1.97511e-50	4.29705e-07	6.57207e-34	9.89522e-43	0.017892	6.23739e-11	6.31525e-06	0.00252679	0.00553799	1.62001e-12	0.0461574	0.99462	0.385448	0.00117379	0.262717	0.856327	2.17065e-08	2.90936e-13	0.00729465	4.19804e-73	1.46512e-70	2.58635e-10	3.80193e-08	6.97743e-20	2.0723e-17	6.82708e-50	2.27138e-47	1.77756e-06	0.000494161	3.83648e-33	7.55788e-31	3.52306e-42	1.13795e-39	0.0452216	1	2.03778e-10	7.173e-08	0.000119058	0.00726254	0.0830232	1	0.0813228	1	4.88981e-12	1.86302e-09	0.198064
Phe_Other disorders of synovium, tendon, and bursa	1.11302e-74	7.44734e-06	1.07319e-21	6.09393e-68	0.0490694	2.10486e-13	1.15227e-28	0.00500969	1.49824e-15	0.324424	0.5033	0.153477	1.44506e-21	0.0382185	0.803673	0.505259	0.000267548	0.180365	0.730694	0.000199453	1.88732e-10	1.65502e-08	3.71006e-74	1.27997e-71	2.47527e-05	0.00856444	4.40773e-21	1.23416e-18	2.92001e-67	7.00801e-65	0.0798158	1	5.37908e-13	2.42059e-10	3.07449e-28	1.32511e-25	0.0167475	1	7.4912e-15	1.72298e-12	0.865426	1	0.951484	1	0.504282	1	7.62302e-21	1.66182e-18	0.175105
Phe_E. coli	9.60192e-72	9.83825e-19	9.62804e-37	2.7438e-77	0.0121759	1.42084e-10	5.40066e-28	0.00975215	1.05753e-13	0.0729491	0.838115	0.215673	4.40907e-17	0.0164615	0.570653	0.579166	0.000324697	0.167076	0.692693	0.00333581	4.65854e-11	7.22812e-13	3.09305e-71	1.10422e-68	1.82484e-17	1.1314e-15	7.05239e-36	1.10723e-33	1.5392e-76	3.15537e-74	0.0229923	1	3.07715e-10	1.63397e-07	1.41798e-27	6.21075e-25	0.0285368	1	4.42242e-13	1.21617e-10	0.367945	1	0.951484	1	0.598569	1	1.81437e-16	5.07043e-14	0.0996353
Phe_Alcohol-related disorders	2.39756e-66	1.19545e-07	1.44179e-18	2.09003e-33	2.35427e-14	4.48662e-25	1.64264e-48	0.0113169	1.20392e-06	0.000995716	0.00243013	0.045423	0.000291293	0.0565632	0.958351	0.297537	0.00438084	0.33449	0.940291	0.0751038	3.57393e-09	1.65147e-10	7.3135e-66	2.75719e-63	5.34931e-07	0.000137477	5.02443e-18	1.65806e-15	5.31754e-33	2.40353e-30	1.96189e-13	2.70741e-11	1.86942e-24	5.15961e-22	6.58202e-48	1.88904e-45	0.0318203	1	2.58303e-06	0.0013845	0.0111172	1	0.0827873	1	0.253575	1	0.000423498	0.334987	0.219016
Phe_Hemorrhage of rectum and anus	7.09145e-84	0.0161964	8.26865e-15	1.56359e-41	5.87558e-06	2.37648e-34	4.10782e-51	0.00336752	2.16799e-10	0.508236	0.273045	0.0700234	3.95364e-11	0.0665682	0.943962	0.349034	0.00162367	0.287765	0.845661	7.41889e-09	5.73706e-16	3.15518e-06	2.70936e-83	8.15516e-81	0.0279249	1	2.31361e-14	9.50894e-12	4.64633e-41	1.79813e-38	2.13827e-05	0.00675692	1.41604e-33	2.73295e-31	1.74962e-50	4.72399e-48	0.0124924	1	6.88727e-10	2.49319e-07	0.919316	1	0.951484	1	0.342822	1	1.08772e-10	4.54669e-08	0.243027
Phe_Personal history of allergy to medicinal agents	1.30413e-81	0.000839632	2.38623e-18	3.39988e-62	0.0103177	8.88593e-17	9.48092e-37	0.00209055	3.77146e-16	0.559412	0.937281	0.410342	5.12317e-21	0.674653	0.862041	0.423043	0.0148574	0.204492	0.759778	1.90214e-06	1.64742e-15	3.79567e-11	4.85357e-81	1.49975e-78	0.00186765	0.965577	8.16717e-18	2.74417e-15	1.43745e-61	3.90987e-59	0.0199083	1	2.68211e-16	1.02188e-13	3.0036e-36	1.09031e-33	0.00861695	1	1.94492e-15	4.33717e-13	0.944755	1	0.967571	1	0.699066	1	2.59544e-20	5.89165e-18	0.792494
Phe_Chronic ulcer of skin	1.15048e-102	1.19451e-06	7.10074e-26	2.61898e-47	6.23309e-15	6.82193e-25	1.78851e-66	0.000864998	2.21551e-10	0.000452536	0.112772	0.0414748	1.41405e-08	0.114933	0.366129	0.273949	0.843566	0.93079	0.860571	3.0975e-05	1.52666e-23	2.7175e-29	5.31346e-102	1.32305e-99	4.50391e-06	0.00137369	3.58151e-25	8.16585e-23	8.67961e-47	3.01182e-44	5.51389e-14	7.16805e-12	2.81191e-24	7.84522e-22	9.65628e-66	2.05679e-63	0.0042693	0.994747	7.01883e-10	2.54784e-07	0.00536512	0.520416	0.951484	1	0.244595	1	3.16374e-08	1.62616e-05	0.329044
Phe_Dysthymic disorder	4.25897e-76	7.88354e-14	7.39205e-30	2.13763e-74	0.00557106	7.68141e-14	2.92067e-30	0.0167976	3.8305e-14	0.129057	0.718271	0.192012	1.32653e-20	0.0124084	0.645868	0.50959	6.91919e-05	0.145918	0.827984	0.000191259	1.69341e-12	1.24526e-10	1.44906e-75	4.89782e-73	8.62976e-13	9.06607e-11	4.40459e-29	8.50086e-27	1.1174e-73	2.45827e-71	0.0114202	1	2.00764e-13	8.83362e-11	8.01617e-30	3.35877e-27	0.0432154	1	1.67493e-13	4.40507e-11	0.549689	1	0.951484	1	0.564742	1	6.51927e-20	1.52551e-17	0.081541
Phe_Acquired foot deformities	3.6307e-73	9.3414e-06	1.68294e-15	6.70487e-54	5.52396e-08	1.6038e-16	4.41639e-38	0.0847566	1.85808e-11	0.359179	0.511915	0.115298	1.70457e-17	0.0657838	0.861877	0.416171	0.00102883	0.226283	0.769157	0.0878084	2.99987e-09	1.36744e-12	1.19294e-72	4.1753e-70	3.03463e-05	0.0107426	4.875e-15	1.93538e-12	2.50344e-53	7.7106e-51	2.5309e-07	6.35255e-05	4.80304e-16	1.84437e-13	1.44285e-37	5.07885e-35	0.148582	1	6.35951e-11	2.1368e-08	0.891678	1	0.951484	1	0.443453	1	7.23343e-17	1.96026e-14	0.242472
Phe_Type 1 diabetes	2.76882e-71	7.97087e-06	2.35471e-12	6.39135e-43	4.28743e-10	6.70284e-30	3.29081e-42	0.0603283	2.72085e-10	0.156825	0.0803831	0.245329	1.26463e-13	0.983431	0.94231	0.37794	0.0748287	0.299244	0.789816	1.23414e-05	7.89426e-11	0.000226089	8.84483e-71	3.18414e-68	2.61154e-05	0.0091665	5.61809e-12	2.70792e-09	1.92915e-42	7.35006e-40	2.50281e-09	4.93054e-07	3.22522e-29	7.70826e-27	1.16804e-41	3.78443e-39	0.114674	1	8.54913e-10	3.12898e-07	0.59561	1	0.951484	1	0.616186	1	4.14337e-13	1.45432e-10	0.99032
Phe_Hemorrhage of gastrointestinal tract	2.86002e-76	2.70036e-05	5.00508e-13	6.45992e-45	2.23219e-15	3.62839e-30	1.35552e-45	0.133771	1.3382e-09	0.607766	0.364857	0.0925213	1.40837e-14	0.99662	0.957367	0.374796	0.0716875	0.292919	0.779038	0.00121869	1.99099e-09	4.20551e-06	9.75972e-76	3.28903e-73	8.00364e-05	0.0310541	1.26225e-12	5.75584e-10	2.02976e-44	7.4289e-42	2.13918e-14	2.56702e-12	1.78319e-29	4.17265e-27	5.1278e-45	1.55885e-42	0.214257	1	3.94597e-09	1.53893e-06	0.96007	1	0.951484	1	0.404561	1	4.87841e-14	1.61963e-11	0.99662
Phe_Respiratory failure	1.22003e-88	4.16138e-08	2.9592e-25	6.44565e-55	0.00401219	2.76914e-31	1.70754e-49	0.00273398	9.5322e-12	0.252582	0.325751	0.0821339	3.86913e-13	0.0339842	0.98227	0.359393	0.00088038	0.253799	0.856733	3.08492e-11	1.19627e-20	1.3074e-07	4.99303e-88	1.40304e-85	2.04512e-07	4.78559e-05	1.44812e-24	3.40308e-22	2.47083e-54	7.4125e-52	0.00841974	1	1.46079e-30	3.18451e-28	7.01313e-49	1.96368e-46	0.0107306	1	3.40436e-11	1.0962e-08	0.754465	1	0.951484	1	0.380269	1	1.23597e-12	4.4495e-10	0.159518
Phe_Other forms of chronic heart disease	4.0438e-87	0.00864466	5.22138e-17	2.03287e-55	1.18645e-20	4.64143e-19	6.63783e-44	0.00171525	7.3089e-15	6.49851e-18	0.421527	0.0903508	4.99236e-18	1.38124e-11	0.893762	0.38979	0.007933	0.244944	0.734192	0.00174367	9.74922e-14	5.09639e-15	1.61471e-86	4.65038e-84	0.0158554	1	1.68668e-16	6.00459e-14	7.87138e-55	2.3378e-52	2.0673e-19	1.36442e-17	1.54267e-18	5.33764e-16	2.43882e-43	7.63351e-41	0.00738778	1	3.43071e-14	8.40524e-12	8.30365e-16	7.47328e-15	0.951484	1	0.399177	1	2.1665e-17	5.74122e-15	1.58843e-09
Phe_Opiates and related narcotics causing adverse effects in therapeutic use	4.52149e-77	0.0153774	8.55444e-24	1.87947e-62	0.0902177	1.29982e-22	5.73234e-33	3.07738e-05	5.86418e-17	0.879657	0.41098	0.148146	4.92363e-17	0.0603129	0.815642	0.491542	0.00154088	0.203401	0.758338	1.45393e-09	4.44966e-14	0.000197501	1.56618e-76	5.19972e-74	0.0266727	1	3.81302e-23	9.8376e-21	8.06491e-62	2.1614e-59	0.137418	1	4.93331e-22	1.49479e-19	1.6774e-32	6.5922e-30	0.000240747	0.0353898	3.1661e-16	6.7438e-14	0.993929	1	0.951484	1	0.495688	1	2.01501e-16	5.66217e-14	0.228998
Phe_Acquired hypothyroidism	9.2774e-76	1.25328e-06	6.26137e-29	3.22506e-72	4.12901e-12	4.22315e-21	8.71495e-30	7.99019e-05	1.80837e-18	0.78471	0.434638	0.182915	1.12571e-20	0.0463734	0.805986	0.548945	0.000592234	0.196305	0.689686	0.00965038	1.50066e-05	0.000610411	3.12874e-75	1.0669e-72	4.71004e-06	0.00144127	3.61838e-28	7.20058e-26	1.62668e-71	3.70882e-69	2.86046e-11	4.74836e-09	1.52724e-20	4.85662e-18	2.36372e-29	1.00222e-26	0.000550223	0.0918872	1.07197e-17	2.07963e-15	0.993929	1	0.951484	1	0.547755	1	5.60418e-20	1.29457e-17	0.198251
Phe_Pruritus and related conditions	7.39663e-96	0.00784522	1.88079e-15	4.83377e-62	0.0230976	1.86212e-19	1.84517e-47	0.00331153	9.24803e-17	0.503279	0.423117	0.0818902	1.15609e-25	0.0680194	0.951233	0.359241	0.000477207	0.207071	0.789436	5.04641e-07	3.18567e-19	2.12577e-18	3.20986e-95	8.50612e-93	0.0145282	1	5.40728e-15	2.16291e-12	2.02877e-61	5.55884e-59	0.0400034	1	6.26153e-19	2.14144e-16	7.29191e-47	2.12194e-44	0.0124216	1	4.92372e-16	1.06352e-13	0.912888	1	0.951484	1	0.380269	1	7.82063e-25	1.32951e-22	0.244644
Phe_Rheumatic disease of the heart valves	9.99141e-70	4.74837e-05	1.56088e-17	9.98404e-58	0.00454392	1.41303e-15	9.10888e-31	0.00766337	1.05449e-13	0.104742	0.958995	0.457202	1.68242e-19	0.0039121	0.0163441	0.0310441	0.00117364	0.231981	0.705262	0.000496892	9.29335e-10	1.59406e-07	3.13938e-69	1.14901e-66	0.000136175	0.0546063	5.11399e-17	1.79501e-14	3.95919e-57	1.14816e-54	0.00941534	1	3.96337e-15	1.62498e-12	2.52415e-30	1.04752e-27	0.0231918	1	4.42242e-13	1.21266e-10	0.4761	1	0.977264	1	0.717861	1	7.77022e-19	1.93479e-16	0.0348753
Phe_Orthostatic hypotension	2.45182e-86	9.70762e-11	2.27039e-21	1.97938e-49	2.54808e-06	5.39043e-28	1.11358e-50	0.114002	1.01334e-08	0.786819	3.71295e-06	0.0132525	6.80194e-12	0.204482	1.1322e-07	0.0260419	0.0145932	4.84809e-06	0.000391087	4.97356e-07	9.15082e-17	3.25445e-13	9.68933e-86	2.8196e-83	7.49246e-10	1.11638e-07	9.12918e-21	2.61095e-18	6.71473e-49	2.27629e-46	9.57612e-06	0.00293029	2.44055e-27	6.199e-25	4.70817e-50	1.28062e-47	0.188095	1	2.71011e-08	1.16535e-05	0.993929	1	0.000194086	0.00426989	0.12807	1	1.97531e-11	7.82223e-09	0.43725
Phe_Migraine	2.12893e-63	3.39307e-07	2.63163e-23	5.43158e-61	0.000279967	4.53756e-13	5.68563e-25	0.0150295	1.32119e-11	0.901261	0.69764	0.225944	8.37999e-15	0.220199	0.615322	0.55012	0.00252222	0.148757	0.879447	0.00176524	2.33824e-09	2.24482e-06	6.21387e-63	2.44827e-60	1.4241e-06	0.000390203	1.15071e-22	3.02638e-20	2.25499e-60	6.24631e-58	0.00077957	0.321962	1.12461e-12	5.21819e-10	1.41526e-24	6.53848e-22	0.039371	1	4.6046e-11	1.51937e-08	0.993929	1	0.951484	1	0.604905	1	2.95613e-14	9.63699e-12	0.453002
Phe_Other and unspecified disorders of the nervous system	7.49098e-89	6.56946e-10	1.92011e-21	1.24441e-47	0.000392906	1.42527e-19	9.71735e-57	0.0106762	4.59997e-10	0.000151186	0.0102604	0.489476	8.3221e-11	0.0432887	0.875262	0.310305	0.00157758	0.265766	0.863688	3.30143e-05	6.72828e-22	7.45123e-26	3.07665e-88	8.61462e-86	4.36698e-09	7.55488e-07	7.74779e-21	2.20812e-18	4.14802e-47	1.43107e-44	0.00105618	0.451842	4.84928e-19	1.63906e-16	4.45217e-56	1.1175e-53	0.0303547	1	1.42203e-09	5.28997e-07	0.00199843	0.173863	0.245822	1	0.717861	1	2.24131e-10	9.57041e-08	0.190863
Phe_Acidosis	8.66141e-93	2.36509e-05	6.84616e-26	3.89045e-48	0.00704207	5.40285e-34	4.58715e-56	0.000171349	1.88646e-11	0.307323	0.278771	0.0650019	3.53472e-09	0.0257503	0.987554	0.341342	0.00202168	0.29605	0.839702	1.28014e-12	3.27379e-23	9.15105e-10	3.62204e-92	9.96062e-90	7.10144e-05	0.0271985	3.46832e-25	7.87308e-23	1.30438e-47	4.47402e-45	0.0141087	1	3.17004e-33	6.21327e-31	2.08507e-55	5.27522e-53	0.00108458	0.197052	6.41841e-11	2.16942e-08	0.848412	1	0.951484	1	0.330762	1	8.50404e-09	4.06493e-06	0.133995
Phe_Urinary calculus	6.48326e-97	0.00189248	9.23739e-20	1.94451e-35	1.28042e-10	7.42518e-30	9.97758e-68	0.000985281	3.85746e-08	0.740988	0.291086	0.0368451	1.03947e-05	0.0561294	0.994166	0.27184	0.00394588	0.340463	0.891507	6.8387e-05	1.18019e-19	1.00354e-21	2.8457e-96	7.45575e-94	0.00395701	1	3.44903e-19	1.0623e-16	5.1644e-35	2.23619e-32	7.70931e-10	1.47248e-07	3.5579e-29	8.53895e-27	5.5431e-67	1.14742e-64	0.00468965	1	9.79266e-08	4.43608e-05	0.991774	1	0.951484	1	0.232734	1	1.72995e-05	0.0119539	0.21807
Phe_Open-angle glaucoma	2.18981e-78	0.0135419	6.12e-16	2.65631e-53	1.05842e-11	1.77176e-16	5.58192e-38	0.0011453	4.61375e-15	1.97203e-09	0.891027	0.377258	5.66864e-17	3.41483e-06	0.860423	0.426352	0.166212	0.255674	0.690129	0.000285873	5.40708e-13	9.53742e-13	7.77248e-78	2.51828e-75	0.0239587	1	1.8376e-15	7.038e-13	9.7909e-53	3.05476e-50	6.95533e-11	1.21718e-08	5.27857e-16	2.03753e-13	1.81334e-37	6.41921e-35	0.00531085	1	2.19248e-14	5.30581e-12	7.08697e-08	2.26783e-06	0.951484	1	0.686004	1	2.2954e-16	6.51894e-14	0.000108931
Phe_Disorders of calcium/phosphorus metabolism	8.39084e-88	1.9896e-05	1.73549e-15	3.87792e-62	0.0480083	5.88435e-18	1.23158e-41	0.0439703	3.11001e-15	0.852173	0.446736	0.0994114	1.67253e-25	0.266103	0.966363	0.380639	0.00296317	0.222737	0.760165	5.15099e-07	1.10966e-17	2.7874e-14	3.40971e-87	9.64947e-85	6.00536e-05	0.0228804	5.0146e-15	1.99581e-12	1.63356e-61	4.45961e-59	0.0783113	1	1.89552e-17	6.767e-15	4.34451e-41	1.41631e-38	0.0929518	1	1.51547e-14	3.57651e-12	0.993929	1	0.951484	1	0.419743	1	1.1118e-24	1.92341e-22	0.507676
Phe_Other specified nonpsychotic and/or transient mental disorders	7.55809e-66	1.43148e-08	1.1111e-16	3.6322e-54	1.48587e-08	8.20432e-23	6.84299e-31	0.0781071	9.90253e-12	0.324261	0.144875	0.359043	1.96229e-17	0.9477	0.963974	0.456999	0.0420866	0.253215	0.760198	9.21474e-05	3.36895e-08	0.00293792	2.28732e-65	8.69181e-63	7.62132e-08	1.6462e-05	3.49116e-16	1.27776e-13	1.36952e-53	4.17703e-51	7.09025e-08	1.70875e-05	3.14499e-22	9.43497e-20	1.90543e-30	7.86944e-28	0.139911	1	3.52567e-11	1.13879e-08	0.865426	1	0.951484	1	0.676976	1	8.1762e-17	2.25663e-14	0.971376
Phe_Candidiasis	8.4422e-85	0.000224516	6.59882e-17	1.36583e-72	0.000504871	1.73357e-16	6.91573e-33	0.00533532	3.91151e-19	0.570961	0.472261	0.157777	1.48583e-32	0.0839688	0.917485	0.468388	0.000163503	0.168251	0.775145	8.03115e-05	3.99998e-12	5.43594e-10	3.26887e-84	9.70853e-82	0.00057504	0.258193	2.11383e-16	7.58865e-14	6.98091e-72	1.5707e-69	0.00131955	0.580601	5.17821e-16	1.99361e-13	2.01344e-32	7.95308e-30	0.0174307	1	2.45805e-18	4.49824e-16	0.944755	1	0.951484	1	0.51288	1	1.46043e-31	1.7087e-29	0.276688
Phe_Cellulitis and abscess of leg, except foot	2.27798e-90	3.71619e-05	6.06236e-15	1.18319e-56	1.3023e-06	3.11366e-22	7.34023e-48	0.0193969	1.51768e-14	0.17306	0.993877	0.300158	4.16932e-23	0.129353	0.977545	0.347956	0.00125589	0.244824	0.800395	3.52244e-05	4.78215e-16	3.10525e-15	9.38954e-90	2.61968e-87	0.000107377	0.0427361	1.71717e-14	6.97172e-12	4.64391e-56	1.36066e-53	5.1008e-06	0.00149764	1.16636e-21	3.58071e-19	2.92085e-47	8.44126e-45	0.0476633	1	6.89856e-14	1.74533e-11	0.625845	1	0.997359	1	0.658744	1	2.36193e-22	4.79472e-20	0.352501
Phe_Anorexia	2.01636e-87	0.186736	4.04444e-18	4.60576e-74	0.00293348	4.25583e-13	7.29334e-35	4.30679e-05	7.53605e-23	0.788119	0.54529	0.141152	4.43636e-32	0.0992331	0.821416	0.472329	0.000798032	0.191195	0.654104	0.00039012	4.90737e-13	8.82123e-17	8.13618e-87	2.31881e-84	0.253239	1	1.35207e-17	4.6511e-15	2.36456e-73	5.29662e-71	0.00646264	1	1.06165e-12	4.89421e-10	2.23662e-34	8.38734e-32	0.000323713	0.0495281	5.77763e-22	8.66645e-20	0.993929	1	0.951484	1	0.482292	1	4.32358e-31	5.10182e-29	0.306769
Phe_Other specified diseases of sebaceous glands	2.00917e-95	7.10338e-09	8.07915e-23	2.38283e-46	6.15545e-06	1.50636e-14	8.3948e-62	0.0105678	9.9843e-10	0.125839	0.729383	0.168607	8.48481e-10	0.0557388	0.808215	0.295135	0.00629647	0.307266	0.776741	0.0127507	2.4117e-21	1.50398e-40	8.68625e-95	2.31054e-92	4.00435e-08	8.16888e-06	3.47978e-22	9.29102e-20	7.71903e-46	2.74026e-43	2.22603e-05	0.00707877	4.05694e-14	1.73231e-11	4.25287e-61	9.65402e-59	0.0301561	1	2.99009e-09	1.14819e-06	0.539981	1	0.951484	1	0.530939	1	2.15398e-09	9.75753e-07	0.217744
Phe_Atherosclerosis of aorta	6.55994e-93	1.7576e-10	1.81442e-16	2.87986e-59	7.02425e-15	4.0835e-17	1.0028e-46	0.255009	1.13191e-12	5.34903e-10	0.521333	0.0902212	1.01865e-23	1.28528e-08	0.95937	0.374865	0.367539	0.242359	0.736495	3.91383e-05	3.7548e-18	2.42616e-21	2.76335e-92	7.54393e-90	1.30403e-09	2.02124e-07	5.59406e-16	2.08659e-13	1.17441e-58	3.31184e-56	6.16633e-14	8.07789e-12	1.24233e-16	4.69602e-14	3.94936e-46	1.15321e-43	0.352476	1	4.35351e-12	1.3017e-09	2.19692e-08	6.15139e-07	0.951484	1	0.399177	1	6.16548e-23	1.17144e-20	8.69457e-07
Phe_Displacement of intervertebral disc	1.22638e-70	2.77592e-05	4.67378e-21	3.39667e-52	2.28931e-24	8.36389e-21	3.697e-34	0.00485292	2.84219e-11	3.91213e-08	0.449171	0.141155	3.10656e-13	7.34009e-05	0.840853	0.454704	0.345066	0.217763	0.875478	0.0823058	3.68672e-06	3.74382e-06	3.89595e-70	1.41033e-67	8.18541e-05	0.0319231	1.8534e-20	5.37485e-18	1.20561e-51	3.90617e-49	5.16217e-23	2.63271e-21	2.99641e-20	9.61848e-18	1.12178e-33	4.25155e-31	0.0163183	1	9.5851e-11	3.26852e-08	1.0973e-06	4.49894e-05	0.951484	1	0.482292	1	1.00071e-12	3.57255e-10	0.00162092
Phe_Develomental delays and disorders	1.53905e-76	2.29131e-09	2.83735e-12	1.57465e-34	1.05738e-07	1.02221e-24	1.13341e-52	0.997475	0.000198941	0.550803	0.484993	0.0661161	3.59952e-09	0.639401	0.98447	0.295668	0.208292	0.313786	0.936261	6.5822e-06	8.62635e-19	1.02891e-14	5.26759e-76	1.76991e-73	1.39419e-08	2.63501e-06	6.68638e-12	3.26295e-09	4.10622e-34	1.81084e-31	4.61305e-07	0.000121599	4.16858e-24	1.17554e-21	4.91857e-52	1.30342e-49	0.998344	1	0.000331569	0.228783	0.944	1	0.951484	1	0.334351	1	8.64185e-09	4.13945e-06	0.772385
Phe_Other disorders of stomach and duodenum	5.41375e-80	4.59091e-06	3.19301e-14	3.81875e-70	3.62599e-05	6.15082e-14	4.91194e-31	0.073709	5.23559e-17	0.793577	0.654069	0.183087	7.6879e-33	0.38434	0.862649	0.487912	0.000504165	0.159039	0.798432	0.00131045	4.31774e-11	7.5486e-12	1.96398e-79	6.22582e-77	1.57599e-05	0.00527955	8.7846e-14	3.67196e-11	1.87674e-69	4.39156e-67	0.000114243	0.0416988	1.61864e-13	7.07344e-11	1.37774e-30	5.64873e-28	0.133279	1	2.84006e-16	6.02093e-14	0.993929	1	0.951484	1	0.547755	1	7.6879e-32	8.84109e-30	0.59922
Phe_Chronic bronchitis	1.10451e-72	0.0971474	6.82893e-18	1.64317e-46	3.71794e-06	2.88117e-26	2.41903e-38	0.000156812	6.16586e-13	0.690238	0.295478	0.10627	3.9854e-12	0.0549388	0.989915	0.419071	0.00193785	0.281615	0.809978	7.27678e-06	7.80347e-11	0.000136556	3.58811e-72	1.27019e-69	0.142499	1	2.26973e-17	7.85327e-15	5.3531e-46	1.88964e-43	1.37923e-05	0.00427563	1.24562e-25	3.31334e-23	8.01695e-38	2.78188e-35	0.00100186	0.180334	2.41182e-12	7.09074e-10	0.979835	1	0.951484	1	0.430305	1	1.18124e-11	4.58321e-09	0.217744
Phe_Cardiomyopathy	7.46453e-66	0.000557094	1.20794e-15	2.10258e-42	2.34464e-08	5.38146e-28	8.48851e-36	0.00820554	1.10453e-09	0.577478	0.306579	0.1098	2.66284e-13	0.00798056	6.97117e-05	1.45822e-06	0.0421819	0.320229	0.770642	7.61631e-06	9.6706e-09	0.0103997	2.26496e-65	8.58421e-63	0.00132367	0.640658	3.52572e-15	1.38913e-12	6.31323e-42	2.41797e-39	1.10505e-07	2.69633e-05	2.44055e-27	6.18868e-25	2.64547e-35	9.76179e-33	0.0247674	1	3.2907e-09	1.27021e-06	0.944893	1	0.951484	1	0.435123	1	8.62611e-13	3.06227e-10	0.0580863
Phe_Cancer of prostate	4.46425e-172	0.864421	0.973543	0.332277	5.18704e-10	5.56283e-51	3.11725e-131	0.0542084	0.422052	0.449537	0.0838558	0.00234886	0.205286	0.728311	0.42162	0.0844055	0.958563	0.983906	0.949588	1.17345e-12	3.06111e-45	1.21534e-44	3.5652e-171	5.13388e-169	0.922822	1	0.992569	1	0.338458	1	2.99754e-09	5.9651e-07	5.56283e-50	6.39725e-48	4.1205e-130	3.58483e-128	0.10602	1	0.436867	1	0.902911	1	0.951484	1	0.0442819	1	0.226129	1	0.823557
Phe_Open wounds of head; neck; and trunk	5.89621e-78	1.31072e-07	8.76812e-13	3.2898e-53	4.58817e-09	1.11265e-31	4.51062e-40	0.337441	6.24072e-12	0.570755	0.361934	0.118242	1.36526e-22	0.20641	0.883603	0.400473	0.00381891	0.290129	0.743685	1.92652e-07	7.80162e-11	0.00278614	2.08635e-77	6.78064e-75	5.81979e-07	0.000150732	2.15456e-12	1.00833e-09	1.20871e-52	3.78327e-50	2.34507e-08	5.2764e-06	6.06422e-31	1.27955e-28	1.54842e-39	5.18722e-37	0.4331	1	2.26398e-11	7.17683e-09	0.944755	1	0.951484	1	0.450258	1	7.51217e-22	1.57004e-19	0.438399
Phe_Disorders of conjunctiva	3.97109e-87	2.19248e-13	5.6588e-23	1.91193e-52	5.37803e-07	6.41507e-25	4.93901e-50	0.0815815	7.45663e-10	0.232219	0.475904	0.0831937	2.41722e-14	0.0471142	0.918856	0.361412	0.00212551	0.2715	0.804596	1.2297e-06	4.08389e-17	1.1065e-14	1.5912e-86	4.56675e-84	2.21172e-12	2.52136e-10	2.44647e-22	6.50762e-20	6.84959e-52	2.19872e-49	2.18542e-06	0.000618473	2.6633e-24	7.37733e-22	2.06541e-49	5.67987e-47	0.144559	1	2.26257e-09	8.57512e-07	0.726994	1	0.951484	1	0.381166	1	8.29791e-14	2.7798e-11	0.199224
Phe_Respiratory failure, insufficiency, arrest	2.60476e-82	1.5163e-05	3.13847e-19	8.36542e-51	1.23236e-07	3.37634e-33	1.41209e-45	0.00509108	2.94045e-12	0.581152	0.310143	0.100327	9.05559e-16	0.0822199	0.940746	0.375109	0.0017287	0.278893	0.856206	4.16596e-09	1.55328e-15	0.000121219	9.78912e-82	2.99547e-79	4.71284e-05	0.0174375	1.13856e-18	3.60924e-16	2.91522e-50	9.62023e-48	5.34798e-07	0.000141722	1.93174e-32	3.88279e-30	5.32429e-45	1.62391e-42	0.0169212	1	1.08731e-11	3.38152e-09	0.944893	1	0.951484	1	0.419743	1	3.48292e-15	1.04139e-12	0.272487
Phe_Musculoskeletal symptoms referable to limbs	1.92637e-67	9.48235e-05	5.91103e-20	1.9203e-56	0.000270595	6.3958e-24	2.50536e-29	0.00312454	1.33894e-13	0.374449	0.414789	0.18323	8.35661e-17	0.0474878	0.9056	0.525216	0.00093145	0.232476	0.762649	6.97079e-07	3.53318e-09	0.0338067	5.93922e-67	2.21533e-64	0.000256507	0.109047	2.25089e-19	6.79769e-17	7.51136e-56	2.20834e-53	0.000756755	0.311184	2.55388e-23	7.35517e-21	6.74745e-29	2.88116e-26	0.0119774	1	5.53879e-13	1.53978e-10	0.902911	1	0.951484	1	0.547755	1	3.34847e-16	9.6101e-14	0.19931
Phe_Cerebral atherosclerosis	4.56391e-65	0.000205615	2.42271e-18	4.47758e-39	4.52847e-07	1.78221e-15	3.74546e-39	0.00482527	1.24899e-08	0.380868	0.945562	0.296771	3.68372e-07	0.0812939	0.910069	0.379653	0.0063103	0.326096	0.801674	0.0743433	1.36055e-09	2.27376e-13	1.3668e-64	5.2485e-62	0.000530172	0.236457	8.26742e-18	2.78612e-15	1.28409e-38	5.14922e-36	1.86657e-06	0.000520774	4.97463e-15	2.04955e-12	1.25944e-38	4.30728e-36	0.0162729	1	3.27185e-08	1.43634e-05	0.902911	1	0.970889	1	0.658744	1	7.03701e-07	0.000423628	0.270455
Phe_Premature beats	9.96298e-78	3.09235e-15	1.67508e-18	9.56741e-37	0.0132705	1.12002e-20	3.5063e-53	0.783552	0.000723513	0.0289585	0.944884	0.227718	1.39055e-06	0.0612061	0.94431	0.342956	0.00894936	0.354953	0.771579	2.00802e-06	9.47316e-20	3.6438e-20	3.5038e-77	1.14574e-74	4.08759e-14	3.5562e-12	5.76748e-18	1.92634e-15	2.60107e-36	1.10025e-33	0.0247744	1	4.00007e-20	1.28802e-17	1.53317e-52	4.03225e-50	0.834338	1	0.00111235	0.83204	0.18159	1	0.970889	1	0.604905	1	2.53027e-06	0.00159913	0.230777
Phe_Ingrowing nail	7.73512e-73	6.596e-13	4.4504e-27	1.20604e-53	0.00121253	9.96475e-20	2.55132e-39	0.0265101	1.592e-09	0.0896233	0.593501	0.127426	6.11307e-11	0.0255841	0.778686	0.44545	0.00204304	0.257167	0.775433	3.8699e-06	1.22864e-14	2.60709e-11	2.5271e-72	8.89539e-70	6.02016e-12	7.58541e-10	2.39157e-26	5.11795e-24	4.47402e-53	1.38695e-50	0.00293561	1	3.43098e-19	1.14595e-16	8.60415e-39	2.93401e-36	0.0617138	1	4.62324e-09	1.8308e-06	0.420681	1	0.951484	1	0.465206	1	1.66195e-10	7.03003e-08	0.133735
Phe_Blindness and low vision	1.25736e-68	0.000170651	7.22742e-18	2.15174e-43	1.79115e-09	6.95722e-18	3.76635e-39	0.0102802	1.93822e-09	0.796365	0.438799	0.0940164	2.96197e-10	0.102107	0.905596	0.388214	0.00325098	0.2886	0.831246	0.0565657	1.21322e-08	1.17008e-11	3.91861e-68	1.44597e-65	0.000449081	0.196248	2.39526e-17	8.31154e-15	6.56365e-43	2.4745e-40	9.67052e-09	2.05982e-06	2.22245e-17	8.00081e-15	1.26277e-38	4.3313e-36	0.0294819	1	5.6004e-09	2.22896e-06	0.993929	1	0.951484	1	0.409541	1	7.71897e-10	3.40626e-07	0.309018
Phe_Ill-defined descriptions and complications of heart disease	2.78323e-69	1.70566e-06	5.35135e-17	6.58346e-45	2.52876e-24	7.23984e-25	5.93978e-34	0.06083	4.72856e-09	2.6066e-20	0.304764	0.121034	3.74631e-12	2.37065e-19	0.924746	0.431103	4.49723e-07	0.322067	0.784457	7.32565e-05	2.64284e-09	0.00385501	8.72129e-69	3.20071e-66	6.26679e-06	0.00196151	1.72382e-16	6.15405e-14	2.06294e-44	7.57097e-42	5.48694e-23	2.90808e-21	2.97351e-24	8.32582e-22	1.78815e-33	6.83075e-31	0.115246	1	1.31032e-08	5.43785e-06	5.99518e-18	2.99759e-17	0.951484	1	0.450451	1	1.11325e-11	4.30826e-09	3.89464e-17
Phe_Purpura and other hemorrhagic conditions	9.77559e-59	4.99275e-05	9.36948e-21	9.80235e-34	2.34901e-12	2.65615e-15	7.74448e-39	0.00463979	2.64234e-06	0.948141	0.42753	0.085395	0.00135267	0.190806	0.854218	0.392339	0.0309194	0.351379	0.81432	0.864038	2.27349e-06	3.68036e-13	2.71544e-58	1.12419e-55	0.000141769	0.0574166	3.66493e-20	1.07749e-17	2.50505e-33	1.12727e-30	1.6675e-11	2.70136e-09	7.34272e-15	3.05457e-12	2.58149e-38	8.90615e-36	0.0158802	1	5.44568e-06	0.00303869	0.993929	1	0.951484	1	0.388159	1	0.00185629	1	0.420357
Phe_Open wounds of extremities	3.67422e-80	1.36913e-09	3.87579e-18	2.55623e-50	8.54017e-08	9.09695e-22	5.62418e-46	0.0896902	8.82027e-11	0.133015	0.998455	0.32794	1.38936e-15	0.092518	0.990216	0.378472	0.00556344	0.307399	0.734827	0.000666065	1.17376e-13	7.99746e-14	1.33714e-79	4.22535e-77	8.60379e-09	1.57449e-06	1.29946e-17	4.45715e-15	8.80141e-50	2.93967e-47	3.85145e-07	9.8212e-05	3.36383e-21	1.04615e-18	2.17041e-45	6.46781e-43	0.155571	1	2.84924e-10	1.01433e-07	0.557381	1	0.998455	1	0.674083	1	5.2558e-15	1.59776e-12	0.290699
Phe_Blood in stool	4.22463e-73	0.000403371	4.57187e-10	6.40007e-42	1.14253e-05	9.68899e-28	1.09182e-41	0.177873	1.49778e-09	0.351678	0.340396	0.105826	4.90607e-16	0.150113	0.894535	0.391274	0.00311664	0.303679	0.810915	1.13747e-06	8.36175e-13	1.86119e-05	1.38414e-72	4.85833e-70	0.000986972	0.463877	9.40546e-10	5.25765e-07	1.91171e-41	7.36008e-39	3.96951e-05	0.0131391	4.33554e-27	1.11423e-24	3.86337e-41	1.2556e-38	0.266001	1	4.37169e-09	1.72244e-06	0.891678	1	0.951484	1	0.430037	1	1.91904e-15	5.64198e-13	0.381081
Phe_Emphysema	1.2004e-77	1.11292e-05	5.23148e-24	1.83137e-53	1.3659e-09	7.74596e-35	9.6108e-38	0.000289853	1.56454e-13	0.0385917	0.26345	0.131745	2.45886e-14	0.828532	0.959419	0.453688	0.04366	0.277208	0.807332	4.03977e-11	8.09917e-13	0.19939	4.20872e-77	1.38046e-74	3.54532e-05	0.0127986	2.36858e-23	6.0162e-21	6.77195e-53	2.10608e-50	7.51572e-09	1.57079e-06	4.80607e-34	8.90786e-32	3.11336e-37	1.10524e-34	0.00168349	0.33333	6.42581e-13	1.79923e-10	0.225282	1	0.951484	1	0.47055	1	8.41573e-14	2.82769e-11	0.883051
Phe_Acute pharyngitis	6.49109e-76	3.00753e-08	1.25542e-23	1.95966e-62	0.239033	4.84836e-12	7.05252e-34	0.00331602	2.30694e-14	0.0320928	0.565343	0.541296	9.04261e-19	0.0274396	0.726345	0.485371	0.000363526	0.192765	0.794143	6.72313e-05	1.47312e-14	1.3456e-16	2.20199e-75	7.46475e-73	1.51033e-07	3.45866e-05	5.55281e-23	1.44373e-20	8.37774e-62	2.25361e-59	0.32001	1	1.13326e-11	5.57562e-09	2.1176e-33	8.1104e-31	0.0124216	1	1.02829e-13	2.65298e-11	0.197362	1	0.951484	1	0.738467	1	4.0463e-18	1.0399e-15	0.139011
Phe_Symptomatic menopause	4.94598e-54	4.34282e-06	3.29077e-22	7.92336e-88	0.688432	0.951305	0.947089	0.00333419	1.04376e-21	0.475533	0.563362	0.958272	1.35613e-34	0.0906812	0.389957	0.922687	0.000112879	0.105872	0.68553	0.788326	0.963624	4.33995e-06	1.31664e-53	5.68788e-51	1.50556e-05	0.00499425	1.38622e-21	3.78439e-19	4.97916e-87	9.11186e-85	0.790116	1	0.998805	1	0.979454	1	0.0124491	1	7.45541e-21	1.20032e-18	0.902911	1	0.951484	1	0.991196	1	1.47128e-33	1.55955e-31	0.288965
Phe_Lump or mass in breast	2.14763e-62	0.00101046	8.17164e-14	6.55216e-91	1.45946e-09	0.00960972	0.000312432	0.0129852	1.51116e-24	0.985686	0.904531	0.652538	5.90383e-49	0.216926	0.656707	0.900235	1.70154e-05	0.100673	0.739565	4.27885e-05	0.00254645	0.146686	6.22109e-62	2.46977e-59	0.00222611	1	2.20079e-13	9.39739e-11	4.35548e-90	7.53498e-88	7.99229e-09	1.67838e-06	0.0114758	1	0.000366629	0.359297	0.0347145	1	1.24131e-23	1.73784e-21	0.997513	1	0.955199	1	0.789084	1	1.2573e-47	6.7894e-46	0.449968
Phe_Hemangioma and lymphangioma, any site	1.83095e-94	0.00174608	3.98057e-22	7.86139e-41	0.00920232	4.28474e-25	1.18085e-59	9.28489e-05	7.06225e-11	0.0559105	0.898056	0.193314	8.18397e-08	0.0236143	0.924088	0.318092	0.00323983	0.319209	0.843007	7.16183e-09	2.23402e-23	6.73015e-22	7.82748e-94	2.10559e-91	0.00369117	1	1.67068e-21	4.57766e-19	2.30041e-40	9.0406e-38	0.0179367	1	1.7918e-24	4.92745e-22	5.72986e-59	1.35798e-56	0.000628096	0.106776	2.30073e-10	8.12159e-08	0.294941	1	0.952169	1	0.567119	1	1.74288e-07	9.41156e-05	0.127495
Phe_Other nonspecific findings on examination of urine	8.59376e-82	9.71706e-05	2.79857e-28	2.75041e-55	2.54922e-05	9.71195e-12	1.39383e-44	1.30085e-05	2.23547e-14	0.640774	0.584542	0.0966065	1.25447e-11	0.0438254	0.681094	0.419428	0.00213617	0.245288	0.763913	0.0332947	2.14234e-15	7.76034e-29	3.20871e-81	9.88283e-79	0.000261089	0.111746	1.5854e-27	3.21836e-25	1.0614e-54	3.16297e-52	8.42414e-05	0.029316	2.21163e-11	1.11687e-08	5.17066e-44	1.6029e-41	0.00011164	0.0149597	1.00031e-13	2.57079e-11	0.969512	1	0.951484	1	0.416095	1	3.57975e-11	1.44264e-08	0.192364
Phe_Swelling, mass, or lump in head and neck [Space-occupying lesion, intracranial NOS]	9.81644e-74	0.083422	6.122e-20	1.76394e-37	0.000147446	4.04384e-31	1.23836e-43	4.5366e-05	2.29718e-10	0.73301	3.66709e-06	0.0151178	2.98585e-06	0.165148	5.10076e-07	0.0280958	0.021965	8.34133e-07	8.64425e-05	4.05715e-10	1.50005e-15	1.22514e-06	3.24394e-73	1.12889e-70	0.124206	1	2.32353e-19	7.0403e-17	4.89983e-37	2.02853e-34	0.000429127	0.169563	2.11382e-30	4.65041e-28	4.49247e-43	1.42411e-40	0.000336586	0.0521709	7.25758e-10	2.64176e-07	0.990554	1	0.000194086	0.00421716	0.13361	1	5.2908e-06	0.00343373	0.401351
Phe_Nontoxic multinodular goiter	2.20877e-50	1.98288e-06	1.38638e-13	6.72435e-60	0.87089	4.64597e-13	1.11742e-12	0.156175	3.3285e-13	0.0106185	0.577689	0.770939	1.43925e-23	0.0068135	0.118309	0.109644	0.000474558	0.18931	0.712961	5.81035e-07	9.46831e-07	0.950939	5.5826e-50	2.54008e-47	7.19341e-06	0.00228031	3.69059e-13	1.59434e-10	2.76179e-59	7.733e-57	0.937053	1	1.14654e-12	5.34287e-10	1.87871e-12	1.28504e-09	0.240752	1	1.33838e-12	3.82777e-10	0.0803376	1	0.951484	1	0.850845	1	8.57583e-23	1.65514e-20	0.0518909
Phe_Nontoxic uninodular goiter	6.61761e-52	0.000362615	2.81343e-20	7.30342e-55	0.344584	1.42904e-16	5.84254e-17	0.00126301	1.04602e-13	0.0225736	0.816895	0.979428	9.79395e-15	0.00262817	0.145406	0.196643	0.00105958	0.226286	0.712356	4.59538e-07	5.03495e-07	0.816114	1.70633e-51	7.61025e-49	0.000896789	0.417007	1.07848e-19	3.23545e-17	2.79034e-54	8.39893e-52	0.431199	1	4.29085e-16	1.64339e-13	1.16851e-16	6.71892e-14	0.00578671	1	4.40631e-13	1.20292e-10	0.152704	1	0.951484	1	0.991196	1	3.43385e-14	1.1263e-11	0.0262817
Phe_Other disorders of circulatory system	4.89877e-77	7.64547e-06	1.5151e-13	1.02363e-45	9.15484e-23	3.42461e-27	1.78327e-40	0.109441	2.82064e-10	2.78317e-11	0.360067	0.115172	1.75846e-16	2.9595e-10	0.927327	0.418354	0.027718	0.301576	0.781522	4.35727e-05	1.37559e-10	1.50053e-05	1.6867e-76	5.63359e-74	2.52652e-05	0.00879229	4.00544e-13	1.74237e-10	3.25186e-45	1.17717e-42	1.78442e-21	1.05281e-19	1.49745e-26	3.9383e-24	6.21442e-40	2.05076e-37	0.182666	1	8.83851e-10	3.24373e-07	1.60033e-09	3.20065e-08	0.951484	1	0.443453	1	6.99734e-16	2.02223e-13	2.83619e-08
Phe_Nonrheumatic tricuspid valve disorders	1.13215e-64	0.126337	6.45004e-19	4.17695e-53	0.00574767	9.90166e-20	3.12473e-28	3.57484e-05	3.28889e-15	0.544346	0.402856	0.178908	1.47821e-15	0.0739786	0.904827	0.52329	0.00122668	0.242718	0.786634	3.53824e-06	2.26735e-10	0.00141208	3.34698e-64	1.30197e-61	0.181836	1	2.28232e-18	7.41754e-16	1.52977e-52	4.80349e-50	0.0117195	1	3.41949e-19	1.13869e-16	8.24182e-28	3.59343e-25	0.000270465	0.0411107	1.59588e-14	3.78223e-12	0.939244	1	0.951484	1	0.541433	1	5.53727e-15	1.69994e-12	0.256192
Phe_Other chronic nonalcoholic liver disease	1.12881e-79	3.0044e-14	6.05396e-13	7.2135e-49	0.000664093	1.95045e-17	9.88827e-46	0.574131	1.02991e-09	5.93023e-07	2.36027e-06	0.00742375	1.77523e-19	0.259236	0.936586	0.331523	0.00138297	0.218096	0.981881	1.68061e-05	3.92415e-19	2.44736e-19	4.08219e-79	1.29814e-76	3.71512e-13	3.45506e-11	1.50694e-12	6.96205e-10	2.4327e-48	8.29552e-46	0.00168962	0.763707	6.09516e-17	2.24302e-14	3.7654e-45	1.13715e-42	0.646671	1	3.07635e-09	1.18439e-06	1.42078e-05	0.000681976	0.000135715	0.00271431	0.0959249	1	8.16605e-19	2.04151e-16	0.499366
Phe_Acquired spondylolisthesis	2.51021e-82	0.000657841	5.25532e-21	6.02154e-63	0.00086621	4.73285e-13	2.99831e-37	0.000136027	9.45993e-18	0.642317	0.516462	0.133797	3.72047e-23	0.0661153	0.813626	0.449991	0.0009526	0.216128	0.757799	0.000496942	9.34915e-15	1.71587e-19	9.46475e-82	2.88675e-79	0.00152217	0.756517	2.07684e-20	6.04362e-18	2.62302e-62	6.92478e-60	0.00216552	0.996141	1.16548e-12	5.44278e-10	9.60463e-37	3.44806e-34	0.00088881	0.15643	5.33281e-17	1.08789e-14	0.969512	1	0.951484	1	0.473436	1	2.13927e-22	4.27855e-20	0.242916
Phe_Hypermetropia	6.09045e-65	2.29061e-09	3.50442e-24	9.24988e-51	0.00911506	3.81586e-15	1.60029e-32	0.020001	3.70852e-09	0.134256	0.618712	0.148941	7.71368e-11	0.0218521	0.755991	0.45423	0.000688299	0.229798	0.890364	7.23291e-05	5.98924e-13	2.72503e-10	1.81923e-64	7.00402e-62	1.39419e-08	2.6342e-06	1.59924e-23	4.03008e-21	3.2137e-50	1.06374e-47	0.0177968	1	1.04482e-14	4.38824e-12	4.62395e-32	1.84033e-29	0.0488347	1	1.04274e-08	4.2648e-06	0.557381	1	0.951484	1	0.495688	1	2.08723e-10	8.87073e-08	0.120239
Phe_Insulin pump user	3.62792e-59	4.36362e-14	2.19357e-14	1.25843e-36	1.62477e-06	1.66562e-31	3.66036e-35	0.57967	5.51163e-06	0.00173117	0.00244762	0.00274893	1.81978e-09	0.978991	0.896973	0.408075	0.129539	0.352659	0.872543	4.4743e-09	2.69842e-11	0.193033	1.0102e-58	4.17211e-56	5.12057e-13	5.01816e-11	6.04943e-14	2.52261e-11	3.41319e-36	1.44719e-33	6.2701e-06	0.00186849	9.03523e-31	1.91547e-28	1.13156e-34	4.20941e-32	0.649095	1	1.08348e-05	0.00633837	0.0176181	1	0.0827873	1	0.0501789	1	4.45266e-09	2.09275e-06	0.986713
Phe_Sinoatrial node dysfunction (Bradycardia)	1.08065e-58	0.244269	3.59259e-08	1.22549e-18	3.63111e-09	2.47436e-26	1.4107e-41	0.012926	1.51062e-05	0.00431564	0.286165	0.0805732	0.00140124	0.0910974	0.934407	0.395133	0.563433	0.447593	0.764467	3.44937e-05	3.08673e-10	1.37224e-05	2.99456e-58	1.24274e-55	0.321406	1	6.57879e-08	4.13148e-05	2.20895e-18	1.40931e-15	1.87254e-08	4.17577e-06	1.07378e-25	2.84551e-23	4.96116e-41	1.6223e-38	0.0347145	1	2.84789e-05	0.0173721	0.0361213	1	0.951484	1	0.376663	1	0.00191837	1	0.288965
Phe_Cardiac pacemaker/device in situ	5.18514e-58	0.00885	1.20571e-17	1.84891e-21	3.21175e-17	4.64011e-30	5.2884e-40	0.00106661	0.000102419	3.4978e-06	0.230522	0.079735	0.357542	0.00178393	0.937754	0.403655	0.00673985	0.489543	0.792414	0.000171982	1.22259e-07	0.00465656	1.42653e-57	5.96291e-55	0.0161804	1	3.97298e-17	1.38657e-14	3.56753e-21	2.12625e-18	3.73082e-16	3.69351e-14	2.25153e-29	5.33613e-27	1.81002e-39	6.08166e-37	0.0049862	1	0.000176056	0.117782	6.9353e-05	0.00402247	0.951484	1	0.374266	1	0.380012	1	0.0197262
Phe_Other disorders of metabolism	9.28814e-73	1.4795e-07	3.42237e-29	4.66032e-39	0.226188	2.283e-17	8.84206e-49	0.000485744	2.41365e-07	0.146738	0.543872	0.0824912	0.00311935	0.0166811	0.728693	0.373553	0.00676137	0.329787	0.856718	2.34329e-07	7.71845e-23	4.62807e-22	3.02588e-72	1.06814e-69	6.51889e-07	0.000170143	1.98774e-28	3.93573e-26	1.33318e-38	5.35937e-36	0.305301	1	7.07669e-17	2.62545e-14	3.56785e-48	1.01684e-45	0.00259817	0.558606	5.65315e-07	0.000277569	0.58584	1	0.951484	1	0.380269	1	0.00414711	1	0.0999221
Phe_Substance addiction and disorders	2.12047e-62	6.07445e-07	7.08422e-20	7.72831e-46	2.05004e-09	3.84763e-34	3.28971e-31	0.0200837	4.16688e-09	0.425102	0.324328	0.171351	1.12333e-11	0.0504441	0.966572	0.458544	0.000669399	0.266173	0.966696	5.65305e-08	5.30489e-08	0.569808	6.15793e-62	2.43854e-59	2.43401e-06	0.000698562	2.67988e-19	8.14685e-17	2.46193e-45	8.88756e-43	1.09653e-08	2.35755e-06	2.26912e-33	4.42478e-31	9.29526e-31	3.78317e-28	0.0489327	1	1.16592e-08	4.79192e-06	0.902911	1	0.951484	1	0.534021	1	3.22151e-11	1.29183e-08	0.207764
Phe_Type 2 diabetes with ophthalmic manifestations	2.6339e-66	1.39893e-07	4.79715e-16	4.06221e-45	5.13557e-06	1.54628e-19	8.10961e-36	0.176331	1.20266e-08	0.365172	0.428257	0.131754	2.28466e-13	0.0627804	0.954621	0.4289	0.00278094	0.290707	0.816637	0.000846209	1.47419e-10	4.29094e-08	8.01318e-66	3.02898e-63	6.18757e-07	0.000160877	1.44417e-15	5.51672e-13	1.28339e-44	4.67154e-42	1.87489e-05	0.00590591	5.23006e-19	1.77822e-16	2.53425e-35	9.32606e-33	0.264382	1	3.1649e-08	1.38306e-05	0.89221	1	0.951484	1	0.47055	1	7.42193e-13	2.62736e-10	0.234407
Phe_Disease of tricuspid valve	3.25216e-61	6.972e-05	1.02126e-18	2.84097e-51	0.242761	2.77813e-13	9.32053e-27	0.00301485	2.59854e-12	0.0491918	0.781065	0.60454	1.47781e-15	0.00162648	0.0067868	0.0132176	0.00173758	0.25182	0.74042	3.1014e-05	1.35415e-10	2.37821e-07	9.34997e-61	3.73999e-58	0.0001932	0.0801779	3.59159e-18	1.17445e-15	9.99118e-51	3.26712e-48	0.323869	1	7.03712e-13	3.19485e-10	2.3979e-26	1.07186e-23	0.0116737	1	9.73396e-12	2.98833e-09	0.274615	1	0.951484	1	0.758974	1	5.53727e-15	1.69948e-12	0.0181597
Phe_Vertiginous syndromes and other disorders of vestibular system	4.504e-68	2.55878e-09	8.69339e-16	3.91759e-35	0.0145399	1.20709e-21	5.40297e-45	0.186716	3.35893e-06	0.00775955	0.4359	0.781841	2.36747e-07	0.0691386	0.976197	0.391944	0.0153939	0.381511	0.745995	1.075e-06	8.2616e-17	1.9535e-12	1.39989e-67	5.1796e-65	1.54063e-08	2.94259e-06	2.56344e-15	9.9974e-13	1.03331e-34	4.50522e-32	0.0268825	1	4.43501e-21	1.38816e-18	2.01734e-44	6.21342e-42	0.277063	1	6.87326e-06	0.00386277	0.0611197	1	0.951484	1	0.857119	1	4.63815e-07	0.000272259	0.244644
Phe_Gout	2.68465e-103	0.000490353	1.17695e-08	1.30517e-23	1.58268e-05	3.80355e-29	3.0068e-75	0.144523	1.03367e-05	0.745124	0.691046	0.094921	1.91275e-08	0.077095	0.0563	0.28441	0.187915	0.538904	0.851101	2.87909e-08	7.60467e-28	3.06042e-28	1.25502e-102	3.08735e-100	0.00117726	0.563906	2.21884e-08	1.3535e-05	2.65654e-23	1.50094e-20	5.38485e-05	0.0182008	1.79266e-28	4.37408e-26	1.82954e-74	3.45783e-72	0.228613	1	1.9845e-05	0.0118871	0.991774	1	0.951484	1	0.411921	1	4.25467e-08	2.19966e-05	0.262306
Phe_Sprains and strains	1.73528e-65	0.00814938	9.66315e-27	8.01157e-55	0.000304987	8.14089e-08	4.10519e-30	7.05509e-06	2.61006e-14	0.328512	0.718593	0.176283	3.8663e-11	0.216283	0.556411	0.534563	0.00737815	0.202281	0.814951	0.0770384	2.51651e-11	3.74587e-20	5.22402e-65	1.99558e-62	0.0150672	1	5.05119e-26	1.11126e-23	3.05076e-54	9.2133e-52	0.000843113	0.350735	1.45373e-07	9.36202e-05	1.12404e-29	4.72097e-27	6.70525e-05	0.00811335	1.15891e-13	3.00157e-11	0.867333	1	0.951484	1	0.540505	1	1.06625e-10	4.44624e-08	0.449968
Phe_Articular cartilage disorder	2.51805e-67	5.43596e-07	7.49855e-16	2.01378e-62	0.361801	2.1194e-10	9.70696e-25	0.0882483	2.92397e-14	0.156498	0.673432	0.225752	3.16627e-25	0.0618942	0.789427	0.566909	0.000475914	0.193226	0.742311	0.000189349	2.67861e-10	3.14876e-10	7.74265e-67	2.89575e-64	2.19346e-06	0.000625135	2.23983e-15	8.62333e-13	8.5772e-62	2.31584e-59	0.449625	1	4.56424e-10	2.43731e-07	2.3955e-24	1.1163e-21	0.153704	1	1.28834e-13	3.36257e-11	0.59561	1	0.951484	1	0.604905	1	2.04562e-24	3.64121e-22	0.231851
Phe_Morbid obesity	1.73441e-71	1.21431e-05	1.643e-16	8.62171e-42	7.98362e-14	1.65552e-23	1.38486e-39	0.0427876	9.86421e-09	0.000122249	0.416683	0.118104	2.52278e-11	0.00694423	0.953265	0.409391	0.866969	0.288225	0.88089	5.3765e-05	4.32818e-12	1.71861e-07	5.5559e-71	1.99457e-68	3.847e-05	0.0139646	5.09285e-16	1.88945e-13	2.56865e-41	9.91497e-39	6.51146e-13	9.18116e-11	6.52002e-23	1.90385e-20	4.69791e-39	1.59259e-36	0.0914605	1	2.64425e-08	1.13438e-05	0.00163472	0.140586	0.951484	1	0.450258	1	7.04173e-11	2.90119e-08	0.0525386
Phe_Essential tremor	7.7592e-79	0.145097	1.03325e-12	2.69289e-40	1.28057e-12	7.63788e-25	2.52486e-46	0.000986865	2.93085e-12	0.378918	0.808634	0.297897	3.45981e-14	0.927556	0.909458	0.347584	0.0633191	0.344054	0.832529	0.000969162	7.7886e-12	8.56374e-11	2.77977e-78	8.92308e-76	0.207539	1	2.52279e-12	1.18823e-09	7.85995e-40	3.09682e-37	9.44013e-12	1.47266e-09	3.12582e-24	8.78357e-22	9.80941e-46	2.90358e-43	0.00468965	1	1.08725e-11	3.37047e-09	0.902911	1	0.951484	1	0.658744	1	1.17368e-13	3.97878e-11	0.958766
Phe_Hammer toe (acquired)	7.52888e-64	6.81365e-06	4.34162e-13	6.35099e-43	0.0450682	2.00215e-17	3.93079e-35	0.186245	6.77565e-09	0.176889	0.523072	0.141333	9.30214e-14	0.07113	0.917161	0.438254	0.00457599	0.298173	0.781833	4.2492e-06	1.33032e-14	9.76718e-10	2.21438e-63	8.65821e-61	2.28446e-05	0.0078357	1.10706e-12	4.99286e-10	1.92201e-42	7.30364e-40	0.0741465	1	6.23976e-17	2.30247e-14	1.21191e-34	4.52041e-32	0.27672	1	1.85083e-08	7.79199e-06	0.636959	1	0.951484	1	0.482292	1	3.07398e-13	1.06975e-10	0.250151
Phe_Flatulence	8.65317e-72	0.000446357	1.49622e-12	5.52825e-41	0.00356174	9.14384e-19	3.23023e-38	0.075618	5.55488e-09	0.956102	4.39056e-07	0.0174786	1.54573e-13	0.353899	9.92811e-10	0.0230266	0.00892461	6.74496e-07	7.96749e-05	4.01382e-06	4.08253e-14	2.58044e-13	2.79527e-71	9.95115e-69	0.00107387	0.51331	3.60723e-12	1.72065e-09	1.63013e-40	6.35749e-38	0.00759926	1	3.02167e-18	1.05154e-15	1.0644e-37	3.71476e-35	0.136089	1	1.53192e-08	6.38811e-06	0.993929	1	3.15572e-05	0.000504915	0.14481	1	5.04997e-13	1.77759e-10	0.578942
Phe_Reflux esophagitis	2.9339e-62	8.30207e-07	1.01273e-15	3.01507e-54	0.308704	6.73752e-15	3.45048e-25	0.126006	7.95158e-12	0.535673	0.507481	0.205853	1.85363e-19	0.153606	0.889798	0.520694	0.00477496	0.244724	0.763309	1.25079e-06	1.30469e-11	5.32248e-05	8.47735e-62	3.37399e-59	3.22547e-06	0.000954738	2.96346e-15	1.16464e-12	1.14057e-53	3.46733e-51	0.391843	1	1.83605e-14	7.74815e-12	8.6075e-25	3.96806e-22	0.204671	1	2.86656e-11	9.14432e-09	0.939244	1	0.951484	1	0.586976	1	8.49271e-19	2.13167e-16	0.385542
Phe_Thoracic or lumbosacral neuritis or radiculitis, unspecified	1.07423e-64	0.00702264	7.37094e-06	4.23989e-45	3.83709e-10	8.03115e-16	2.25565e-30	0.457951	3.48717e-11	0.00184541	0.473574	0.164486	4.77932e-23	0.00505447	0.968846	0.459249	0.389138	0.254203	0.808207	0.0159949	3.93418e-08	1.08198e-07	3.19217e-64	1.23537e-61	0.0131532	1	1.16597e-05	0.00847658	1.33586e-44	4.87587e-42	2.25135e-09	4.41265e-07	2.29177e-15	9.23582e-13	6.20574e-30	2.594e-27	0.544615	1	1.16239e-10	4.01024e-08	0.018616	1	0.951484	1	0.521099	1	2.69422e-22	5.49622e-20	0.0409341
Phe_Breast cancer [female]	3.63592e-55	0.00225043	7.02046e-21	5.27569e-84	0.861474	0.221267	0.0151433	0.000205141	1.55653e-23	0.30342	0.887997	0.789537	8.84809e-36	0.04285	0.476104	0.997508	0.000105803	0.129734	0.66834	0.283716	0.0926629	0.0833404	9.76942e-55	4.18131e-52	0.00465887	1	2.76491e-20	8.07353e-18	3.14355e-83	6.06704e-81	0.931981	1	0.240054	1	0.0165855	1	0.00125485	0.235913	1.22603e-22	1.79001e-20	0.848207	1	0.951484	1	0.859818	1	9.87893e-35	1.01753e-32	0.190261
Phe_Fracture of vertebral column without mention of spinal cord injury	1.25154e-63	1.82904e-08	9.30141e-25	8.84523e-53	3.43022e-05	2.69576e-14	3.74697e-31	0.0041053	2.44404e-11	0.750658	0.609912	0.183686	4.26945e-12	0.144006	0.737636	0.52502	0.00831355	0.256701	0.757136	0.00194959	8.30575e-11	5.0375e-11	3.6716e-63	1.43927e-60	9.47475e-08	2.10339e-05	4.38386e-24	1.06966e-21	3.22921e-52	1.0172e-49	0.000108971	0.0394476	7.17622e-14	3.10013e-11	1.05355e-30	4.30901e-28	0.0144819	1	8.26662e-11	2.81065e-08	0.993294	1	0.951484	1	0.547755	1	1.25252e-11	4.90987e-09	0.373669
Phe_Poisoning by analgesics, antipyretics, and antirheumatics	1.80814e-60	0.000232068	1.66692e-26	1.87322e-52	0.119785	3.9537e-16	1.12087e-26	2.99078e-05	1.01577e-13	0.20979	0.70681	0.72033	1.95765e-10	0.0650073	0.70441	0.566826	0.00648812	0.250507	0.759226	3.24533e-07	7.85378e-12	1.28048e-05	5.12159e-60	2.07937e-57	0.000591891	0.266878	8.55783e-26	1.91696e-23	6.73189e-52	2.15421e-49	0.178436	1	1.14528e-15	4.54676e-13	2.87083e-26	1.289e-23	0.000237199	0.0343939	4.29464e-13	1.16814e-10	0.685455	1	0.951484	1	0.826726	1	5.18731e-10	2.25129e-07	0.240381
Phe_Acute sinusitis	2.84807e-77	0.0297039	4.44165e-07	7.67099e-46	3.18343e-05	2.18616e-14	3.91374e-40	0.131671	2.24192e-12	0.79866	0.511002	0.105565	4.12545e-23	0.682862	0.984276	0.390455	0.00802584	0.266418	0.798839	0.00408033	4.99802e-13	1.79413e-18	9.89512e-77	3.27529e-74	0.0481798	1	7.61237e-07	0.00051079	2.45046e-45	8.82164e-43	0.000102261	0.0366095	5.83314e-14	2.51408e-11	1.34754e-39	4.5008e-37	0.211651	1	8.45314e-12	2.57821e-09	0.993929	1	0.951484	1	0.430037	1	2.34865e-22	4.74427e-20	0.799686
Phe_Lymphadenitis	9.50458e-75	0.000599728	9.14604e-12	1.42167e-46	1.17357e-06	7.00012e-28	6.72059e-37	0.0636051	1.49417e-11	0.849396	0.375459	0.129103	5.40048e-20	0.38613	0.918944	0.420713	0.00472081	0.270151	0.863384	2.23428e-08	1.05626e-11	0.000799848	3.1774e-74	1.09303e-71	0.00140809	0.689688	2.09521e-11	1.05179e-08	4.64467e-46	1.63492e-43	4.63782e-06	0.00134961	3.14458e-27	8.05014e-25	2.14685e-36	7.72868e-34	0.118936	1	5.17558e-11	1.71829e-08	0.993929	1	0.951484	1	0.466042	1	2.54531e-19	6.21056e-17	0.599257
Phe_Nontoxic nodular goiter	7.79114e-43	0.00828359	1.93852e-19	7.14147e-52	0.175869	1.48913e-13	3.29909e-10	0.000236475	6.29601e-14	0.221788	0.70884	0.676741	1.68202e-13	0.0205697	0.119518	0.0977947	0.00395985	0.226381	0.717759	8.04635e-06	0.00038631	0.0970255	1.79555e-42	8.95981e-40	0.0152907	1	7.12234e-19	2.22929e-16	2.52698e-51	8.21269e-49	0.246046	1	3.8311e-13	1.7125e-10	4.97894e-10	3.79395e-07	0.00140178	0.271946	2.72196e-13	7.24042e-11	0.708488	1	0.951484	1	0.805643	1	5.47966e-13	1.93432e-10	0.114831
Phe_Other symptoms involving abdomen and pelvis	4.12443e-81	0.000564913	8.13222e-13	5.19901e-39	0.000339875	2.16783e-17	2.42396e-49	0.0434502	4.46556e-09	0.399866	0.460176	0.0766025	6.74455e-13	0.106079	0.971924	0.344778	0.00318356	0.305665	0.869125	0.000237432	9.33668e-18	9.12902e-23	1.52022e-80	4.74309e-78	0.00133948	0.64965	2.00258e-12	9.35206e-10	1.48359e-38	5.97886e-36	0.00093061	0.390856	6.73785e-17	2.49301e-14	9.92011e-49	2.78755e-46	0.0925327	1	1.24043e-08	5.1354e-06	0.902911	1	0.951484	1	0.365447	1	2.11341e-12	7.75623e-10	0.315335
Phe_Pulmonary congestion and hypostasis	4.58369e-77	0.0476065	7.88003e-16	2.72229e-38	6.72439e-05	1.49777e-24	1.13892e-46	0.000596485	4.78453e-11	0.82487	0.319265	0.0784557	1.97818e-10	0.144269	0.932365	0.352444	0.0155091	0.388517	0.80222	7.84215e-07	1.4701e-16	2.71059e-11	1.58296e-76	5.27125e-74	0.0740832	1	2.34161e-15	9.06203e-13	7.71092e-38	3.13063e-35	0.000205121	0.0773304	6.08634e-24	1.72243e-21	4.47018e-46	1.30976e-43	0.00311799	0.685957	1.57206e-10	5.50221e-08	0.993929	1	0.951484	1	0.370119	1	5.22968e-10	2.27491e-07	0.373669
Phe_Polyneuropathy in diabetes	4.39971e-60	5.37495e-06	1.02656e-22	6.14916e-46	5.71411e-05	3.22403e-17	5.22009e-31	0.00257667	5.36184e-10	0.404579	0.451408	0.16257	2.25595e-09	0.0481784	0.851999	0.490125	0.00303623	0.288963	0.819384	0.00100954	8.19827e-10	7.41728e-07	1.23708e-59	5.05967e-57	1.82875e-05	0.00618119	4.405e-22	1.18054e-19	1.96979e-45	7.07154e-43	0.000175701	0.0657123	9.91346e-17	3.70764e-14	1.46061e-30	6.0031e-28	0.0102178	1	1.65312e-09	6.16612e-07	0.902911	1	0.951484	1	0.520769	1	5.4733e-09	2.59434e-06	0.201473
Phe_Disorders of function of stomach	6.83944e-50	1.88554e-07	7.95033e-20	1.38476e-52	0.00634402	1.58135e-12	9.65291e-17	0.0432562	2.05681e-10	0.946757	0.606626	0.282246	2.26291e-14	0.366632	0.790635	0.601814	0.0112468	0.231916	0.815701	0.000253665	1.31847e-06	0.0495288	1.71733e-49	7.86536e-47	8.15176e-07	0.000216837	2.98787e-19	9.14288e-17	4.99207e-52	1.59247e-49	0.0128218	1	3.78865e-12	1.81855e-09	1.91394e-16	1.11008e-13	0.0922906	1	6.55218e-10	2.36534e-07	0.993929	1	0.951484	1	0.657544	1	7.79146e-14	2.60235e-11	0.590427
Phe_Nonspecific abnormal findings on radiological and other examination of skull and head	3.30675e-75	4.53967e-08	4.29063e-28	3.28791e-32	0.000226389	4.97295e-16	5.36642e-54	0.000976044	3.47489e-05	0.412241	0.492321	0.0633902	0.0930217	0.0337385	0.778187	0.338304	0.007938	0.364654	0.921438	0.000733088	1.85588e-20	5.01408e-29	1.10868e-74	3.80277e-72	2.22154e-07	5.22062e-05	2.40694e-27	4.93423e-25	8.1842e-32	3.7811e-29	0.000639675	0.260348	1.42616e-15	5.71889e-13	2.37361e-53	6.17138e-51	0.00467688	1	6.31299e-05	0.0399613	0.902911	1	0.951484	1	0.326354	1	0.106761	1	0.159014
Phe_Aortic valve disease	1.94716e-81	0.870764	2.59812e-09	3.40247e-37	1.32846e-07	7.2663e-23	5.59201e-48	0.00154474	2.63674e-12	0.693899	0.285661	0.0698257	4.33199e-15	0.293688	0.856136	0.35309	0.0159704	0.38501	0.742237	0.00027694	3.64807e-13	7.29501e-14	7.22333e-81	2.23923e-78	0.928062	1	5.12493e-09	2.98784e-06	9.36087e-37	3.91284e-34	5.72184e-07	0.000152773	2.80411e-22	8.35624e-20	2.23292e-47	6.43081e-45	0.00678037	1	9.84496e-12	3.03225e-09	0.980527	1	0.951484	1	0.342822	1	1.57651e-14	4.98178e-12	0.531875
Phe_Adverse drug events and drug allergies	9.44401e-67	5.30462e-07	8.12252e-16	5.09535e-44	7.54965e-05	6.40495e-13	2.79553e-38	0.12563	9.70261e-09	0.734534	0.627053	0.133364	5.49397e-13	0.206619	0.808121	0.413572	0.00901958	0.271362	0.858975	0.00866922	2.30208e-14	6.32193e-19	2.89616e-66	1.08606e-63	2.15559e-06	0.000610031	2.40745e-15	9.3409e-13	1.57942e-43	5.85965e-41	0.000229685	0.0868209	1.55723e-12	7.36569e-10	9.2381e-38	3.21486e-35	0.204348	1	2.60701e-08	1.1158e-05	0.990592	1	0.951484	1	0.473436	1	1.73573e-12	6.31806e-10	0.438399
Phe_Tinnitus	3.7155e-72	0.00423721	1.35287e-13	2.01768e-35	0.00142409	3.77427e-18	7.72657e-44	0.0183639	1.37146e-08	0.328726	0.455754	0.0919388	1.76919e-09	0.0474858	0.90623	0.390432	0.00510371	0.326647	0.820677	7.61696e-05	7.82627e-15	2.86643e-16	1.20361e-71	4.27283e-69	0.008504	1	3.60974e-13	1.5558e-10	5.34639e-35	2.32034e-32	0.00338691	1	1.22958e-17	4.34041e-15	2.82081e-43	8.88556e-41	0.0460098	1	3.5845e-08	1.57718e-05	0.867333	1	0.951484	1	0.403548	1	4.3381e-09	2.03457e-06	0.19931
Phe_Cellulitis and abscess of arm/hand	5.30099e-70	0.000428744	3.01848e-18	4.04731e-49	0.0235053	7.3971e-13	5.42454e-34	0.00335992	1.97178e-12	0.543186	0.468435	0.123438	2.25076e-15	0.0685207	0.897017	0.430065	0.00316662	0.283825	0.795517	0.000338193	4.90536e-13	5.40009e-14	1.67017e-69	6.09614e-67	0.0010424	0.493056	1.02397e-17	3.47125e-15	1.36894e-48	4.6544e-46	0.0406483	1	1.79465e-12	8.50666e-10	1.63733e-33	6.23822e-31	0.0124924	1	7.48365e-12	2.26755e-09	0.939244	1	0.951484	1	0.456996	1	8.32275e-15	2.58837e-12	0.244644
Phe_Spinal stenosis of lumbar region	4.99885e-71	0.0156333	1.86737e-18	1.84239e-46	7.58617e-05	1.88504e-06	7.50589e-37	0.000381155	3.38892e-12	0.177528	0.586141	0.111719	1.03509e-12	0.609428	0.737144	0.431853	0.0214732	0.254129	0.824801	0.405386	1.46643e-12	7.46021e-29	1.59243e-70	5.74867e-68	0.0270351	1	6.41036e-18	2.14747e-15	5.98516e-46	2.11875e-43	0.000230187	0.0872409	3.04893e-06	0.00216779	2.39107e-36	8.63178e-34	0.0021278	0.438328	1.24912e-11	3.89726e-09	0.636959	1	0.951484	1	0.437572	1	3.16582e-12	1.19035e-09	0.754405
Phe_Other disorders of arteries and arterioles	2.3759e-79	0.0462959	7.2688e-14	3.74253e-36	2.31336e-12	4.4684e-13	7.11508e-46	0.00266779	8.77049e-10	2.68689e-18	0.431358	0.0717672	3.44564e-10	2.59771e-11	0.949887	0.34189	0.00167636	0.350535	0.842743	0.000688735	4.6946e-18	1.27894e-24	8.56517e-79	2.73229e-76	0.0722392	1	1.96685e-13	8.35911e-11	1.00324e-35	4.30391e-33	1.6524e-11	2.66037e-09	1.10986e-12	5.13867e-10	2.73657e-45	8.18235e-43	0.0105067	1	2.64033e-09	1.00861e-06	4.41418e-16	3.08993e-15	0.951484	1	0.348238	1	8.94467e-10	3.96249e-07	2.71578e-09
Phe_Diseases of nail, NOS	1.37875e-60	2.53069e-10	1.72436e-24	1.14496e-39	4.67456e-11	1.0078e-13	2.45599e-37	0.0258099	1.20026e-06	0.476631	0.160224	0.12943	1.59058e-05	0.662217	0.36623	0.438607	0.196962	0.757364	0.808984	0.15707	4.34048e-10	1.21056e-17	3.93439e-60	1.58556e-57	1.79648e-09	2.91029e-07	8.02841e-24	1.98302e-21	3.3e-39	1.3167e-36	2.9216e-10	5.37574e-08	2.61618e-13	1.15897e-10	7.88936e-37	2.82439e-34	0.0604509	1	2.58001e-06	0.0013803	0.902911	1	0.951484	1	0.466042	1	2.59824e-05	0.0182916	0.784025
Phe_Anal and rectal conditions	2.69129e-65	0.925638	3.66744e-17	6.29152e-41	0.0134386	2.17324e-15	3.44886e-33	9.66091e-06	1.25376e-12	0.270875	0.346812	0.119244	2.33289e-10	0.22202	0.931131	0.432286	0.011006	0.305284	0.864758	3.61136e-05	5.78829e-13	7.69845e-10	8.0809e-65	3.09498e-62	0.979286	1	1.1914e-16	4.21756e-14	1.85045e-40	7.23525e-38	0.0250476	1	6.05138e-15	2.49922e-12	1.01959e-32	3.96619e-30	8.61244e-05	0.01111	4.80607e-12	1.44182e-09	0.792637	1	0.951484	1	0.450451	1	6.15327e-10	2.68283e-07	0.455266
Phe_Functional digestive disorders	7.64094e-56	0.000610163	8.91952e-13	2.17953e-44	0.147094	4.12435e-15	3.13396e-24	0.0562385	3.73981e-10	0.580788	0.472661	0.218425	4.43333e-15	0.184753	0.903045	0.557223	0.00458586	0.257121	0.810125	5.85285e-06	5.11579e-10	0.000295891	2.06755e-55	8.78708e-53	0.00142619	0.701687	2.18709e-12	1.02574e-09	6.77423e-44	2.50646e-41	0.212777	1	1.1266e-14	4.743e-12	7.57155e-24	3.60406e-21	0.109063	1	1.15924e-09	4.30078e-07	0.944893	1	0.951484	1	0.600929	1	1.6083e-14	5.09832e-12	0.414973
Phe_Allergies, other	8.54846e-60	0.0321261	3.22345e-11	1.38841e-43	0.00417889	3.14826e-22	3.08549e-27	0.0170683	8.12526e-12	0.905837	0.396939	0.184331	4.41759e-17	0.316471	0.973949	0.48108	0.0101848	0.2949	0.833346	8.15322e-08	2.07081e-10	0.0451938	2.39774e-59	9.83073e-57	0.0516713	1	7.19799e-11	3.70696e-08	4.25778e-43	1.59667e-40	0.00873767	1	1.17549e-21	3.62049e-19	7.99169e-27	3.54831e-24	0.0437161	1	2.92002e-11	9.34405e-09	0.993929	1	0.951484	1	0.547755	1	1.81437e-16	5.08023e-14	0.552264
Phe_Acute cystitis	1.54712e-57	1.57178e-07	4.64202e-22	5.94212e-65	0.827328	5.63741e-06	8.66787e-17	0.00384517	5.06399e-16	0.131342	0.839606	0.346681	1.33574e-22	0.039325	0.616647	0.682223	0.000747949	0.195384	0.725234	0.00268084	2.33014e-08	1.49911e-09	4.23616e-57	1.77919e-54	6.87282e-07	0.000180755	1.94121e-21	5.33832e-19	2.71168e-64	6.83344e-62	0.916725	1	8.77269e-06	0.00648302	1.72757e-16	9.96805e-14	0.0137755	1	2.57681e-15	5.82359e-13	0.555308	1	0.951484	1	0.674083	1	7.3851e-22	1.5361e-19	0.17875
Phe_Cellulitis and abscess of foot, toe	1.23913e-76	1.02752e-05	6.9517e-17	7.07868e-45	0.000814337	2.48176e-15	5.65295e-43	0.012313	3.76947e-11	0.431498	0.498005	0.103662	6.68726e-15	0.0977494	0.930342	0.382131	0.00533101	0.311311	0.825652	0.000156001	5.11997e-17	1.31167e-20	4.25373e-76	1.425e-73	3.3007e-05	0.0118165	2.20841e-16	7.99445e-14	2.21209e-44	8.14048e-42	0.00204473	0.936487	6.89378e-15	2.85402e-12	2.03153e-42	6.5009e-40	0.0335545	1	1.24925e-10	4.3349e-08	0.902911	1	0.951484	1	0.428816	1	2.38831e-14	7.69035e-12	0.302997
Phe_Breast cancer	3.8876e-52	0.00352867	2.59015e-20	1.52216e-74	0.893391	0.000975711	3.47068e-05	0.00018103	3.63358e-21	0.358919	0.852132	0.634213	1.59044e-30	0.0505672	0.571937	0.917732	0.000326031	0.161894	0.680493	0.0232642	0.0059234	0.160928	1.00692e-51	4.47074e-49	0.00715691	1	9.96213e-20	2.97868e-17	8.02973e-74	1.75048e-71	0.939982	1	0.00127219	1	4.23254e-05	0.0399129	0.00112532	0.208185	2.49676e-20	4.17861e-18	0.891678	1	0.951484	1	0.777858	1	1.45159e-29	1.829e-27	0.207764
Phe_Decubitus ulcer	1.65931e-67	1.93292e-08	2.04621e-22	3.66125e-38	1.72543e-05	1.57096e-17	1.04757e-43	0.0121343	2.42899e-07	0.231681	0.598654	0.113653	2.36077e-06	0.0402323	0.786404	0.403115	0.00759875	0.333052	0.863197	0.000249168	1.69044e-16	1.08771e-18	5.12959e-67	1.90821e-64	9.96796e-08	2.22286e-05	8.71536e-22	2.35315e-19	1.03451e-37	4.21044e-35	5.81889e-05	0.0198424	4.93609e-17	1.80661e-14	3.81237e-43	1.20471e-40	0.0333041	1	5.67751e-07	0.000279334	0.726994	1	0.951484	1	0.440158	1	4.21567e-06	0.00271489	0.180731
Phe_Poisoning/allergy of sulfonamides	1.33137e-52	0.0033095	7.55616e-14	1.99862e-52	1.02387e-11	3.38821e-13	4.71976e-15	0.0135103	1.72305e-13	5.61337e-15	0.571905	0.334928	6.15521e-20	4.6708e-09	0.848227	0.66463	0.199259	0.233829	0.765398	0.000192186	1.0513e-05	0.288049	3.45615e-52	1.53108e-49	0.00676008	1	2.03981e-13	8.68958e-11	7.13794e-52	2.29842e-49	6.76694e-11	1.17745e-08	8.56361e-13	3.89644e-10	8.78273e-15	5.42772e-12	0.0358818	1	7.02662e-13	1.98151e-10	4.61099e-13	6.45538e-12	0.951484	1	0.674083	1	2.88918e-19	7.07849e-17	3.58094e-07
Phe_Dry eyes	8.07326e-61	3.61079e-08	6.37892e-18	2.57189e-52	0.0891201	1.05905e-10	2.42312e-26	0.0297297	6.56509e-12	0.050787	0.498504	0.721309	2.75262e-18	0.0162777	0.0841224	0.280673	0.00205882	0.250408	0.7569	0.000635054	2.22389e-10	3.18602e-11	2.30951e-60	9.28425e-58	1.79758e-07	4.15241e-05	2.12631e-17	7.33576e-15	9.1569e-52	2.95768e-49	0.135926	1	2.31541e-10	1.21791e-07	6.19242e-26	2.78659e-23	0.0683784	1	2.37417e-11	7.54985e-09	0.27945	1	0.951484	1	0.827024	1	1.19906e-17	3.16551e-15	0.0990587
Phe_Rheumatoid arthritis	2.37048e-39	0.00715051	1.26369e-12	6.13735e-55	0.00133199	4.44274e-10	0.000287381	0.0199639	1.12106e-13	0.644643	0.499376	0.510553	7.89301e-22	0.102481	0.884991	0.814132	0.000431216	0.204854	0.79777	0.0592731	0.663851	0.000205561	5.17277e-39	2.72605e-36	0.0133492	1	3.05946e-12	1.45324e-09	2.36052e-54	7.05795e-52	0.00319124	1	9.27251e-10	5.10915e-07	0.000337923	0.330489	0.0488347	1	4.65422e-13	1.28922e-10	0.969512	1	0.951484	1	0.724927	1	4.2023e-21	9.07697e-19	0.309327
Phe_Rheumatoid arthritis and other inflammatory polyarthropathies	3.77126e-37	0.000768693	1.1642e-08	4.36297e-50	0.00614657	7.47631e-09	6.60649e-05	0.341576	3.12447e-11	0.808785	0.563687	0.477579	3.14611e-22	0.380156	0.917144	0.760013	0.00226729	0.216432	0.801004	0.0393765	0.5172	0.0104041	7.9286e-37	4.33694e-34	0.00172994	0.883997	2.1984e-08	1.33883e-05	1.49774e-49	5.01741e-47	0.0124666	1	1.42112e-08	8.59775e-06	7.98053e-05	0.0759746	0.436944	1	1.04756e-10	3.59314e-08	0.993929	1	0.951484	1	0.717861	1	1.6986e-21	3.61803e-19	0.59724
Phe_Solitary pulmonary nodule	2.97827e-59	0.00754962	2.02565e-09	3.12381e-40	0.226902	9.08429e-12	6.51824e-30	0.0878399	3.38e-10	0.323021	0.554753	0.15299	7.53556e-16	0.128983	0.933398	0.451034	0.0055202	0.305829	0.796776	8.37986e-05	4.26314e-13	7.30492e-12	8.31313e-59	3.42501e-56	0.014026	1	4.00947e-09	2.3295e-06	9.07168e-40	3.59239e-37	0.305906	1	2.07692e-11	1.04469e-08	1.7721e-29	7.49598e-27	0.15352	1	1.05339e-09	3.887e-07	0.865426	1	0.951484	1	0.504282	1	2.90802e-15	8.66589e-13	0.352328
Phe_Nonspecific abnormal findings on radiological and other examination of other intrathoracic organs (echocardiogram, etc)	8.84598e-79	0.00130609	5.92712e-15	7.47437e-44	0.00527155	1.24479e-13	2.74086e-43	0.00488178	9.46075e-12	0.474786	0.4925	0.0980068	7.48254e-16	0.11835	0.93695	0.389126	0.00429043	0.302998	0.816148	0.000292171	8.58896e-17	5.90341e-24	3.15928e-78	1.01729e-75	0.00283932	1	1.68717e-14	6.81618e-12	2.30443e-43	8.59553e-41	0.0108643	1	3.20965e-13	1.43151e-10	9.88085e-43	3.15199e-40	0.0163675	1	3.38936e-11	1.08799e-08	0.902911	1	0.951484	1	0.418918	1	2.89728e-15	8.60492e-13	0.335227
Phe_Specific nonpsychotic mental disorders due to brain damage	3.32812e-58	7.51304e-07	6.19478e-13	3.1952e-30	0.000802048	6.81788e-15	8.74501e-37	0.377358	9.63857e-05	0.442905	0.559881	0.107083	7.91755e-07	0.804829	0.929462	0.381323	0.307056	0.385576	0.863269	4.61106e-05	6.46952e-15	9.90238e-14	9.17826e-58	3.82733e-55	2.9406e-06	0.000864	1.53866e-12	7.124e-10	7.67114e-30	3.67448e-27	0.00201828	0.922355	1.84919e-14	7.84057e-12	2.77811e-36	1.00568e-33	0.472725	1	0.000166182	0.110844	0.902911	1	0.951484	1	0.430577	1	1.46858e-06	0.000910518	0.872341
Phe_Retinal vascular changes and abnomalities	1.61815e-60	0.180247	1.93664e-09	4.43146e-34	4.78127e-09	2.66927e-08	3.73583e-33	0.0116412	1.55113e-09	7.92622e-06	0.508285	0.124634	1.49003e-11	0.00425245	0.864776	0.440289	0.848832	0.309963	0.821929	0.452704	1.2257e-09	4.86183e-20	4.60613e-60	1.86088e-57	0.246767	1	3.8399e-09	2.22714e-06	1.14264e-33	5.09617e-31	2.42223e-08	5.49846e-06	4.91932e-08	3.06966e-05	1.10159e-32	4.2962e-30	0.0321813	1	4.51594e-09	1.78379e-06	0.000145599	0.00911515	0.951484	1	0.45792	1	4.22053e-11	1.71353e-08	0.0370479
Phe_Other disorders of intestine	2.41615e-81	0.000130503	1.64801e-10	5.66828e-37	0.00334739	4.02049e-16	8.3508e-49	0.0809044	3.27166e-09	0.442782	0.819463	0.294536	5.43433e-15	0.633487	0.943108	0.335343	0.0176396	0.332058	0.895646	1.75778e-05	3.92852e-20	9.15112e-25	8.9343e-81	2.77857e-78	0.000345803	0.150078	3.53583e-10	1.89521e-07	1.54467e-36	6.51852e-34	0.00722232	1	1.1617e-15	4.62357e-13	3.38148e-48	9.60342e-46	0.14358	1	9.26702e-09	3.76241e-06	0.902911	1	0.951484	1	0.658744	1	1.95909e-14	6.24948e-12	0.769185
Phe_Bacterial pneumonia	7.13278e-61	4.75498e-06	1.05263e-12	1.53555e-42	0.000618476	1.23444e-18	1.50955e-29	0.174326	2.38805e-09	0.933033	0.445106	0.165588	6.56423e-16	0.496046	0.966348	0.473055	0.0162122	0.31609	0.811952	8.06764e-06	3.01741e-10	4.23039e-05	2.04556e-60	8.20269e-58	1.62745e-05	0.00546822	2.56468e-12	1.21053e-09	4.62273e-42	1.76588e-39	0.0015876	0.711247	4.05602e-18	1.41961e-15	4.08467e-29	1.73599e-26	0.262233	1	6.88286e-09	2.74626e-06	0.993929	1	0.951484	1	0.523148	1	2.55029e-15	7.54886e-13	0.678303
Phe_Scar conditions and fibrosis of skin	7.05524e-82	2.37157e-07	3.62499e-11	4.11865e-37	0.320262	2.7258e-19	4.90898e-49	0.240334	9.14887e-09	0.0328998	0.840353	0.291393	5.27304e-15	0.172477	0.935718	0.34342	0.0125516	0.372448	0.808174	1.24039e-08	6.04326e-21	8.34443e-21	2.64284e-81	8.11353e-79	1.01011e-06	0.00027273	8.06332e-11	4.16874e-08	1.13042e-36	4.73645e-34	0.405171	1	9.13897e-19	3.13467e-16	1.99481e-48	5.64532e-46	0.336643	1	2.46977e-08	1.05212e-05	0.19913	1	0.951484	1	0.658744	1	1.90692e-14	6.06399e-12	0.403802
Phe_Diseases of sebaceous glands	7.68717e-76	0.00780891	1.02811e-10	1.59209e-29	0.00189414	6.40641e-17	6.75535e-50	0.0217751	5.40325e-08	0.199803	0.854193	0.261844	6.77106e-09	0.154437	0.992744	0.333836	0.0195302	0.404266	0.836693	6.57785e-05	1.84147e-18	5.47186e-24	2.60007e-75	8.84024e-73	0.0144843	1	2.22661e-10	1.18233e-07	3.75956e-29	1.83091e-26	0.00433917	1	1.93878e-16	7.36737e-14	2.81473e-49	7.76866e-47	0.0526079	1	1.35671e-07	6.21374e-05	0.67317	1	0.951484	1	0.632419	1	1.58589e-08	7.78672e-06	0.386091
Phe_Other derangement of joint	2.26787e-60	6.17005e-09	1.18428e-26	3.73081e-54	0.224975	1.50464e-06	1.63196e-25	0.000871048	2.66257e-12	0.235229	0.779886	0.216526	6.96002e-13	0.0286657	0.596059	0.575208	0.00135212	0.230731	0.789069	0.00945944	1.02214e-10	5.10877e-18	6.39229e-60	2.60805e-57	3.51265e-08	7.09556e-06	6.16254e-26	1.36192e-23	1.4021e-53	4.29043e-51	0.304378	1	2.4509e-06	0.00173033	4.07991e-25	1.87676e-22	0.00428079	1	9.90925e-12	3.06196e-09	0.727042	1	0.951484	1	0.598569	1	2.16911e-12	8.00402e-10	0.143955
Phe_Cholelithiasis and cholecystitis	4.08246e-48	0.0381974	2.15216e-13	2.97284e-35	0.000837595	7.64817e-07	6.64817e-25	0.00244174	1.31125e-09	0.884394	0.490018	0.645143	1.39343e-08	0.437207	0.71654	0.520355	0.0439847	0.292185	0.81672	0.284634	4.4933e-08	3.72017e-14	9.9678e-48	4.69483e-45	0.0609251	1	5.63779e-13	2.47499e-10	7.85922e-35	3.41876e-32	0.00209855	0.963234	1.28026e-06	0.000879539	1.64771e-24	7.6454e-22	0.00978398	1	3.87643e-09	1.50793e-06	0.993929	1	0.951484	1	0.785927	1	3.12367e-08	1.60244e-05	0.638055
Phe_Synovitis and tenosynovitis	1.63251e-53	1.45734e-05	2.68959e-12	5.2864e-44	0.10024	2.5142e-10	1.28566e-22	0.224638	2.5455e-09	0.372174	0.542825	0.196681	3.51804e-16	0.103731	0.925541	0.516161	0.0029642	0.284689	0.804708	0.00139321	2.10894e-08	4.64275e-07	4.30593e-53	1.87738e-50	4.55419e-05	0.0167594	6.37737e-12	3.09302e-09	1.63424e-43	6.07936e-41	0.151878	1	5.35432e-10	2.89133e-07	2.93939e-22	1.47851e-19	0.320513	1	7.30008e-09	2.92733e-06	0.901054	1	0.951484	1	0.569205	1	1.3808e-15	4.04574e-13	0.311464
Phe_Peripheral angiopathy in diseases classified elsewhere	1.69318e-71	0.0330141	2.9939e-12	1.16195e-34	0.169391	1.46534e-17	2.01157e-43	0.00725873	1.45094e-09	0.828843	0.505193	0.104855	7.7915e-11	0.342387	0.928743	0.386258	0.0335278	0.351995	0.840727	4.46437e-08	5.04677e-20	5.52791e-18	5.43897e-71	1.94715e-68	0.0530255	1	7.02651e-12	3.44299e-09	3.04382e-34	1.33624e-31	0.239018	1	4.6295e-17	1.68514e-14	7.27453e-43	2.3133e-40	0.0223196	1	4.2566e-09	1.66859e-06	0.993929	1	0.951484	1	0.430037	1	2.10334e-10	8.96023e-08	0.573972
Phe_Epilepsy	3.0431e-51	1.11756e-05	2.64379e-10	4.24623e-31	3.98602e-05	5.02922e-13	1.23974e-31	0.490637	2.59062e-05	0.1853	0.637909	0.152514	3.50023e-09	0.0802918	0.88459	0.421896	0.00414524	0.318568	0.945005	0.0351684	4.92918e-10	1.13784e-11	7.81153e-51	3.49957e-48	3.55025e-05	0.0128519	5.55825e-10	3.04036e-07	1.03457e-30	4.88316e-28	0.000125244	0.0458392	1.23581e-12	5.7836e-10	3.53772e-31	1.4257e-28	0.577515	1	4.75154e-05	0.0297921	0.653664	1	0.951484	1	0.504282	1	8.43872e-09	4.02527e-06	0.269987
Phe_Other signs and symptoms involving emotional state	9.35085e-68	0.00044346	2.40732e-19	5.85517e-34	0.00109153	7.84493e-16	6.59117e-43	0.00204391	9.4404e-08	0.379709	0.516988	0.105665	5.27743e-06	0.0319889	0.818213	0.385842	0.00405498	0.327123	0.947277	0.000196802	7.67923e-17	2.41021e-19	2.89851e-67	1.07535e-64	0.00107138	0.509979	8.81663e-19	2.76842e-16	1.50636e-33	6.73345e-31	0.00267077	1	2.2442e-15	9.02167e-13	2.36132e-42	7.57985e-40	0.00848553	1	2.31481e-07	0.000108565	0.902911	1	0.951484	1	0.430037	1	9.05828e-06	0.00606904	0.153921
Phe_Bundle branch block	8.81575e-47	1.72761e-05	2.31904e-07	1.52559e-22	0.0120661	3.21469e-15	6.57259e-31	0.8382	0.000957348	0.192168	0.836289	0.477167	2.9735e-06	0.39168	0.983269	0.455152	0.096085	0.434474	0.7548	9.69818e-05	1.05668e-10	3.30421e-08	2.10334e-46	1.01381e-43	5.31216e-05	0.0198675	4.09025e-07	0.000266689	3.01449e-22	1.75443e-19	0.0228223	1	8.84424e-15	3.69689e-12	1.83458e-30	7.55848e-28	0.877097	1	0.00145053	1	0.669132	1	0.951484	1	0.717861	1	5.27705e-06	0.00341953	0.606164
Phe_Sebaceous cyst	2.07374e-60	0.00965691	3.52425e-07	5.5934e-24	0.0749513	2.77272e-10	2.39217e-40	0.232917	1.82658e-05	0.342496	0.550138	0.0874162	1.5064e-07	0.177207	0.966051	0.362305	0.020954	0.408538	0.845306	0.00250857	8.4513e-16	2.93569e-23	5.85945e-60	2.3848e-57	0.0175719	1	6.10374e-07	0.000405288	1.15899e-23	6.43241e-21	0.116332	1	5.87225e-10	3.18863e-07	8.31118e-40	2.751e-37	0.327852	1	3.42112e-05	0.0210057	0.887874	1	0.951484	1	0.39423	1	3.09904e-07	0.000173236	0.408035
Phe_Chronic pulmonary heart disease	7.15384e-49	0.000579996	2.28758e-13	1.07293e-53	0.0229509	4.59263e-07	6.43883e-14	0.0151299	1.75139e-14	0.455719	0.401798	0.865777	5.0428e-22	0.447702	0.817741	0.664782	0.00906409	0.249463	0.71166	0.023478	4.98964e-05	0.000215425	1.76923e-48	8.22691e-46	0.00137242	0.666996	5.96535e-13	2.63072e-10	3.99312e-53	1.23387e-50	0.0398093	1	7.8129e-07	0.000528152	1.14269e-13	7.40465e-11	0.0395441	1	7.89844e-14	2.0141e-11	0.902911	1	0.951484	1	0.915114	1	2.70992e-21	5.79922e-19	0.642165
Phe_Right bundle branch block	1.79043e-62	1.73265e-08	3.5316e-11	1.95831e-25	0.00011939	1.1899e-22	9.56248e-43	0.643457	0.000456176	0.0804533	0.95085	0.333827	4.04151e-06	0.175668	0.892914	0.379696	0.0509231	0.496416	0.780095	8.54201e-06	1.58699e-13	5.45122e-10	5.21265e-62	2.059e-59	9.14014e-08	1.99255e-05	7.87081e-11	4.06134e-08	4.20946e-25	2.25206e-22	0.000355696	0.137299	4.54613e-22	1.36838e-19	3.41517e-42	1.09969e-39	0.708789	1	0.0007216	0.524603	0.39539	1	0.973711	1	0.674083	1	7.08497e-06	0.00464774	0.408035
Phe_Inflammation of the eye	4.06011e-62	1.54067e-06	9.26313e-14	3.97261e-38	0.0027148	6.65896e-20	2.44426e-33	0.0833545	1.02448e-08	0.080419	0.94221	0.534847	1.28217e-12	0.0912123	0.973296	0.460074	0.00615693	0.345103	0.825071	2.36368e-06	7.74123e-12	1.08739e-06	1.17021e-61	4.66913e-59	5.697e-06	0.00177177	2.48893e-13	1.06526e-10	1.11973e-37	4.5685e-35	0.00607398	1	2.31354e-19	7.6578e-17	7.24459e-33	2.8109e-30	0.146796	1	2.73354e-08	1.17815e-05	0.39539	1	0.970046	1	0.736616	1	3.88026e-12	1.4745e-09	0.288965
Phe_Diseases of the larynx and vocal cords	7.73856e-54	0.166738	2.21306e-06	7.43686e-35	6.32053e-08	9.05669e-10	1.6751e-28	0.0128612	1.51367e-11	0.209463	0.00575551	0.245073	1.0204e-15	0.629955	0.926508	0.47422	0.0226847	0.315059	0.806616	0.85483	6.96825e-06	1.60696e-13	2.05528e-53	8.89935e-51	0.230467	1	3.60485e-06	0.00254502	1.9526e-34	8.55239e-32	2.87297e-07	7.26861e-05	1.8434e-09	1.04152e-06	4.43862e-28	1.92636e-25	0.0346426	1	5.2274e-11	1.74073e-08	0.685455	1	0.147735	1	0.616186	1	3.91155e-15	1.17347e-12	0.766611
Phe_Dermatitis due to solar radiation	6.10057e-48	0.056109	1.57966e-06	1.11412e-22	0.000471592	1.75278e-20	1.20107e-28	0.152707	1.01651e-05	0.703604	0.417517	0.159813	2.84401e-07	0.734207	0.979037	0.491804	0.113101	0.393027	0.825673	9.13184e-06	3.85245e-08	0.00462633	1.48323e-47	7.01566e-45	0.0853509	1	2.60259e-06	0.00181661	2.20524e-22	1.28124e-19	0.0012382	0.542331	6.2213e-20	2.0157e-17	3.1973e-28	1.38123e-25	0.236675	1	1.96138e-05	0.0116898	0.981971	1	0.951484	1	0.514802	1	5.53402e-07	0.000327061	0.826163
Phe_Family history	6.83669e-65	0.0287816	1.02266e-10	5.56838e-43	0.0535315	1.11409e-10	6.05011e-32	0.0189549	1.32132e-11	0.495789	0.612252	0.16325	2.40354e-18	0.11392	0.877717	0.455175	0.00189685	0.264092	0.87968	0.000771377	2.85034e-13	4.03951e-17	2.03684e-64	7.86219e-62	0.0469487	1	2.21897e-10	1.17606e-07	1.68962e-42	6.40364e-40	0.0860997	1	2.42653e-10	1.28121e-07	1.73507e-31	6.95763e-29	0.0467771	1	4.6046e-11	1.51952e-08	0.907894	1	0.951484	1	0.521049	1	1.05499e-17	2.76407e-15	0.328341
Phe_Gout and other crystal arthropathies	1.5843e-78	0.000325439	1.07758e-07	3.54678e-22	0.000673147	1.5432e-23	5.97018e-55	0.230697	2.25618e-05	0.617796	0.919667	0.216459	7.10443e-09	0.0576113	0.0239777	0.11159	0.193646	0.528205	0.864849	6.55648e-08	2.32452e-21	3.59604e-19	5.64069e-78	1.82194e-75	0.000811832	0.374254	1.92424e-07	0.000123921	6.94855e-22	4.0788e-19	0.00170887	0.774119	6.09855e-23	1.77468e-20	2.67148e-54	6.86571e-52	0.325523	1	4.1984e-05	0.0259461	0.960323	1	0.960463	1	0.598569	1	1.65722e-08	8.1701e-06	0.222325
Phe_Effects of other external causes	1.24051e-65	0.196836	1.25247e-12	1.58491e-41	0.23108	1.32639e-16	1.44648e-33	0.00134446	1.05159e-12	0.74512	0.431845	0.15321	5.2825e-16	0.131789	0.989865	0.458632	0.00902313	0.337903	0.783644	4.59221e-07	7.99931e-15	1.67574e-10	3.74433e-65	1.42659e-62	0.265682	1	3.03869e-12	1.44034e-09	4.69755e-41	1.82265e-38	0.310446	1	3.99307e-16	1.52535e-13	4.29833e-33	1.66345e-30	0.00608712	1	4.07183e-12	1.20933e-09	0.991774	1	0.951484	1	0.504282	1	2.05928e-15	6.07487e-13	0.354936
Phe_Hyperglyceridemia	5.0209e-57	8.57466e-08	3.5766e-13	1.41526e-33	0.00538204	9.8273e-16	7.33404e-35	0.30721	2.16337e-06	0.022429	0.645454	0.53053	2.23148e-09	0.0608768	0.880201	0.428985	0.010115	0.354539	0.864383	5.20246e-05	5.57897e-14	2.96133e-12	1.3618e-56	5.77404e-54	3.94434e-07	9.86085e-05	9.18101e-13	4.11309e-10	3.60875e-33	1.62755e-30	0.0110524	1	2.77676e-15	1.13014e-12	2.24312e-34	8.43415e-32	0.404687	1	4.49888e-06	0.00248788	0.152623	1	0.951484	1	0.732424	1	5.42537e-09	2.5662e-06	0.230291
Phe_Other deficiency anemia	3.05112e-41	0.00050141	9.76849e-16	6.39478e-39	0.00479603	9.81655e-11	3.58353e-16	0.0128629	6.23717e-09	0.19522	0.592561	0.290763	1.73473e-09	0.955182	0.809513	0.640816	0.150492	0.314918	0.758777	0.000779535	3.2185e-06	0.00920873	6.85309e-41	3.50878e-38	0.0011988	0.576622	2.86576e-15	1.12338e-12	1.8203e-38	7.354e-36	0.00991985	1	2.15029e-10	1.1289e-07	6.97303e-16	4.12106e-13	0.0346426	1	1.71187e-08	7.17274e-06	0.670158	1	0.951484	1	0.658744	1	4.27183e-09	1.99495e-06	0.97167
Phe_Other aneurysm	5.57739e-53	7.64184e-06	7.13711e-10	1.19255e-19	0.000281703	3.05366e-18	1.39321e-37	0.579091	0.0107895	0.393008	0.380187	0.0998125	0.00147358	0.176814	0.913369	0.396754	0.0446756	0.505347	0.829179	0.000564355	4.07344e-11	9.9526e-10	1.45442e-52	6.414e-50	2.52652e-05	0.00878811	1.45785e-09	8.20768e-07	2.20843e-19	1.37144e-16	0.000782509	0.323959	9.97645e-18	3.51171e-15	4.48793e-37	1.60219e-34	0.649095	1	0.0139572	1	0.902911	1	0.951484	1	0.419743	1	0.00200783	1	0.408035
Phe_Kyphoscoliosis and scoliosis	2.15685e-46	4.82503e-05	3.20575e-13	4.77865e-50	0.212621	3.1014e-08	2.09795e-14	0.080207	4.21745e-12	0.246562	0.798507	0.375013	1.59914e-19	0.0797246	0.738196	0.691781	0.00288885	0.251601	0.728029	0.00163448	6.41987e-06	0.000388429	5.13536e-46	2.48038e-43	0.000137687	0.0554879	8.26595e-13	3.68661e-10	1.63555e-49	5.49544e-47	0.288003	1	5.67932e-08	3.56661e-05	3.79346e-14	2.41264e-11	0.14272	1	1.53971e-11	4.85007e-09	0.748143	1	0.951484	1	0.683464	1	7.41539e-19	1.83902e-16	0.268866
Phe_Personal history of diseases of digestive system	2.17059e-70	0.051482	1.30377e-11	4.49658e-38	0.234718	2.71709e-13	7.11896e-39	0.0063285	1.32519e-10	0.553536	0.544392	0.123985	1.04782e-14	0.140271	0.930801	0.412343	0.00441232	0.310448	0.876627	7.29901e-06	2.68009e-17	1.11742e-20	6.87652e-70	2.49618e-67	0.0790445	1	2.96312e-11	1.49934e-08	1.26432e-37	5.17107e-35	0.314965	1	6.89768e-13	3.12465e-10	2.37988e-38	8.1868e-36	0.0199939	1	4.26881e-10	1.52396e-07	0.944755	1	0.951484	1	0.456996	1	3.6515e-14	1.20499e-11	0.369189
Phe_Varicose veins of lower extremity	2.01964e-50	3.42718e-07	1.88612e-23	1.01184e-39	7.94084e-10	8.4299e-16	2.80615e-24	0.00139599	2.67421e-09	0.000350705	0.54617	0.787026	2.0834e-06	0.0414437	0.312444	0.601404	0.525142	0.706098	0.706632	8.3669e-05	5.85737e-08	8.20322e-05	5.11582e-50	2.32258e-47	1.43319e-06	0.000394126	8.27875e-23	2.16903e-20	2.93103e-39	1.16362e-36	4.45462e-09	9.13197e-07	2.39368e-15	9.69438e-13	6.79383e-24	3.22707e-21	0.00628605	1	7.6501e-09	3.07534e-06	0.00429054	0.403311	0.951484	1	0.859818	1	3.73776e-06	0.00239591	0.185448
Phe_Seborrheic dermatitis	3.88349e-69	4.55976e-06	7.30396e-07	1.02107e-25	0.01999	4.17093e-20	3.22223e-45	0.810401	0.00010752	0.250406	0.407137	0.0887786	2.40959e-10	0.194047	0.845497	0.34474	0.0229513	0.451721	0.873409	8.67487e-07	1.05287e-17	6.76727e-15	1.21359e-68	4.46601e-66	1.57469e-05	0.00524373	1.22621e-06	0.000839956	2.20307e-25	1.17424e-22	0.0352045	1	1.45792e-19	4.79657e-17	1.20702e-44	3.70557e-42	0.856582	1	0.000184	0.123648	0.753839	1	0.951484	1	0.39881	1	6.32655e-10	2.77103e-07	0.423443
Phe_Neoplasm of uncertain behavior	1.71415e-60	6.71399e-07	1.19046e-14	7.18415e-27	0.0186453	4.20828e-23	6.8896e-40	0.120282	6.56186e-05	0.543795	0.459743	0.120959	4.15531e-05	0.306576	0.998317	0.41418	0.0856413	0.444039	0.85168	3.84301e-09	1.37075e-16	2.10055e-08	4.86734e-60	1.97127e-57	2.67166e-06	0.000772109	3.32288e-14	1.36902e-11	1.59186e-26	8.26177e-24	0.0332436	1	1.64051e-22	4.83952e-20	2.35105e-39	7.92304e-37	0.197325	1	0.000115561	0.0754614	0.939244	1	0.951484	1	0.450451	1	6.5015e-05	0.047786	0.542913
Phe_Deep vein thrombosis [DVT]	3.43723e-47	2.47355e-05	3.00703e-11	2.78164e-34	0.000709862	7.7997e-15	6.64319e-24	0.247651	5.98388e-07	0.4183	0.518287	0.198305	4.63738e-11	0.167908	0.985964	0.50527	0.010351	0.358993	0.830152	0.00107163	3.04882e-07	0.000234279	8.26949e-47	3.95282e-44	7.40777e-05	0.0284458	6.74091e-11	3.45809e-08	7.23731e-34	3.19889e-31	0.00179022	0.816341	2.11051e-14	8.96965e-12	1.58829e-23	7.63967e-21	0.344792	1	1.32847e-06	0.000688146	0.902911	1	0.951484	1	0.570127	1	1.26976e-10	5.33299e-08	0.402055
Phe_Wheezing	4.52679e-48	0.0013269	8.8559e-19	4.29634e-37	0.00178911	3.44957e-17	4.38748e-23	0.00157422	4.34409e-09	0.899351	0.456961	0.228028	1.43998e-07	0.180774	0.870174	0.574554	0.0254227	0.342172	0.810026	1.55913e-05	4.37976e-08	0.0106281	1.10293e-47	5.20581e-45	0.0028737	1	3.12402e-18	1.01843e-15	1.17638e-36	4.9408e-34	0.00413147	1	1.05505e-16	3.96701e-14	1.01726e-22	5.0456e-20	0.00688347	1	1.20961e-08	4.99571e-06	0.993929	1	0.951484	1	0.604905	1	2.97837e-07	0.000165598	0.412481
Phe_Atrophic gastritis	2.24546e-57	0.0874324	4.37387e-14	1.15261e-38	2.44743e-15	3.76375e-17	1.19271e-30	0.00100753	3.53625e-11	0.472716	0.474851	0.178132	3.59866e-13	0.516202	0.949497	0.484402	0.0218919	0.325778	0.86123	0.273459	1.72135e-05	7.22166e-08	6.13368e-57	2.58228e-54	0.129405	1	1.19476e-13	5.02995e-11	3.27284e-38	1.3255e-35	2.28825e-14	2.81454e-12	1.14809e-16	4.32831e-14	3.28924e-30	1.37162e-27	0.00476816	1	1.17534e-10	4.06668e-08	0.902911	1	0.951484	1	0.540505	1	1.15277e-12	4.13846e-10	0.693974
Phe_Alcoholism	6.62658e-39	2.29e-07	2.48657e-10	7.34396e-20	5.89014e-08	7.49958e-18	3.62442e-29	0.199044	0.000466369	0.000114282	0.00014598	0.00120182	0.00273709	0.163241	0.963487	0.400354	0.0450285	0.494219	0.930892	0.0232365	1.75537e-06	8.2601e-05	1.44329e-38	7.62057e-36	9.82651e-07	0.00026335	5.24688e-10	2.85955e-07	1.36439e-19	8.44555e-17	2.68796e-07	6.77366e-05	2.38246e-17	8.62452e-15	9.7385e-29	4.16808e-26	0.291243	1	0.000735698	0.536324	0.00156458	0.131425	0.00645682	0.167877	0.0276418	1	0.00366433	1	0.398572
Phe_Sepsis and SIRS	1.13014e-64	0.0269653	4.50709e-10	8.61013e-36	0.0019912	1.16942e-19	5.76302e-36	0.0213524	3.24566e-10	0.774916	0.364658	0.137974	7.39466e-15	0.210156	0.886465	0.420383	0.0129993	0.383604	0.834917	3.00423e-06	5.04244e-14	9.76184e-09	3.34698e-64	1.29966e-61	0.044111	1	9.30548e-10	5.18315e-07	2.29737e-35	9.90165e-33	0.00455244	1	4.01444e-19	1.34484e-16	1.80585e-35	6.62747e-33	0.0518043	1	1.01427e-09	3.73251e-07	0.993929	1	0.951484	1	0.477923	1	2.63277e-14	8.50386e-12	0.441827
Phe_Other vitamin B12 deficiency anemia	5.17275e-36	0.00108336	1.18737e-19	1.34095e-32	0.0013912	2.30216e-10	1.13585e-17	0.000782367	7.28911e-08	0.148243	0.668732	0.912584	0.000453755	0.0469397	0.742407	0.633739	0.0142672	0.36076	0.767945	0.0564793	9.50544e-05	0.00101462	1.07571e-35	5.94866e-33	0.00236857	1	4.419e-19	1.36547e-16	3.35238e-32	1.54209e-29	0.00331925	1	4.93013e-10	2.64748e-07	2.316e-17	1.30622e-14	0.00396353	0.899722	1.79881e-07	8.38247e-05	0.58584	1	0.951484	1	0.954065	1	0.000649835	0.521818	0.199224
Phe_Dyschromia and Vitiligo	1.96483e-63	0.248018	2.37855e-06	6.56273e-33	0.132163	2.62725e-17	3.9266e-34	0.0586907	1.23141e-09	0.453678	0.45196	0.136603	1.80935e-15	0.158491	0.944953	0.443973	0.00750892	0.350521	0.822279	6.61613e-07	4.02693e-13	9.02919e-10	5.74949e-63	2.25955e-60	0.325594	1	3.86893e-06	0.00273533	1.64426e-32	7.54714e-30	0.19411	1	8.12187e-17	3.02134e-14	1.18831e-33	4.51559e-31	0.112614	1	3.64981e-09	1.41613e-06	0.902911	1	0.951484	1	0.477489	1	6.71209e-15	2.08075e-12	0.394511
Phe_Cystitis	1.55432e-53	9.62436e-05	9.04155e-20	5.76644e-50	0.387057	6.73103e-08	1.94519e-20	0.000840425	5.94617e-13	0.398106	0.639616	0.279751	1.13837e-15	0.0696964	0.730506	0.623911	0.00187803	0.250074	0.804981	0.00187371	3.64959e-09	2.90381e-10	4.10913e-53	1.78747e-50	0.000259204	0.11068	3.3869e-19	1.03978e-16	1.96778e-49	6.6314e-47	0.475551	1	1.21327e-07	7.74069e-05	4.23669e-20	2.23697e-17	0.00416752	0.966488	2.33382e-12	6.83809e-10	0.902911	1	0.951484	1	0.657544	1	4.33485e-15	1.30912e-12	0.245862
Phe_Precordial pain	3.16013e-53	3.01025e-09	2.97666e-10	9.28432e-44	0.00183302	1.17914e-09	1.00595e-24	0.935249	1.93565e-08	0.251217	0.786807	0.247738	3.00796e-19	0.137863	0.85129	0.527913	0.00365737	0.277846	0.82079	0.0200595	5.66543e-09	1.11581e-11	8.27825e-53	3.63415e-50	1.79367e-08	3.46179e-06	6.21263e-10	3.42316e-07	2.8548e-43	1.0677e-40	0.00421594	1	2.3624e-09	1.35602e-06	2.47717e-24	1.15684e-21	0.950186	1	5.01351e-08	2.226e-05	0.753932	1	0.951484	1	0.616186	1	1.36726e-18	3.45916e-16	0.366995
Phe_Other acquired musculoskeletal deformity	5.9893e-58	2.75209e-07	1.61623e-12	4.11696e-46	0.000675307	4.60328e-13	6.64489e-26	0.163017	3.12166e-11	0.452864	0.554677	0.224187	1.19901e-20	0.169584	0.979185	0.50689	0.00422691	0.295486	0.825296	0.000593371	3.0029e-10	3.14431e-08	1.64384e-57	6.88769e-55	1.15931e-06	0.00031649	3.88843e-12	1.85867e-09	1.32992e-45	4.73451e-43	0.00171058	0.776603	1.13844e-12	5.29377e-10	1.68318e-25	7.64163e-23	0.248526	1	1.04756e-10	3.58991e-08	0.902911	1	0.951484	1	0.604905	1	5.94336e-20	1.37886e-17	0.402166
Phe_Paroxysmal ventricular tachycardia	1.06638e-48	0.031101	9.45848e-11	7.73918e-18	1.56762e-09	6.44255e-22	8.74212e-34	0.0214073	0.000363836	0.000858484	0.3454	0.129575	0.0191761	0.0293628	0.947559	0.433945	0.254582	0.496851	0.894798	7.96272e-05	4.43193e-10	6.23147e-05	2.62039e-48	1.22634e-45	0.0502333	1	2.06008e-10	1.08772e-07	1.33835e-17	8.90006e-15	8.54388e-09	1.80276e-06	2.38998e-21	7.40893e-19	2.61808e-33	1.00534e-30	0.0518281	1	0.000583558	0.418411	0.00977481	0.987256	0.951484	1	0.466042	1	0.0234352	1	0.145548
Phe_Hyperosmolality and/or hypernatremia	1.31268e-53	8.90787e-05	1.89362e-13	2.32707e-30	0.000363065	1.51307e-19	4.33401e-32	0.0579632	1.89214e-06	0.443161	0.425752	0.164051	1.02861e-07	0.109096	0.992982	0.458406	0.00998039	0.385465	0.905086	2.25295e-05	1.88559e-11	5.63756e-06	3.47831e-53	1.50959e-50	0.000242176	0.102441	4.99464e-13	2.17766e-10	5.61034e-30	2.67613e-27	0.000984729	0.417525	5.13284e-19	1.74003e-16	1.24603e-31	4.98411e-29	0.111654	1	3.98529e-06	0.00217597	0.902911	1	0.951484	1	0.521099	1	2.1665e-07	0.000118291	0.320869
Phe_Calcaneal spur; Exostosis NOS	1.28954e-42	8.1433e-08	5.35434e-23	3.04975e-42	0.0200477	1.26711e-09	4.34672e-19	0.00526002	1.0685e-08	0.152566	0.774967	0.308995	6.03415e-08	0.0452366	0.68042	0.634084	0.00533621	0.297021	0.823749	0.00443058	5.98742e-08	4.13648e-06	2.96003e-42	1.48297e-39	3.77613e-07	9.36479e-05	2.32358e-22	6.15749e-20	9.13338e-42	3.50722e-39	0.0352521	1	2.52982e-09	1.45717e-06	9.17199e-19	4.99873e-16	0.0172829	1	2.83781e-08	1.22877e-05	0.594675	1	0.951484	1	0.667941	1	1.29706e-07	6.93927e-05	0.196958
Phe_Acute, but ill-defined cerebrovascular disease	2.69786e-34	4.89768e-05	4.29179e-16	4.10813e-24	2.99214e-05	8.35899e-20	7.75653e-20	0.0267218	0.000203069	0.303034	0.92941	0.855674	0.0170499	0.140292	0.877922	0.590716	0.0549749	0.411044	0.858056	0.000108993	6.78543e-05	0.818977	5.44305e-34	3.10254e-31	0.000139414	0.0563233	1.29883e-15	4.93556e-13	8.55861e-24	4.72435e-21	9.72024e-05	0.0344096	2.89543e-19	9.61284e-17	1.66418e-19	8.92001e-17	0.0620809	1	0.000337471	0.23353	0.848207	1	0.962035	1	0.90852	1	0.0209258	1	0.369189
Phe_Althete's foot	3.38102e-64	5.03879e-08	7.63164e-17	3.78186e-33	0.0147796	2.41538e-18	1.58143e-38	0.0370272	5.37593e-07	0.203343	0.535097	0.133766	2.75698e-08	0.0753636	0.929864	0.42091	0.0080051	0.363486	0.914671	1.92916e-07	1.04401e-16	3.67599e-13	9.96968e-64	3.88817e-61	2.45534e-07	5.79461e-05	2.41774e-16	8.77639e-14	9.5796e-33	4.34914e-30	0.0272381	1	7.91362e-18	2.77768e-15	5.25621e-38	1.81865e-35	0.0817299	1	1.20279e-06	0.000618232	0.675852	1	0.951484	1	0.473436	1	6.0622e-08	3.17053e-05	0.258711
Phe_Other mental disorder	3.57431e-57	0.000212157	1.98669e-17	5.33768e-37	0.00132463	2.87039e-15	7.81718e-33	0.0038956	4.19642e-09	0.520196	0.577532	0.174784	1.34576e-09	0.0599115	0.836298	0.450189	0.0053354	0.322448	0.939411	4.30192e-05	1.05959e-14	1.16636e-11	9.7174e-57	4.11046e-54	0.000544601	0.243981	6.47223e-17	2.2847e-14	1.45804e-36	6.13834e-34	0.00318687	1	7.91595e-15	3.30095e-12	2.27014e-32	8.98976e-30	0.0138698	1	1.17133e-08	4.82588e-06	0.93327	1	0.951484	1	0.538877	1	3.3426e-09	1.54762e-06	0.228898
Phe_Erectile dysfunction [ED]	6.75481e-122	0.183016	0.985544	0.984791	1.35902e-05	9.87972e-31	9.33835e-94	0.600624	0.977702	0.423672	0.685482	0.0558484	2.11638e-07	0.898938	0.595501	0.14637	0.988694	0.988798	0.95701	1.8932e-09	4.53908e-38	6.88906e-45	3.54705e-121	7.76803e-119	0.249521	1	0.992569	1	0.994301	1	4.70745e-05	0.0156287	5.02729e-30	1.13617e-27	7.56275e-93	1.07391e-90	0.666716	1	0.977702	1	0.902911	1	0.951484	1	0.294613	1	4.17069e-07	0.000243383	0.936394
Phe_Staphylococcus infections	3.54062e-48	1.1298e-08	4.35175e-14	6.23237e-33	0.0115109	4.53505e-16	3.5196e-26	0.410225	1.68794e-05	0.355957	0.46164	0.186925	7.81917e-09	0.14471	0.972884	0.481821	0.0154538	0.400507	0.855645	4.1683e-05	6.26446e-10	0.000108936	8.66321e-48	4.07171e-45	6.12865e-08	1.29927e-05	1.19155e-13	5.00451e-11	1.5649e-32	7.16722e-30	0.0219892	1	1.30383e-15	5.21531e-13	8.93497e-26	4.04754e-23	0.500304	1	3.17179e-05	0.0194114	0.891678	1	0.951484	1	0.554029	1	1.81291e-08	8.99204e-06	0.373969
Phe_Fracture of neck of femur	2.92281e-34	1.80109e-05	5.57581e-22	2.08809e-44	1.68309e-05	1.11625e-09	7.36102e-10	0.000171647	2.12394e-12	0.0543823	0.0043925	0.00179771	5.28062e-09	0.244759	0.755371	0.788577	0.0422693	0.334731	0.659432	0.164694	0.136399	0.928294	5.88657e-34	3.36123e-31	5.46506e-05	0.0207126	2.31487e-21	6.41218e-19	6.50759e-44	2.4013e-41	5.6928e-05	0.0193555	2.2403e-09	1.28369e-06	1.09653e-09	8.46518e-07	0.00108458	0.197394	8.03462e-12	2.44253e-09	0.290882	1	0.132931	1	0.0375884	1	1.24696e-08	6.07271e-06	0.481974
Phe_Cystic kidney disease	8.02229e-74	3.59473e-05	5.08511e-13	3.78348e-31	0.268824	6.34962e-13	7.61191e-46	0.0413194	1.04947e-07	0.38858	0.529292	0.0900034	7.75431e-10	0.151165	0.968514	0.364627	0.0237936	0.415106	0.835123	1.37126e-05	7.15785e-20	2.10531e-28	2.65869e-73	9.22564e-71	0.000104392	0.0413394	1.27962e-12	5.84787e-10	9.23778e-31	4.351e-28	0.350906	1	1.54705e-12	7.30206e-10	2.9179e-45	8.7537e-43	0.0891507	1	2.55156e-07	0.000120689	0.902911	1	0.951484	1	0.399177	1	1.97289e-09	8.91746e-07	0.382351
Phe_Heartburn	3.54668e-57	0.016375	2.70669e-07	4.02725e-47	0.0225164	1.0764e-09	5.42924e-22	0.138203	4.15616e-13	0.47534	0.586155	0.25934	4.38745e-26	0.772593	0.974676	0.541376	0.00778307	0.261059	0.827909	0.000765523	1.2032e-09	4.88397e-09	9.66512e-57	4.07868e-54	0.0280701	1	4.71621e-07	0.00031127	1.33084e-46	4.63134e-44	0.0391738	1	2.16789e-09	1.23786e-06	1.21946e-21	6.24363e-19	0.220045	1	1.66536e-12	4.77958e-10	0.902911	1	0.951484	1	0.632419	1	3.07657e-25	5.04557e-23	0.850309
Phe_Effects radiation NOS	3.886e-70	0.438755	0.0010522	1.08607e-39	0.00637559	5.03517e-12	5.44869e-35	0.173763	4.58256e-12	0.979297	0.50017	0.13784	5.75981e-26	0.534358	0.849165	0.404642	0.00577679	0.319524	0.848968	0.000504946	6.31373e-14	2.00872e-18	1.22772e-69	4.4689e-67	0.519119	1	0.00140701	1	3.13814e-39	1.24898e-36	0.012863	1	1.17216e-11	5.79045e-09	1.6754e-34	6.26599e-32	0.261897	1	1.6677e-11	5.26994e-09	0.997115	1	0.951484	1	0.477923	1	3.96633e-25	6.62378e-23	0.707962
Phe_Subjective visual disturbances	1.19539e-50	0.00155289	5.46535e-13	2.87577e-37	1.059e-07	1.63036e-14	9.58359e-24	0.0121879	5.383e-10	0.0391899	0.705427	0.785134	1.05717e-12	0.172757	0.92843	0.525169	0.385341	0.336928	0.845255	0.000647327	7.37016e-08	5.38417e-05	3.04136e-50	1.3747e-47	0.00332579	1	1.36634e-12	6.28515e-10	7.93077e-37	3.30713e-34	4.61305e-07	0.000121785	4.38065e-14	1.87492e-11	2.28181e-23	1.10211e-20	0.0333715	1	1.6552e-09	6.19045e-07	0.227618	1	0.951484	1	0.859818	1	3.2248e-12	1.21575e-09	0.403802
Phe_Other diseases of respiratory system, NEC	3.76412e-49	0.514484	5.80588e-19	1.41969e-37	5.63989e-05	1.24328e-19	9.19901e-23	1.0654e-05	1.12499e-11	0.839008	0.402807	0.229043	5.98628e-09	0.112751	0.944996	0.572834	0.0103136	0.36101	0.824727	8.66442e-06	5.10389e-07	0.103668	9.32917e-49	4.32874e-46	0.584641	1	2.06711e-18	6.67677e-16	3.96272e-37	1.63264e-34	0.000174064	0.0648588	4.25526e-19	1.42977e-16	2.10734e-22	1.05789e-19	9.41099e-05	0.0122521	3.96852e-11	1.29374e-08	0.993929	1	0.951484	1	0.604905	1	1.40782e-08	6.88423e-06	0.326609
Phe_Functional disorders of bladder	4.11022e-55	0.000970895	2.8507e-10	5.22483e-38	0.0087263	5.20739e-09	6.74581e-27	0.0551372	5.55665e-10	0.764904	0.489073	0.679336	1.75624e-15	0.810668	0.915537	0.490948	0.0672198	0.320926	0.836978	0.00228343	2.78821e-11	7.22599e-14	1.10181e-54	4.72676e-52	0.00215131	1	5.98232e-10	3.27831e-07	1.46194e-37	6.00856e-35	0.017125	1	1.00647e-08	5.9885e-06	1.73939e-26	7.75768e-24	0.107471	1	1.69951e-09	6.39015e-07	0.993929	1	0.951484	1	0.80623	1	6.53616e-15	2.01967e-12	0.875273
Phe_Senile dementia	5.38065e-38	0.00041609	9.48609e-16	3.35471e-32	4.94318e-08	3.6212e-13	1.48743e-19	0.0122721	1.41984e-07	0.86819	0.500627	0.239552	2.07778e-06	0.197678	0.915989	0.571404	0.0403972	0.426414	0.750126	0.189598	0.00268451	0.005085	1.14588e-37	6.18775e-35	0.00101378	0.478504	2.79003e-15	1.0909e-12	8.33243e-32	3.85791e-29	2.27386e-07	5.68466e-05	9.09252e-13	4.16437e-10	3.15599e-19	1.71055e-16	0.0335223	1	3.38759e-07	0.000163282	0.993929	1	0.951484	1	0.616186	1	3.73351e-06	0.00238944	0.42731
Phe_Otalgia	3.4344e-54	0.00545727	8.88693e-08	3.4346e-28	0.085419	1.71141e-12	2.58119e-31	0.199058	1.44079e-06	0.970081	0.620552	0.157878	2.37638e-10	0.502507	0.921021	0.457616	0.0316534	0.352519	0.881398	2.81992e-05	5.98668e-13	4.60279e-13	9.18501e-54	3.94955e-51	0.0106371	1	1.59438e-07	0.0001022	7.85246e-28	3.94979e-25	0.130801	1	4.09173e-12	1.96812e-09	7.31125e-31	2.96837e-28	0.291243	1	3.07403e-06	0.0016569	0.997115	1	0.951484	1	0.51288	1	6.25362e-10	2.73283e-07	0.683077
Phe_Cellulitis and abscess of fingers/toes	1.75114e-53	0.000284862	2.55212e-20	1.06881e-29	0.00121908	6.80773e-09	1.17263e-33	0.00129456	9.11417e-07	0.531578	0.65549	0.136225	0.00124782	0.0554872	0.727888	0.449881	0.019276	0.391201	0.867114	0.0460935	5.67091e-12	5.6078e-21	4.60825e-53	2.01381e-50	0.000716829	0.327591	9.84878e-20	2.93494e-17	2.53429e-29	1.22913e-26	0.00294525	1	1.30481e-08	7.82889e-06	3.4936e-33	1.34853e-30	0.00588436	1	1.98886e-06	0.00104813	0.939244	1	0.951484	1	0.477489	1	0.00172062	1	0.217744
Phe_Irritable Bowel Syndrome	2.79249e-38	3.58436e-07	6.40218e-19	1.32617e-46	0.611797	0.000272989	3.24915e-10	0.031786	1.69428e-09	0.476869	0.987338	0.493432	1.21804e-12	0.115022	0.546791	0.782357	0.00384843	0.223723	0.847406	0.00830301	9.66449e-06	4.8613e-05	5.96907e-38	3.21136e-35	1.49348e-06	0.000412202	2.27238e-18	7.3625e-16	4.34499e-46	1.52509e-43	0.719393	1	0.000372847	0.313937	4.91647e-10	3.73652e-07	0.0726718	1	4.90786e-09	1.94842e-06	0.902911	1	0.995079	1	0.717861	1	3.70567e-12	1.40074e-09	0.329044
Phe_Transient alteration of awareness	2.46743e-47	4.2078e-06	2.07006e-10	4.77618e-28	2.22864e-09	2.65698e-24	1.06475e-28	0.418333	2.49278e-05	0.571941	0.420495	0.189391	4.82836e-09	0.243698	0.895161	0.450232	0.0144585	0.414634	0.961048	0.000136277	4.29919e-07	0.0796307	5.94872e-47	2.83754e-44	1.46636e-05	0.00483897	4.39827e-10	2.38057e-07	1.08335e-27	5.4926e-25	1.18107e-08	2.56293e-06	1.07211e-23	3.05553e-21	2.84759e-28	1.22446e-25	0.508545	1	4.59406e-05	0.0286669	0.944893	1	0.951484	1	0.558462	1	1.14723e-08	5.55261e-06	0.480707
Phe_Voice disturbance	1.99073e-41	0.178218	1.47163e-09	4.09522e-34	2.02167e-09	1.51569e-08	6.5623e-19	0.0011263	1.87965e-11	0.332567	0.00385895	0.0686972	2.35327e-12	0.57479	0.872771	0.568268	0.0310485	0.331691	0.816738	0.614708	0.0184639	1.63218e-06	4.48891e-41	2.28934e-38	0.244571	1	2.94326e-09	1.69238e-06	1.05832e-33	4.7095e-31	1.08641e-08	2.32492e-06	2.83883e-08	1.74304e-05	1.37212e-18	7.54664e-16	0.0052439	1	6.41425e-11	2.1616e-08	0.869208	1	0.11994	1	0.340525	1	7.02924e-12	2.70626e-09	0.735868
Phe_Aortic aneurysm	1.24359e-51	2.79205e-05	7.61901e-07	1.43279e-12	0.00690493	1.28366e-17	1.22736e-39	0.960667	0.180905	0.353506	0.375596	0.0905959	0.0340125	0.251165	0.850888	0.373631	0.114477	0.614425	0.838299	8.06831e-05	2.05861e-13	6.93076e-12	3.19939e-51	1.43013e-48	8.21192e-05	0.0321086	1.27724e-06	0.000876186	2.15668e-12	1.64771e-09	0.0138823	1	4.06669e-17	1.47621e-14	4.17592e-39	1.41146e-36	0.969094	1	0.195527	1	0.891678	1	0.951484	1	0.399177	1	0.0406172	1	0.491385
Phe_Acquired toe deformities	1.08721e-39	1.77166e-05	2.00431e-11	4.94532e-29	0.0255982	2.32587e-10	8.06528e-23	0.254862	1.50143e-05	0.181619	0.718636	0.246276	2.59134e-07	0.0915938	0.813289	0.55501	0.0208174	0.381829	0.795858	0.00462045	9.32911e-09	5.07287e-08	2.3815e-39	1.25029e-36	5.41863e-05	0.020374	4.50187e-11	2.30496e-08	1.15592e-28	5.68712e-26	0.0438717	1	4.97166e-10	2.67475e-07	1.85501e-22	9.27507e-20	0.352476	1	2.83521e-05	0.0172664	0.644634	1	0.951484	1	0.616186	1	5.05091e-07	0.000298004	0.289376
Phe_Other diseases of respiratory system, not elsewhere classified	1.54812e-45	5.93117e-08	4.96957e-09	2.55123e-31	0.0170177	4.99493e-18	1.7004e-24	0.72064	2.58102e-06	0.0124385	0.274303	0.535527	7.74278e-12	0.181939	0.948092	0.508307	0.0169821	0.397643	0.834676	2.44297e-06	2.28475e-09	0.00644421	3.64824e-45	1.78034e-42	2.81853e-07	6.82084e-05	9.57287e-09	5.715e-06	6.28246e-31	2.93391e-28	0.0307228	1	1.61353e-17	5.74417e-15	4.14292e-24	1.95546e-21	0.781089	1	5.32885e-06	0.00296817	0.0928851	1	0.951484	1	0.736669	1	2.23163e-11	8.9042e-09	0.413497
Phe_Conjunctivitis, infectious	7.07527e-47	0.000697039	3.47482e-21	3.98649e-36	0.107239	7.692e-10	1.75313e-23	0.000418013	8.63018e-09	0.545203	0.576127	0.224262	3.20804e-06	0.0510249	0.751911	0.56248	0.00719502	0.334103	0.862074	0.000991971	5.35189e-10	1.81991e-09	1.69159e-46	8.13656e-44	0.00159047	0.801595	1.38751e-20	3.99604e-18	1.06615e-35	4.58446e-33	0.16142	1	1.57679e-09	8.8458e-07	4.12291e-23	2.0161e-20	0.00230007	0.480715	2.33523e-08	9.92471e-06	0.939244	1	0.951484	1	0.604905	1	5.67576e-06	0.00368925	0.208821
Phe_Fracture of lower limb	6.90841e-39	1.51421e-05	1.4962e-21	2.74235e-40	0.139778	1.91697e-08	4.58216e-16	0.000219088	3.96104e-11	0.00433169	0.00118311	0.0166824	1.50205e-07	0.170705	0.711155	0.678221	0.0415841	0.342039	0.734358	0.00153752	2.19962e-07	0.000101483	1.50183e-38	7.94467e-36	4.71284e-05	0.0174134	6.10154e-21	1.72063e-18	7.98406e-40	3.1537e-37	0.203732	1	3.55567e-08	2.20451e-05	8.88615e-16	5.26949e-13	0.00132606	0.251951	1.30896e-10	4.55519e-08	0.0361213	1	0.0438895	1	0.142297	1	3.09563e-07	0.000172736	0.402166
Phe_Proteinuria	7.84984e-51	0.499769	2.10156e-10	4.45809e-28	2.89238e-08	4.33323e-12	5.83627e-30	0.00233292	1.50733e-08	0.357537	0.517671	0.161067	2.70256e-08	0.525806	0.906772	0.464852	0.0515097	0.380245	0.881302	0.204326	1.83894e-07	2.76948e-12	2.00607e-50	9.02732e-48	0.575886	1	4.45083e-10	2.4168e-07	1.01722e-27	5.1268e-25	1.35213e-07	3.32624e-05	1.01491e-11	4.98322e-09	1.59045e-29	6.71171e-27	0.00951367	1	3.92179e-08	1.73343e-05	0.891678	1	0.951484	1	0.517393	1	5.95391e-08	3.10794e-05	0.701481
Phe_Hallux valgus (Bunion)	9.59669e-48	0.0246298	1.73817e-09	2.40546e-45	0.15873	2.50544e-06	1.59602e-16	0.0372715	9.8789e-13	0.578796	0.641357	0.31259	1.80137e-21	0.18394	0.877863	0.611551	0.00451138	0.283088	0.780727	0.0234938	4.49237e-07	5.87633e-08	2.32831e-47	1.10362e-44	0.0406374	1	3.46429e-09	1.9989e-06	7.62062e-45	2.76628e-42	0.226757	1	4.0241e-06	0.00288125	3.14284e-16	1.83542e-13	0.0819545	1	3.83809e-12	1.13607e-09	0.944893	1	0.951484	1	0.668175	1	9.37366e-21	2.07158e-18	0.414973
Phe_Elevated prostate specific antigen [PSA]	4.88025e-114	0.938239	0.984632	0.998345	1.51667e-05	2.73559e-28	9.39014e-86	0.0542084	4.8332e-06	0.805854	0.260803	0.0176636	2.11638e-07	0.953534	0.608811	0.168116	0.959128	0.990277	0.988913	1.76726e-08	1.50594e-33	3.45863e-41	2.40871e-113	5.61229e-111	0.988978	1	0.992569	1	0.998345	1	5.20648e-05	0.0174417	1.24838e-27	3.14592e-25	6.70724e-85	1.07987e-82	0.10602	1	9.56658e-06	0.00555818	0.993929	1	0.951484	1	0.145094	1	4.17069e-07	0.000243383	0.97167
Phe_Nonspecific abnormal findings in stool contents	2.707e-38	2.83284e-06	4.19414e-21	7.40545e-34	0.00147971	2.45128e-16	1.92686e-18	0.00362761	2.96751e-07	0.458576	0.485999	0.288934	4.63875e-05	0.0792992	0.877774	0.634672	0.0211956	0.401742	0.785897	0.000102646	7.83249e-06	0.279055	5.79712e-38	3.11305e-35	1.0086e-05	0.00325777	1.66895e-20	4.82326e-18	1.89672e-33	8.51627e-31	0.00350362	1	7.17297e-16	2.81898e-13	3.98541e-18	2.21589e-15	0.0130776	1	6.85269e-07	0.000341264	0.902911	1	0.951484	1	0.658744	1	7.21862e-05	0.0533456	0.268218
Phe_Fracture of ribs	2.23679e-50	0.00583464	1.66011e-06	4.67605e-31	0.169201	4.88022e-12	3.1845e-26	0.308814	6.38375e-08	0.971691	0.552124	0.189179	4.63967e-14	0.800099	0.96703	0.482504	0.0569733	0.386786	0.820005	3.06022e-05	1.80664e-11	1.15705e-08	5.64104e-50	2.57231e-47	0.0111867	1	2.73122e-06	0.00190912	1.13688e-30	5.37746e-28	0.239018	1	1.13839e-11	5.61225e-09	8.10216e-26	3.66217e-23	0.40587	1	1.5856e-07	7.34131e-05	0.997115	1	0.951484	1	0.558462	1	1.56012e-13	5.33562e-11	0.870495
Phe_Inguinal hernia	2.51974e-100	0.25177	0.00381126	3.65913e-07	5.25803e-09	1.5575e-34	3.33505e-72	0.336684	0.0143929	0.229777	2.54157e-13	0.0309506	0.00558124	0.35391	8.91239e-26	0.2138	0.849008	4.33286e-56	0.968139	5.45841e-10	3.12436e-26	2.55601e-29	1.12314e-99	2.89771e-97	0.329392	1	0.00483769	1	4.55411e-07	0.0004208	2.62902e-08	6.04674e-06	9.42698e-34	1.79113e-31	1.95679e-71	3.8353e-69	0.432627	1	0.0181889	1	0.726994	1	5.8456e-11	2.9228e-10	0.20339	1	0.00720362	1	0.578942
Phe_Complications of cardiac/vascular device, implant, and graft	9.00179e-51	3.55817e-05	3.62159e-13	1.6631e-22	1.87755e-10	1.64359e-20	9.57111e-31	0.102782	0.000375554	3.04381e-08	0.396076	0.149137	0.000733139	4.74372e-06	0.949168	0.457288	0.00533666	0.484829	0.886554	1.71432e-06	6.29713e-11	0.00021811	2.29536e-50	1.03521e-47	0.000103855	0.040919	9.27578e-13	4.16483e-10	3.28057e-22	1.91257e-19	1.11875e-09	2.15918e-07	5.85179e-20	1.89013e-17	2.64586e-30	1.10068e-27	0.174593	1	0.000599844	0.431888	8.97534e-07	3.50038e-05	0.951484	1	0.495688	1	0.00102693	0.84311	0.000139879
Phe_Diseases of pancreas	3.50328e-29	3.52459e-08	6.66043e-17	2.91359e-31	0.0034443	2.62285e-13	6.54808e-12	0.0113612	1.60212e-07	4.93231e-05	4.85578e-07	1.62448e-09	2.89397e-05	0.37738	0.833952	0.693403	0.115238	0.375573	0.80685	0.000448443	0.00112195	0.461796	6.43575e-29	4.02878e-26	1.7623e-07	4.05328e-05	2.12764e-16	7.65949e-14	7.1442e-31	3.35063e-28	0.0074175	1	6.67318e-13	3.01628e-10	1.06964e-11	7.53029e-09	0.0318668	1	3.79883e-07	0.000184243	0.000700267	0.0567216	3.28479e-05	0.000558415	1.86815e-07	1.86815e-06	4.59677e-05	0.0332806	0.59614
Phe_Influenza	2.88629e-46	7.18754e-07	9.6859e-17	4.89494e-35	0.0967277	2.05392e-14	5.12295e-23	0.0340513	1.71099e-07	0.156984	0.571127	0.252604	1.1634e-08	0.0741842	0.878661	0.581101	0.00913354	0.354434	0.833133	1.33908e-05	2.4514e-09	0.000131279	6.84378e-46	3.31923e-43	2.84044e-06	0.000826567	3.05172e-16	1.11388e-13	1.28814e-34	5.62918e-32	0.14675	1	5.49305e-14	2.36201e-11	1.18539e-22	5.89139e-20	0.0767721	1	4.04864e-07	0.000196764	0.59561	1	0.951484	1	0.619391	1	2.62335e-08	1.33791e-05	0.256192
Phe_Erythematous conditions	3.46786e-42	1.06968e-07	2.45652e-08	4.60284e-28	0.00303275	3.19929e-17	3.19049e-22	0.795599	0.000201181	0.47302	0.568417	0.249166	6.47437e-10	0.444123	0.999467	0.570366	0.0429523	0.384906	0.820013	1.51098e-05	7.1452e-07	0.0303194	7.91277e-42	3.98804e-39	4.8052e-07	0.000123013	4.5418e-08	2.825e-05	1.0461e-27	5.29326e-25	0.00664316	1	9.86376e-17	3.67918e-14	7.20837e-22	3.66906e-19	0.842515	1	0.000334817	0.231358	0.902911	1	0.951484	1	0.616186	1	1.65456e-09	7.44553e-07	0.64083
Phe_Chronic pharyngitis and nasopharyngitis	3.10572e-51	0.538368	1.85894e-16	2.35867e-31	0.487573	1.20991e-08	7.40247e-28	5.63427e-05	8.92946e-10	0.666767	0.560392	0.174465	2.87766e-06	0.0558562	0.758086	0.517197	0.0139685	0.368688	0.822727	0.000629883	6.77096e-12	1.29517e-15	7.95452e-51	3.57158e-48	0.608176	1	5.71599e-16	2.13778e-13	5.82075e-31	2.71247e-28	0.582857	1	2.27725e-08	1.3914e-05	1.93474e-27	8.51284e-25	0.000399964	0.0647941	2.68117e-09	1.02689e-06	0.973723	1	0.951484	1	0.538877	1	5.11485e-06	0.00330931	0.217744
Phe_Hydronephrosis	1.31968e-59	0.00171907	7.40689e-15	9.62244e-27	3.80242e-08	5.60143e-11	3.82399e-40	0.00453996	7.00908e-07	0.979878	0.561596	0.112847	1.18543e-05	0.222487	0.900588	0.393286	0.038958	0.447068	0.886228	0.278243	1.70929e-12	3.43443e-25	3.69254e-59	1.51764e-56	0.00364075	1	2.07754e-14	8.51792e-12	2.11583e-26	1.10658e-23	1.76519e-07	4.37278e-05	1.24117e-10	6.44165e-08	1.3206e-39	4.39758e-37	0.0156316	1	1.54415e-06	0.000806044	0.997115	1	0.951484	1	0.439911	1	1.96717e-05	0.0136325	0.455266
Phe_Paroxysmal tachycardia, unspecified	3.41033e-37	0.0193603	9.83686e-12	7.72032e-14	9.63714e-12	1.66637e-19	2.66202e-27	0.0171925	0.00560819	0.00231186	0.372726	0.170375	0.555052	0.0527103	0.994591	0.495533	0.11377	0.545017	0.89061	0.00679008	5.74644e-06	0.00426377	7.19611e-37	3.92188e-34	0.0325502	1	2.24452e-11	1.13124e-08	1.2063e-13	8.87836e-11	6.40619e-11	1.10827e-08	5.61971e-19	1.91632e-16	6.91043e-27	3.06132e-24	0.0439363	1	0.00755367	1	0.0222551	1	0.951484	1	0.532603	1	0.570429	1	0.213913
Phe_Other and unspecified coagulation defects	3.46633e-54	0.000986611	1.94506e-15	1.58904e-26	0.000611573	3.60464e-12	4.02163e-33	0.00830662	4.4948e-06	0.0274144	0.496677	0.140824	9.9742e-05	0.634957	0.906264	0.44652	0.438266	0.421177	0.899066	0.000280955	1.37296e-13	8.80286e-15	9.24891e-54	3.98628e-51	0.00218193	1	5.57811e-15	2.23682e-12	3.48076e-26	1.8274e-23	0.00157693	0.703309	8.49454e-12	4.14533e-09	1.18283e-32	4.62488e-30	0.0249415	1	9.10038e-06	0.00516902	0.176126	1	0.951484	1	0.482292	1	0.000150135	0.114703	0.769443
Phe_Coagulation defects	5.62578e-38	0.00536126	4.10576e-13	2.59849e-27	3.38806e-05	4.49643e-16	4.58688e-19	0.0115413	1.77414e-06	0.0923938	0.410329	0.24881	9.69626e-07	0.367377	0.00994473	0.00203653	0.370873	0.417772	0.84528	0.000277309	1.10438e-05	0.201231	1.19587e-37	6.46964e-35	0.0104676	1	1.04925e-12	4.72163e-10	5.81374e-27	2.98826e-24	0.00010793	0.0389627	1.29596e-15	5.17089e-13	9.64336e-19	5.27492e-16	0.0320041	1	3.7436e-06	0.00204026	0.428439	1	0.951484	1	0.616186	1	1.78697e-06	0.00111507	0.590427
Phe_Nonspecific findings on examination of blood	1.38981e-48	0.000388391	1.33629e-10	3.88333e-30	0.13013	3.80981e-15	2.66777e-26	0.106674	2.79986e-07	0.475419	0.445463	0.194717	4.26348e-10	0.216139	0.942659	0.502121	0.0290865	0.434583	0.804997	8.22989e-06	7.05361e-11	9.10948e-06	3.40784e-48	1.59828e-45	0.000952345	0.44665	2.87777e-10	1.53673e-07	9.28447e-30	4.46583e-27	0.192094	1	1.04482e-14	4.38128e-12	6.80251e-26	3.06793e-23	0.179875	1	6.49162e-07	0.000321984	0.902911	1	0.951484	1	0.568335	1	1.09687e-09	4.903e-07	0.449968
Phe_Hypoglycemia	2.72933e-58	0.000814029	6.81989e-11	4.551e-28	0.0472996	5.4108e-09	3.53473e-38	0.079549	1.10237e-06	0.348509	0.713818	0.138944	1.47269e-08	0.127576	0.831624	0.405409	0.0190258	0.388363	0.91124	0.0034167	8.14108e-18	1.77633e-28	7.54503e-58	3.13873e-55	0.00182127	0.936134	1.49673e-10	7.84287e-08	1.03637e-27	5.23365e-25	0.0773983	1	1.04228e-08	6.22242e-06	1.16141e-37	4.06493e-35	0.141832	1	2.38294e-06	0.00126772	0.891678	1	0.951484	1	0.479836	1	3.28854e-08	1.6936e-05	0.349314
Phe_Postmenopausal atrophic vaginitis	1.00986e-35	0.000620765	5.52748e-17	2.91956e-56	0.840997	0.973958	0.962316	0.00180279	2.74273e-15	0.33244	0.742858	0.975611	3.01459e-22	0.0845004	0.514998	0.936214	0.00114333	0.208661	0.759567	0.00318865	7.1452e-07	4.33995e-06	2.08874e-35	1.16134e-32	0.00144803	0.71388	1.77559e-16	6.3566e-14	1.13813e-55	3.35749e-53	0.922741	1	0.998805	1	0.98751	1	0.00767853	1	1.34219e-14	3.15414e-12	0.869208	1	0.951484	1	0.991196	1	1.63527e-21	3.46678e-19	0.277644
Phe_Other diseases of blood and blood-forming organs	1.24347e-35	7.21365e-07	1.7416e-12	2.25329e-23	1.84381e-07	4.50632e-19	1.97073e-22	0.226655	0.000369641	0.154915	0.846946	0.838195	0.000327052	0.153882	0.975324	0.574609	0.055088	0.484084	0.780861	0.00346485	0.000263197	0.125972	2.56271e-35	1.42999e-32	2.84099e-06	0.000829569	4.18129e-12	2.00284e-09	4.54611e-23	2.59128e-20	7.85325e-07	0.000212038	1.50211e-18	5.18227e-16	4.49671e-22	2.26634e-19	0.321397	1	0.000592043	0.425087	0.59561	1	0.951484	1	0.897967	1	0.000471907	0.37611	0.385542
Phe_Other and unspecified disorders of back	2.88433e-41	0.256117	3.3274e-13	1.51338e-36	2.35317e-09	9.9684e-08	2.06152e-16	2.34764e-05	1.4807e-12	0.00197388	0.610903	0.311346	2.40545e-11	0.583125	0.745579	0.661252	0.194168	0.318067	0.793406	0.919343	0.00508071	2.71655e-06	6.49115e-41	3.31698e-38	0.334318	1	8.56041e-13	3.82651e-10	4.07585e-36	1.74039e-33	1.23877e-08	2.70615e-06	1.77182e-07	0.000114637	4.04565e-16	2.37075e-13	0.000192842	0.0269978	5.63845e-12	1.70281e-09	0.0193819	1	0.951484	1	0.667999	1	6.7635e-11	2.76627e-08	0.736812
Phe_Supraventricular premature beats	1.05829e-42	2.60387e-06	5.10825e-09	2.28926e-25	0.0694814	5.13067e-13	8.02536e-26	0.728394	0.000252098	0.189587	0.612245	0.221187	1.36675e-07	0.123906	0.935283	0.526949	0.0232703	0.416267	0.828283	0.000147668	3.22485e-10	9.91527e-08	2.43407e-42	1.21704e-39	9.29953e-06	0.00299445	9.82357e-09	5.87449e-06	4.90251e-25	2.63265e-22	0.109307	1	1.25805e-12	5.90027e-10	2.02839e-25	9.22917e-23	0.786529	1	0.000412393	0.289913	0.662692	1	0.951484	1	0.604194	1	2.83712e-07	0.000157176	0.342528
Phe_Conduct disorders	2.2972e-49	0.000375806	2.75865e-09	4.38793e-21	4.73241e-07	2.60303e-22	1.01844e-33	0.225803	0.000295094	0.559614	0.471667	0.154164	9.91841e-06	0.224786	0.93574	0.41296	0.0255373	0.463442	0.997839	2.3759e-05	5.76371e-11	1.92943e-05	5.71813e-49	2.64178e-46	0.000927418	0.432177	5.41374e-09	3.17245e-06	8.36835e-21	5.04612e-18	1.93675e-06	0.000544227	9.78264e-22	2.99349e-19	3.04208e-33	1.1712e-30	0.320797	1	0.000478643	0.339358	0.944755	1	0.951484	1	0.505095	1	1.65307e-05	0.0114062	0.457529
Phe_Pain and other symptoms associated with female genital organs	2.13585e-32	0.00232467	1.51567e-08	1.97688e-50	0.891923	0.389441	0.718114	0.0611348	8.39578e-14	0.000428494	3.94838e-08	1.1709e-13	5.19305e-25	0.120615	0.618214	0.977785	0.000736431	0.203688	0.814256	0.607768	0.882061	0.252832	4.13506e-32	2.45623e-29	0.00479098	1	2.84342e-08	1.74302e-05	6.82708e-50	2.27342e-47	0.939982	1	0.415837	1	0.748036	1	0.115389	1	3.60267e-13	9.65515e-11	0.00518704	0.492769	3.4928e-06	4.54064e-05	2.69307e-11	1.34653e-10	3.31778e-24	5.97201e-22	0.336907
Phe_Stricture/obstruction of ureter	3.92702e-102	0.482329	4.0009e-08	3.11214e-09	0.0161223	3.62897e-14	2.52796e-74	0.00319943	0.00113562	0.957719	0.466211	0.0287198	0.277231	0.306912	0.925757	0.225427	0.202167	0.700606	0.949385	1.8283e-05	2.62734e-31	7.55293e-60	1.79209e-101	4.51607e-99	0.563698	1	7.29165e-08	4.60103e-05	4.18102e-09	3.57896e-06	0.0294297	1	9.59382e-14	4.17331e-11	1.50917e-73	2.90715e-71	0.0120864	1	0.00170047	1	0.993929	1	0.951484	1	0.190912	1	0.301054	1	0.542913
Phe_Intestinal infection	3.46456e-47	1.39922e-05	2.06983e-13	5.33041e-33	0.00375516	3.71759e-13	1.10962e-24	0.0508346	2.24442e-07	0.476837	0.586205	0.240382	2.96677e-10	0.185355	0.929579	0.546046	0.00822518	0.35115	0.895295	0.000246285	7.668e-10	2.63393e-07	8.31784e-47	3.98425e-44	4.38449e-05	0.0160911	5.44693e-13	2.38031e-10	1.34135e-32	6.12997e-30	0.00796759	1	9.31423e-13	4.27523e-10	2.72082e-24	1.27607e-21	0.105333	1	5.26752e-07	0.000258108	0.902911	1	0.951484	1	0.616186	1	7.71897e-10	3.41179e-07	0.415514
Phe_Skull and face fracture and other intercranial injury	2.69988e-55	1.8233e-08	2.52501e-10	3.58204e-20	6.18948e-10	2.66374e-20	1.03928e-40	0.107489	5.97201e-05	0.000918384	0.00459115	0.120501	3.41482e-05	0.271437	0.915515	0.373313	0.0396133	0.504015	0.981764	0.00199918	4.93233e-12	4.49729e-12	7.27134e-55	3.10486e-52	9.47475e-08	2.09679e-05	5.31824e-10	2.90376e-07	6.70903e-20	4.11934e-17	3.52371e-09	7.1179e-07	9.36788e-20	3.0633e-17	3.64383e-40	1.19518e-37	0.180803	1	0.000105659	0.0686781	0.0103543	1	0.13538	1	0.450451	1	5.38689e-05	0.0392704	0.51127
Phe_Unstable angina (intermediate coronary syndrome)	1.30134e-44	0.170188	6.59473e-13	5.98639e-29	4.71037e-13	7.13966e-12	5.09032e-22	0.00145434	1.95382e-08	2.12097e-17	0.494831	0.233339	2.19272e-07	1.5407e-09	0.912355	0.55132	0.00229576	0.399471	0.861766	0.00291203	3.25416e-08	8.32105e-06	3.04175e-44	1.49654e-41	0.234671	1	1.63095e-12	7.58394e-10	1.39359e-28	6.88435e-26	3.58737e-12	5.41693e-10	1.64872e-11	8.21061e-09	1.14557e-21	5.85386e-19	0.00648251	1	5.04921e-08	2.2469e-05	2.43911e-15	2.43911e-14	0.951484	1	0.609862	1	4.31048e-07	0.000252163	1.36293e-07
Phe_Asphyxia and hypoxemia	4.16746e-52	0.0201889	1.81875e-15	1.78921e-27	0.465675	1.21634e-15	1.2395e-31	0.000956657	8.5459e-08	0.494108	0.450624	0.172049	1.18953e-05	0.110525	0.949274	0.482516	0.0309783	0.44763	0.858642	5.56418e-07	5.96038e-15	4.64503e-10	1.07699e-51	4.79258e-49	0.0337951	1	5.24201e-15	2.09156e-12	4.02659e-27	2.05759e-24	0.561312	1	3.42002e-15	1.39879e-12	3.53772e-31	1.42542e-28	0.00460316	1	2.09995e-07	9.82779e-05	0.907894	1	0.951484	1	0.534748	1	1.97113e-05	0.0136796	0.322324
Phe_Painful respiration	2.43971e-49	0.000674461	1.0048e-09	1.35806e-36	0.37276	1.79681e-11	6.46261e-23	0.0931673	1.41374e-09	0.366194	0.591953	0.258109	2.52305e-16	0.181148	0.967149	0.540232	0.00803957	0.3377	0.860822	2.71867e-05	3.90083e-11	8.49205e-08	6.05975e-49	2.80566e-46	0.00154816	0.775631	2.02722e-09	1.15552e-06	3.67476e-36	1.56177e-33	0.459951	1	4.05163e-11	2.06633e-08	1.48938e-22	7.432e-20	0.160633	1	4.15805e-09	1.6258e-06	0.89221	1	0.951484	1	0.631544	1	9.9708e-16	2.9015e-13	0.412514
Phe_Curvature of spine	1.24076e-38	9.76314e-06	6.61094e-11	1.10918e-47	0.269933	2.74493e-09	3.69787e-08	0.140103	1.44811e-12	0.394636	0.761899	0.55726	2.9694e-23	0.16655	0.858548	0.782346	0.0053571	0.283614	0.753785	0.000104508	0.000300532	0.694802	2.6821e-38	1.42688e-35	3.15382e-05	0.0112276	1.45365e-10	7.60258e-08	3.70803e-47	1.27556e-44	0.351954	1	5.35936e-09	3.15666e-06	5.09288e-08	4.25256e-05	0.222539	1	5.53265e-12	1.66533e-09	0.902911	1	0.951484	1	0.743444	1	1.72465e-22	3.41481e-20	0.401535
Phe_Chronic liver disease and cirrhosis	2.04044e-43	1.41048e-10	1.30885e-08	3.66253e-30	7.61498e-05	9.1928e-10	1.36465e-24	0.517733	8.86625e-07	2.42804e-06	5.43281e-10	1.19411e-05	4.25224e-12	0.583683	0.941181	0.472322	0.020099	0.334375	0.997485	0.0392033	1.31125e-08	2.24592e-10	4.73086e-43	2.3465e-40	1.06714e-09	1.62205e-07	2.46347e-08	1.50518e-05	8.77481e-30	4.21191e-27	0.000230453	0.0875723	1.86779e-09	1.05717e-06	3.33195e-24	1.56935e-21	0.600195	1	1.94213e-06	0.00101962	5.07682e-05	0.00279225	5.67975e-08	6.24773e-07	0.000653919	0.0137323	1.25066e-11	4.89007e-09	0.736812
Phe_Postinflammatory pulmonary fibrosis	2.11296e-47	0.290911	2.07292e-10	5.29675e-32	0.000466566	8.29577e-16	8.49345e-25	0.000228176	2.19262e-11	0.722755	0.4047	0.22389	5.33382e-12	0.259975	0.953552	0.518654	0.0343139	0.431706	0.806571	0.000169125	2.41131e-09	0.000161371	5.10483e-47	2.4299e-44	0.376841	1	4.39827e-10	2.38386e-07	1.31277e-31	6.09127e-29	0.00122781	0.536551	2.36142e-15	9.54014e-13	2.10053e-24	9.76746e-22	0.00136668	0.262403	7.43808e-11	2.52151e-08	0.987608	1	0.951484	1	0.604905	1	1.55682e-11	6.13389e-09	0.499952
[truncated: 651 more rows]
[truncated: 17 more columns]
