# Supplementary material for: Identifying sex-specific sub-phenotypes of Alzheimer's disease progression using longitudinal electronic health records
Source: eBioMedicine. 2026 Jul 16;130:106391. doi: 10.1016/j.ebiom.2026.106391 (PMC13383015; doi:10.1016/j.ebiom.2026.106391)
Supplement: Supplementary Data 2 [file mmc2.xlsx]

## Sheet: Sheet1
Supplementary Data 2
Full tables of phenotypic analyses for five sex-specific AD progression sub-phenotypes (S1-S5).
Purpose				This file provides the source data underlying Figure 4F and Figure 5.
Sheet				Description
Fig. 4F left				Phenotype prevalence across the five sex-specific AD progression sub-phenotypes.
Fig. 4F middle (Subphenotype 1-5)				Phenotype odds ratios and statistical comparisons for each sub-phenotype.
Fig. 4 right				Feature importance values for classifying female- and male-dominant sub-phenotypes.
Fig. 5 survival analysis 1-3				Survival analysis results comparing time to AD onset across sub-phenotypes for each of the three most prevalent comorbid phenotypes.
Note				Sub-phenotypes S1-S5 represent patient-level AD progression trajectories defined by common sequences of disease states.

## Sheet: Fig. 4F left
Phenotypes	S1	S2	S3	S4	S5
Hypertension	0.787	0.753	0.803	0.791	0.779
Hyperlipidemia	0.529	0.629	0.568	0.44	0.694
Essential hypertension	0.448	0.52	0.429	0.377	0.632
Disorders of lipoid metabolism	0.375	0.506	0.415	0.347	0.568
Neurological disorders	0.373	0.499	0.408	0.324	0.477
Malaise and fatigue	0.366	0.458	0.384	0.323	0.427
Memory loss	0.329	0.422	0.355	0.281	0.415
Pain in joint	0.323	0.404	0.326	0.259	0.404
Coronary atherosclerosis	0.311	0.402	0.322	0.242	0.379
GERD	0.288	0.387	0.298	0.229	0.376
Type 2 diabetes	0.281	0.386	0.294	0.227	0.374
Dementias	0.281	0.383	0.293	0.225	0.361
Other anemias	0.279	0.376	0.281	0.224	0.354
Shortness of breath	0.272	0.37	0.276	0.217	0.347
Ischemic Heart Disease	0.239	0.349	0.231	0.199	0.318
Other symptoms of respiratory system	0.237	0.347	0.229	0.195	0.316
Back pain	0.236	0.343	0.227	0.193	0.31
Other cerebral degenerations	0.232	0.342	0.226	0.191	0.308
Diabetes mellitus	0.228	0.342	0.224	0.19	0.301
Arthropathy NOS	0.226	0.339	0.223	0.189	0.298
Abnormality of gait	0.217	0.335	0.214	0.185	0.293
Hypercholesterolemia	0.217	0.331	0.209	0.184	0.289
Cataract	0.21	0.328	0.206	0.182	0.288
Cough	0.208	0.324	0.203	0.181	0.286
Cardiac dysrhythmias	0.205	0.319	0.199	0.176	0.273
Delirium dementia and amnestic and other cognitive disorders	0.203	0.31	0.198	0.174	0.268
Diseases of esophagus	0.202	0.31	0.196	0.173	0.268
Esophagitis, GERD and related diseases	0.201	0.305	0.194	0.167	0.267
Alzheimer's disease	0.196	0.302	0.193	0.165	0.263
Cerebrovascular disease	0.195	0.296	0.191	0.165	0.262
Dizziness and giddiness (Light-headedness and vertigo)	0.192	0.294	0.189	0.164	0.261
Vitamin D deficiency	0.192	0.291	0.189	0.151	0.257
Abdominal pain	0.191	0.289	0.188	0.151	0.257
Sleep apnea	0.188	0.287	0.186	0.151	0.257
Osteoarthrosis NOS	0.188	0.284	0.185	0.149	0.256
Chronic renal failure [CKD]	0.186	0.283	0.185	0.147	0.252
Urinary tract infection	0.185	0.28	0.184	0.146	0.251
Retention of urine	0.184	0.276	0.181	0.143	0.249
Anxiety disorder	0.176	0.271	0.179	0.142	0.247
Malignant neoplasm, other	0.171	0.266	0.173	0.137	0.243
Other symptoms/disorders or the urinary system	0.167	0.257	0.171	0.134	0.238
Senile cataract	0.167	0.256	0.171	0.134	0.238
Osteoarthrosis	0.165	0.251	0.17	0.129	0.235
Spondylosis without myelopathy	0.165	0.249	0.169	0.126	0.234
Mood disorders	0.164	0.249	0.168	0.125	0.233
Frequency of urination and polyuria	0.16	0.248	0.166	0.125	0.233
Hearing loss	0.159	0.246	0.166	0.125	0.229
Nonspecific chest pain	0.158	0.244	0.166	0.125	0.228
Syncope and collapse	0.156	0.244	0.163	0.122	0.226
Circulatory disease NEC	0.154	0.24	0.162	0.121	0.222
Hypertensive heart and/or renal disease	0.154	0.237	0.162	0.121	0.217
Hematuria	0.153	0.236	0.162	0.12	0.217
Abnormal findings examination of lungs	0.152	0.236	0.159	0.12	0.217
Obesity	0.151	0.233	0.155	0.119	0.21
Vitamin deficiency	0.15	0.229	0.153	0.116	0.208
Diverticulosis	0.149	0.227	0.153	0.116	0.204
Depression	0.148	0.227	0.152	0.116	0.203
Other specified cardiac dysrhythmias	0.148	0.225	0.15	0.115	0.202
Chronic airway obstruction	0.147	0.22	0.15	0.113	0.201
Sleep disorders	0.144	0.219	0.149	0.112	0.199
Abnormal function study of cardiovascular system	0.143	0.217	0.149	0.11	0.199
Acute renal failure	0.137	0.215	0.144	0.106	0.194
Renal failure	0.137	0.212	0.143	0.105	0.193
Actinic keratosis	0.136	0.212	0.142	0.105	0.193
Hypertensive chronic kidney disease	0.135	0.21	0.141	0.105	0.192
Overweight, obesity and other hyperalimentation	0.134	0.209	0.141	0.103	0.191
Seborrheic keratosis	0.13	0.206	0.14	0.102	0.19
Pain in limb	0.129	0.203	0.139	0.1	0.188
Cardiac conduction disorders	0.125	0.201	0.135	0.098	0.186
Other disorders of the kidney and ureters	0.124	0.201	0.135	0.098	0.186
Urinary incontinence	0.124	0.2	0.134	0.098	0.185
Hypothyroidism NOS	0.123	0.199	0.134	0.098	0.184
Occlusion and stenosis of precerebral arteries	0.123	0.197	0.134	0.095	0.183
Atrial fibrillation and flutter	0.121	0.197	0.134	0.095	0.183
Cerebral ischemia	0.121	0.193	0.133	0.094	0.179
Swelling of limb	0.119	0.191	0.132	0.094	0.178
Allergic rhinitis	0.118	0.191	0.13	0.093	0.178
Abnormal movement	0.115	0.189	0.129	0.093	0.175
Hypertensive heart disease	0.114	0.188	0.129	0.091	0.175
Edema	0.114	0.188	0.129	0.09	0.174
Anxiety disorders	0.113	0.187	0.129	0.09	0.173
Spondylosis and allied disorders	0.112	0.185	0.126	0.087	0.172
Other dyspnea	0.111	0.184	0.126	0.086	0.17
Hypovolemia	0.109	0.183	0.123	0.084	0.169
Encounter for long-term (current) use of anticoagulants, antithrombotics, aspirin	0.109	0.182	0.123	0.084	0.168
Benign neoplasm of colon	0.109	0.182	0.123	0.084	0.168
Myocardial infarction	0.109	0.18	0.122	0.084	0.166
Other chronic ischemic heart disease, unspecified	0.109	0.18	0.121	0.083	0.165
Impaired fasting glucose	0.109	0.179	0.121	0.083	0.164
Vitamin B-complex deficiencies	0.109	0.179	0.121	0.083	0.164
Disorders of fluid, electrolyte, and acid-base balance	0.108	0.177	0.12	0.083	0.161
Encounter for long-term (current) use of aspirin	0.107	0.175	0.12	0.083	0.16
Injury, NOS	0.106	0.172	0.119	0.082	0.158
Peripheral vascular disease, unspecified	0.104	0.169	0.117	0.08	0.154
Cervicalgia	0.104	0.169	0.117	0.08	0.154
Degeneration of intervertebral disc	0.104	0.167	0.115	0.079	0.153
Degenerative skin conditions and other dermatoses	0.103	0.166	0.114	0.078	0.152
Altered mental status	0.102	0.165	0.113	0.078	0.151
Other abnormal blood chemistry	0.102	0.164	0.113	0.078	0.151
Erectile dysfunction [ED]	0.102	0.164	0.113	0.076	0.151
Acute upper respiratory infections of multiple or unspecified sites	0.101	0.161	0.112	0.076	0.151
Atopic/contact dermatitis due to other or unspecified	0.101	0.16	0.112	0.076	0.15
Nausea and vomiting	0.101	0.159	0.112	0.075	0.15
Other arthropathies	0.1	0.158	0.112	0.075	0.15
Sensorineural hearing loss	0.1	0.158	0.111	0.074	0.149
Cardiomegaly	0.099	0.155	0.11	0.074	0.149
Other non-epithelial cancer of skin	0.098	0.155	0.109	0.072	0.149
Dermatophytosis of nail	0.098	0.154	0.108	0.072	0.149
Transient cerebral ischemia	0.098	0.153	0.107	0.072	0.147
Spinal stenosis	0.098	0.153	0.107	0.072	0.146
Symptoms of the muscles	0.098	0.153	0.107	0.072	0.144
Mixed hyperlipidemia	0.098	0.153	0.107	0.071	0.143
Palpitations	0.096	0.152	0.105	0.071	0.143
Parkinson's disease	0.095	0.152	0.105	0.07	0.143
Pulmonary collapse; interstitial and compensatory emphysema	0.094	0.149	0.104	0.069	0.14
Other dyschromia	0.093	0.149	0.104	0.069	0.14
Electrolyte imbalance	0.093	0.149	0.104	0.069	0.139
Symptoms involving cardiovascular system	0.092	0.147	0.104	0.069	0.138
Other conditions of brain, NOS	0.092	0.147	0.103	0.069	0.136
Mild cognitive impairment	0.092	0.147	0.103	0.068	0.136
Disorder of skin and subcutaneous tissue NOS	0.092	0.147	0.103	0.068	0.136
Abnormal glucose	0.091	0.147	0.102	0.068	0.135
Heart failure NOS	0.091	0.146	0.102	0.068	0.135
Hypothyroidism	0.091	0.145	0.101	0.068	0.135
Other abnormal glucose	0.091	0.145	0.101	0.067	0.134
Tobacco use disorder	0.091	0.144	0.1	0.067	0.134
Other persistent mental disorders due to conditions classified elsewhere	0.09	0.144	0.1	0.067	0.133
Abdominal hernia	0.087	0.144	0.099	0.067	0.133
Dysphagia	0.087	0.144	0.099	0.066	0.133
Occlusion of cerebral arteries	0.086	0.143	0.098	0.066	0.133
Other disorders of soft tissues	0.086	0.142	0.096	0.066	0.131
Glaucoma	0.085	0.142	0.095	0.065	0.131
Other disorders of bladder	0.085	0.141	0.095	0.065	0.13
Lack of coordination	0.084	0.141	0.095	0.064	0.128
Symptoms involving nervous and musculoskeletal systems	0.084	0.141	0.095	0.064	0.128
Obstructive sleep apnea	0.083	0.14	0.094	0.064	0.128
Benign neoplasm of skin	0.082	0.14	0.094	0.063	0.127
Congestive heart failure; nonhypertensive	0.082	0.139	0.094	0.062	0.125
Cyst of kidney, acquired	0.082	0.139	0.094	0.062	0.125
Hypotension NOS	0.081	0.138	0.094	0.062	0.125
Angina pectoris	0.08	0.138	0.093	0.061	0.124
Diaphragmatic hernia	0.08	0.138	0.092	0.061	0.123
Insomnia	0.08	0.137	0.092	0.061	0.122
Other abnormality of urination	0.08	0.137	0.092	0.061	0.122
Organic or persistent insomnia	0.079	0.136	0.091	0.06	0.121
Stricture/obstruction of ureter	0.079	0.135	0.09	0.06	0.121
Intervertebral disc disorders	0.078	0.134	0.09	0.058	0.12
Atherosclerosis	0.078	0.132	0.089	0.058	0.12
Bacterial infection NOS	0.078	0.132	0.089	0.058	0.12
Congestive heart failure (CHF) NOS	0.078	0.131	0.088	0.057	0.119
Contusion	0.077	0.131	0.088	0.057	0.119
Type 2 diabetes with neurological manifestations	0.076	0.129	0.087	0.055	0.117
Abnormal electrocardiogram [ECG] [EKG]	0.076	0.129	0.087	0.054	0.117
Impacted cerumen	0.076	0.129	0.087	0.054	0.116
Chronic dermatitis due to solar radiation	0.076	0.128	0.087	0.054	0.116
Arrhythmia (cardiac) NOS	0.075	0.128	0.087	0.053	0.115
Urinary calculus	0.075	0.126	0.087	0.053	0.115
Pain	0.074	0.126	0.086	0.053	0.114
Osteoarthrosis, localized, primary	0.074	0.125	0.086	0.053	0.114
Fever of unknown origin	0.073	0.125	0.085	0.052	0.113
Diverticulosis and diverticulitis	0.073	0.125	0.085	0.052	0.113
Chronic sinusitis	0.073	0.125	0.085	0.051	0.113
Dermatophytosis	0.072	0.124	0.085	0.051	0.112
Hyposmolality and/or hyponatremia	0.072	0.124	0.085	0.051	0.112
Symptoms and disorders of the joints	0.072	0.124	0.085	0.051	0.111
Atrial fibrillation	0.071	0.124	0.084	0.051	0.111
Encephalopathy, not elsewhere classified	0.071	0.123	0.084	0.05	0.111
Disturbance of skin sensation	0.071	0.122	0.084	0.05	0.111
Tachycardia NOS	0.071	0.121	0.083	0.05	0.11
Heart valve disorders	0.071	0.121	0.083	0.05	0.11
Other symptoms	0.07	0.121	0.082	0.05	0.11
Chronic venous insufficiency [CVI]	0.07	0.121	0.082	0.05	0.109
Diseases of white blood cells	0.07	0.12	0.081	0.049	0.109
Calculus of kidney	0.069	0.12	0.081	0.049	0.109
Constipation	0.069	0.12	0.081	0.049	0.109
Gout	0.069	0.117	0.08	0.049	0.105
Dermatophytosis / Dermatomycosis	0.068	0.115	0.08	0.049	0.105
Primary/intrinsic cardiomyopathies	0.068	0.114	0.079	0.048	0.104
Acute bronchitis and bronchiolitis	0.067	0.113	0.078	0.048	0.103
Skin cancer	0.067	0.113	0.078	0.048	0.103
Gastritis and duodenitis	0.067	0.112	0.078	0.048	0.103
Pneumonia	0.066	0.112	0.078	0.048	0.103
Encounter for long-term (current) use of anticoagulants	0.065	0.11	0.078	0.048	0.101
Hereditary and idiopathic peripheral neuropathy	0.065	0.109	0.077	0.047	0.1
Neoplasm of uncertain behavior of skin	0.065	0.109	0.076	0.047	0.1
Major depressive disorder	0.065	0.109	0.076	0.046	0.1
Cerebral artery occlusion, with cerebral infarction	0.063	0.108	0.074	0.046	0.098
Superficial cellulitis and abscess	0.063	0.108	0.074	0.046	0.097
Other retinal disorders	0.062	0.107	0.074	0.046	0.096
Other venous embolism and thrombosis	0.062	0.106	0.073	0.045	0.096
Abnormal involuntary movements	0.062	0.106	0.073	0.045	0.096
Osteoarthritis; localized	0.062	0.106	0.073	0.045	0.095
Aphasia/speech disturbance	0.062	0.105	0.073	0.045	0.095
Pleurisy; pleural effusion	0.061	0.105	0.071	0.045	0.094
Disorders of refraction and accommodation; blindness and low vision	0.061	0.105	0.071	0.044	0.093
Peripheral enthesopathies and allied syndromes	0.061	0.104	0.071	0.044	0.092
Epilepsy, recurrent seizures, convulsions	0.059	0.104	0.071	0.044	0.092
Other hypertensive complications	0.059	0.104	0.07	0.043	0.092
Other hypertrophic and atrophic conditions of skin	0.059	0.102	0.07	0.043	0.092
Convulsions	0.059	0.102	0.07	0.043	0.091
Iron deficiency anemias, unspecified or not due to blood loss	0.058	0.101	0.07	0.043	0.091
Generalized anxiety disorder	0.058	0.101	0.069	0.043	0.091
Visual disturbances	0.058	0.101	0.069	0.043	0.09
Hypopotassemia	0.058	0.101	0.069	0.042	0.09
Obstructive chronic bronchitis	0.058	0.1	0.069	0.042	0.089
Cerebral degeneration, unspecified	0.058	0.1	0.069	0.042	0.089
Other headache syndromes	0.058	0.1	0.069	0.041	0.088
Chronic Kidney Disease, Stage III	0.056	0.098	0.068	0.04	0.086
Nonrheumatic aortic valve disorders	0.056	0.098	0.068	0.04	0.086
Gout and other crystal arthropathies	0.056	0.097	0.067	0.04	0.085
Asthma	0.055	0.097	0.067	0.04	0.085
Alcohol-related disorders	0.055	0.096	0.067	0.04	0.085
Superficial injury without mention of infection	0.055	0.096	0.066	0.04	0.085
Cardiac pacemaker in situ	0.055	0.095	0.066	0.039	0.084
Psychosis	0.055	0.094	0.066	0.039	0.083
Osteopenia or other disorder of bone and cartilage	0.054	0.094	0.065	0.039	0.083
Symptoms concerning nutrition, metabolism, and development	0.054	0.094	0.065	0.039	0.082
Septicemia	0.053	0.092	0.064	0.039	0.082
Chronic ulcer of skin	0.053	0.091	0.064	0.039	0.082
Vascular dementia	0.053	0.091	0.064	0.039	0.081
Peripheral vascular disease	0.053	0.091	0.064	0.038	0.081
Pruritus and related conditions	0.053	0.09	0.063	0.038	0.081
Other disorders of arteries and arterioles	0.053	0.09	0.063	0.038	0.081
Other upper respiratory disease	0.053	0.09	0.063	0.038	0.081
Nonrheumatic mitral valve disorders	0.053	0.09	0.062	0.037	0.08
Inflammation of eyelids	0.052	0.09	0.062	0.037	0.08
Type 2 diabetes with renal manifestations	0.052	0.09	0.062	0.037	0.079
Hemangioma and lymphangioma, any site	0.052	0.089	0.061	0.037	0.079
Hypotension	0.052	0.089	0.061	0.037	0.079
Rash and other nonspecific skin eruption	0.052	0.089	0.061	0.037	0.079
Enthesopathy	0.051	0.088	0.06	0.036	0.078
Atherosclerosis of the extremities	0.051	0.088	0.06	0.036	0.078
Myalgia and myositis unspecified	0.051	0.088	0.059	0.036	0.078
Other and unspecified disorders of the nervous system	0.051	0.088	0.059	0.036	0.078
Dyschromia and Vitiligo	0.051	0.088	0.059	0.036	0.078
Cardiac pacemaker/device in situ	0.051	0.087	0.059	0.036	0.077
Spinal stenosis of lumbar region	0.051	0.087	0.059	0.036	0.077
Late effects of cerebrovascular disease	0.051	0.087	0.058	0.036	0.077
Bronchitis	0.051	0.086	0.058	0.036	0.077
Presbyopia	0.051	0.086	0.058	0.035	0.076
Respiratory failure, insufficiency, arrest	0.05	0.086	0.057	0.035	0.076
Seborrheic dermatitis	0.05	0.086	0.057	0.035	0.075
Sepsis	0.05	0.085	0.057	0.035	0.075
Schizophrenia and other psychotic disorders	0.049	0.085	0.057	0.035	0.075
Acute pain	0.049	0.084	0.056	0.035	0.074
Astigmatism	0.049	0.084	0.056	0.034	0.074
Other specified diseases of sebaceous glands	0.049	0.084	0.055	0.034	0.074
Disorders of vitreous body	0.048	0.084	0.055	0.034	0.073
Vertiginous syndromes and other disorders of vestibular system	0.048	0.083	0.055	0.034	0.073
Inguinal hernia	0.048	0.082	0.055	0.034	0.073
Alteration of consciousness	0.048	0.082	0.055	0.034	0.072
Protein-calorie malnutrition	0.048	0.081	0.055	0.034	0.072
Other tests	0.048	0.081	0.055	0.034	0.072
Hyperpotassemia	0.048	0.081	0.054	0.034	0.071
Other diseases of lung	0.048	0.081	0.054	0.034	0.071
Hemorrhage of rectum and anus	0.048	0.081	0.054	0.033	0.07
Thrombocytopenia	0.047	0.081	0.054	0.033	0.07
Sinoatrial node dysfunction (Bradycardia)	0.047	0.08	0.053	0.033	0.07
Macular degeneration (senile) of retina NOS	0.046	0.08	0.053	0.033	0.07
Urinary obstruction	0.046	0.08	0.053	0.033	0.07
Open wounds of extremities	0.046	0.079	0.053	0.033	0.069
Other ill-defined and unknown causes of morbidity and mortality	0.046	0.079	0.053	0.033	0.069
Pulmonary congestion and hypostasis	0.046	0.079	0.053	0.033	0.069
Disorders of mineral metabolism	0.045	0.079	0.053	0.033	0.069
Degeneration of macula and posterior pole of retina	0.045	0.079	0.053	0.032	0.069
Peripheral or central vertigo	0.045	0.078	0.052	0.032	0.069
Cardiomyopathy	0.045	0.078	0.052	0.032	0.068
Dysuria	0.044	0.078	0.052	0.032	0.068
Tinnitus	0.044	0.078	0.051	0.032	0.067
Chronic pain	0.044	0.078	0.051	0.032	0.067
Other symptoms involving abdomen and pelvis	0.043	0.077	0.051	0.032	0.067
Scar conditions and fibrosis of skin	0.043	0.077	0.051	0.032	0.067
Poisoning by antibiotics	0.043	0.077	0.051	0.031	0.067
Hemorrhoids	0.043	0.076	0.051	0.031	0.067
Sciatica	0.043	0.076	0.051	0.031	0.066
Other peripheral nerve disorders	0.043	0.076	0.05	0.031	0.066
Symptoms involving digestive system	0.043	0.076	0.05	0.031	0.065
Chronic bronchitis	0.043	0.075	0.05	0.031	0.065
Anemia of chronic disease	0.042	0.075	0.049	0.031	0.064
Other disorders of eyelids	0.042	0.075	0.049	0.031	0.064
Allergy/adverse effect of penicillin	0.042	0.075	0.049	0.031	0.064
Mitral valve disease	0.042	0.075	0.049	0.03	0.064
Acute posthemorrhagic anemia	0.042	0.074	0.049	0.03	0.064
Orthostatic hypotension	0.042	0.074	0.048	0.03	0.063
Elevated white blood cell count	0.042	0.074	0.048	0.03	0.063
Abnormal heart sounds	0.042	0.073	0.048	0.03	0.062
Disorders of lacrimal system	0.042	0.073	0.048	0.03	0.062
Aortic aneurysm	0.042	0.073	0.048	0.03	0.062
Gastrointestinal hemorrhage	0.042	0.073	0.048	0.03	0.062
Abnormal serum enzyme levels	0.041	0.072	0.048	0.03	0.062
Solitary pulmonary nodule	0.041	0.072	0.048	0.03	0.061
Acidosis	0.041	0.072	0.048	0.029	0.061
Ill-defined descriptions and complications of heart disease	0.041	0.071	0.047	0.029	0.061
Peripheral angiopathy in diseases classified elsewhere	0.041	0.071	0.047	0.029	0.061
Hydronephrosis	0.041	0.071	0.047	0.029	0.061
Cellulitis and abscess of leg, except foot	0.04	0.071	0.047	0.029	0.061
Inflammatory and toxic neuropathy	0.04	0.071	0.046	0.029	0.061
Cystic kidney disease	0.04	0.071	0.046	0.029	0.061
Respiratory failure	0.04	0.07	0.046	0.028	0.061
Osteoporosis, osteopenia and pathological fracture	0.04	0.069	0.046	0.028	0.06
Erythematosquamous dermatosis	0.04	0.069	0.046	0.028	0.06
Other disorders of liver	0.04	0.069	0.046	0.028	0.06
Other disorders of metabolism	0.04	0.069	0.046	0.028	0.06
Difficulty in walking	0.04	0.068	0.046	0.028	0.059
Dermatitis due to solar radiation	0.04	0.068	0.045	0.028	0.059
Candidiasis	0.039	0.068	0.045	0.028	0.059
Acquired foot deformities	0.039	0.068	0.045	0.028	0.059
Essential tremor	0.039	0.068	0.045	0.028	0.059
Heart failure with reduced EF [Systolic or combined heart failure]	0.039	0.068	0.045	0.028	0.059
Specific nonpsychotic mental disorders due to brain damage	0.039	0.067	0.044	0.028	0.058
Acute pharyngitis	0.039	0.067	0.044	0.027	0.058
Aphakia and other disorders of lens	0.039	0.067	0.044	0.027	0.058
Other aneurysm	0.038	0.066	0.044	0.027	0.058
Neuralgia, neuritis, and radiculitis NOS	0.038	0.066	0.044	0.027	0.058
Primary open angle glaucoma	0.038	0.066	0.044	0.027	0.058
Right bundle branch block	0.038	0.066	0.043	0.027	0.058
Disorders of calcium/phosphorus metabolism	0.038	0.065	0.043	0.027	0.057
Nonspecific abnormal findings on radiological and other examination of skull and head	0.038	0.065	0.043	0.027	0.057
Functional digestive disorders	0.038	0.065	0.043	0.027	0.057
Acute sinusitis	0.038	0.065	0.042	0.027	0.057
Diseases of sebaceous glands	0.038	0.065	0.042	0.027	0.057
Other disorders of eye	0.037	0.065	0.042	0.026	0.057
Viral infection	0.037	0.064	0.042	0.026	0.057
Personal history of allergy to medicinal agents	0.037	0.064	0.042	0.026	0.056
Hemorrhage of gastrointestinal tract	0.037	0.064	0.042	0.026	0.056
Noninfectious gastroenteritis	0.037	0.064	0.041	0.026	0.056
Displacement of intervertebral disc	0.037	0.064	0.041	0.026	0.056
Fracture of vertebral column without mention of spinal cord injury	0.037	0.064	0.041	0.026	0.056
Other forms of chronic heart disease	0.036	0.063	0.041	0.026	0.055
Flatulence	0.036	0.063	0.041	0.025	0.055
Nonspecific abnormal findings on radiological and other examination of other intrathoracic organs (echocardiogram, etc)	0.036	0.063	0.041	0.025	0.055
Other disorders of circulatory system	0.036	0.063	0.04	0.025	0.055
Anal and rectal conditions	0.036	0.063	0.04	0.025	0.055
Decubitus ulcer	0.036	0.062	0.04	0.025	0.055
Bladder neck obstruction	0.036	0.062	0.04	0.025	0.054
Iron deficiency anemias	0.035	0.062	0.04	0.025	0.054
Premature beats	0.035	0.062	0.04	0.025	0.054
Extrapyramidal disease and abnormal movement disorders	0.035	0.062	0.04	0.025	0.054
Paroxysmal ventricular tachycardia	0.035	0.062	0.04	0.025	0.054
Purpura and other hemorrhagic conditions	0.035	0.061	0.04	0.025	0.054
Functional disorders of bladder	0.035	0.061	0.04	0.025	0.054
Joint effusions	0.035	0.06	0.04	0.025	0.054
Transient alteration of awareness	0.035	0.06	0.039	0.024	0.054
Carcinoma in situ of skin	0.035	0.06	0.039	0.024	0.054
Emphysema	0.034	0.06	0.039	0.024	0.053
Inflammation of the eye	0.034	0.06	0.038	0.024	0.053
Anorexia	0.034	0.06	0.038	0.024	0.053
Lymphadenitis	0.034	0.059	0.038	0.024	0.053
Atrophic gastritis	0.034	0.059	0.038	0.024	0.053
Other chronic nonalcoholic liver disease	0.034	0.059	0.038	0.024	0.053
Muscle weakness	0.033	0.059	0.038	0.024	0.053
Nevus, non-neoplastic	0.033	0.059	0.038	0.024	0.053
Substance addiction and disorders	0.033	0.059	0.037	0.024	0.052
Disorders of magnesium metabolism	0.033	0.059	0.037	0.024	0.052
Cholelithiasis	0.033	0.059	0.037	0.024	0.052
Cerebral atherosclerosis	0.033	0.059	0.037	0.024	0.052
Macular degeneration, dry	0.033	0.059	0.037	0.024	0.052
Cancer of urinary organs (incl. kidney and bladder)	0.033	0.058	0.036	0.024	0.052
Alcoholism	0.033	0.058	0.036	0.024	0.052
Disorders of conjunctiva	0.033	0.058	0.036	0.023	0.052
Rheumatic disease of the heart valves	0.033	0.058	0.036	0.023	0.052
Other disorders of intestine	0.033	0.058	0.036	0.023	0.051
Postinflammatory pulmonary fibrosis	0.032	0.058	0.035	0.023	0.051
Other disorders of bone and cartilage	0.032	0.058	0.035	0.023	0.051
Abdominal aortic aneurysm	0.032	0.058	0.035	0.023	0.051
Articular cartilage disorder	0.032	0.057	0.035	0.023	0.051
Prostatitis	0.031	0.057	0.035	0.023	0.051
Sebaceous cyst	0.031	0.057	0.035	0.023	0.051
Respiratory abnormalities	0.031	0.057	0.035	0.023	0.05
Aortic valve disease	0.031	0.057	0.035	0.023	0.05
Disease of tricuspid valve	0.031	0.057	0.035	0.022	0.05
Deep vein thrombosis [DVT]	0.031	0.056	0.035	0.022	0.05
Adjustment reaction	0.031	0.056	0.035	0.022	0.05
Cellulitis and abscess of fingers/toes	0.03	0.056	0.035	0.022	0.049
Skull and face fracture and other intercranial injury	0.03	0.056	0.034	0.022	0.049
Swelling, mass, or lump in head and neck [Space-occupying lesion, intracranial NOS]	0.03	0.056	0.034	0.022	0.049
Blindness and low vision	0.03	0.055	0.034	0.022	0.049
Cellulitis and abscess of foot, toe	0.03	0.055	0.034	0.022	0.049
Other disorders of synovium, tendon, and bursa	0.03	0.055	0.034	0.022	0.049
Bundle branch block	0.03	0.054	0.034	0.022	0.049
Varicose veins of lower extremity, symptomtic	0.03	0.054	0.034	0.022	0.048
Type 1 diabetes	0.03	0.054	0.034	0.022	0.048
Fracture of ankle and foot	0.03	0.054	0.034	0.022	0.048
Althete's foot	0.03	0.053	0.034	0.021	0.048
Acquired spondylolisthesis	0.029	0.053	0.034	0.021	0.047
Develomental delays and disorders	0.029	0.053	0.033	0.021	0.047
Pulmonary heart disease	0.029	0.053	0.033	0.021	0.047
Personal history of diseases of digestive system	0.029	0.052	0.033	0.021	0.047
Complications of cardiac/vascular device, implant, and graft	0.029	0.052	0.033	0.021	0.047
Blood in stool	0.029	0.052	0.032	0.021	0.047
Other and unspecified coagulation defects	0.029	0.052	0.032	0.021	0.047
Insulin pump user	0.029	0.052	0.032	0.021	0.046
Other specified nonpsychotic and/or transient mental disorders	0.029	0.052	0.032	0.021	0.046
Cellulitis and abscess of arm/hand	0.029	0.052	0.032	0.021	0.046
Bipolar	0.029	0.052	0.032	0.021	0.046
Disorders of phosphorus metabolism	0.029	0.052	0.032	0.021	0.046
Osteoarthrosis, generalized	0.029	0.051	0.032	0.021	0.046
Retinal vascular changes and abnomalities	0.029	0.051	0.032	0.021	0.046
Reflux esophagitis	0.029	0.051	0.032	0.021	0.045
Dry eyes	0.029	0.051	0.031	0.021	0.045
Open-angle glaucoma	0.028	0.051	0.031	0.02	0.045
Other conditions of brain	0.028	0.05	0.031	0.02	0.045
Other nonspecific findings on examination of urine	0.028	0.05	0.031	0.02	0.045
Hammer toe (acquired)	0.028	0.05	0.031	0.02	0.044
Adverse drug events and drug allergies	0.028	0.05	0.031	0.02	0.044
Unstable angina (intermediate coronary syndrome)	0.028	0.05	0.031	0.02	0.044
Thoracic or lumbosacral neuritis or radiculitis, unspecified	0.028	0.05	0.03	0.02	0.044
Neoplasm of uncertain behavior	0.028	0.049	0.03	0.02	0.044
Hyperglyceridemia	0.027	0.049	0.03	0.02	0.044
Ingrowing nail	0.027	0.049	0.03	0.02	0.044
Dependence on respirator [Ventilator] or supplemental oxygen	0.027	0.049	0.03	0.019	0.043
Open wounds of head; neck; and trunk	0.027	0.049	0.03	0.019	0.043
Other open wound of head and face	0.027	0.049	0.03	0.019	0.043
Atherosclerosis of aorta	0.027	0.049	0.03	0.019	0.042
Chronic pharyngitis and nasopharyngitis	0.027	0.049	0.03	0.019	0.042
Gouty arthropathy	0.027	0.048	0.03	0.019	0.042
Poisoning by analgesics, antipyretics, and antirheumatics	0.027	0.048	0.029	0.019	0.042
Hypermetropia	0.027	0.048	0.029	0.019	0.042
Nonspecific findings on examination of blood	0.027	0.048	0.029	0.019	0.042
Acquired hypothyroidism	0.027	0.048	0.029	0.019	0.042
Other acquired musculoskeletal deformity	0.027	0.048	0.029	0.019	0.042
Effects radiation NOS	0.027	0.048	0.029	0.019	0.041
Respiratory insufficiency	0.027	0.048	0.029	0.019	0.041
Atrioventricular [AV] block	0.027	0.047	0.029	0.019	0.041
Other specified gastritis	0.027	0.047	0.029	0.019	0.041
Elevated blood pressure reading without diagnosis of hypertension	0.027	0.047	0.029	0.018	0.041
Schizophrenia	0.026	0.047	0.028	0.018	0.04
Opiates and related narcotics causing adverse effects in therapeutic use	0.026	0.047	0.028	0.018	0.04
Other disorders of lipoid metabolism	0.026	0.046	0.028	0.018	0.04
Painful respiration	0.026	0.046	0.028	0.018	0.04
Intestinal obstruction without mention of hernia	0.026	0.046	0.028	0.018	0.04
Hypoglycemia	0.026	0.045	0.028	0.018	0.04
Other signs and symptoms involving emotional state	0.026	0.045	0.028	0.018	0.04
Congenital anomalies of urinary system	0.026	0.045	0.028	0.018	0.04
Phlebitis and thrombophlebitis	0.025	0.045	0.027	0.018	0.04
Bacterial pneumonia	0.025	0.045	0.027	0.018	0.04
Type 2 diabetes with ophthalmic manifestations	0.025	0.045	0.027	0.018	0.04
Varicose veins of lower extremity	0.025	0.045	0.027	0.018	0.039
Otitis externa	0.025	0.044	0.027	0.018	0.039
First degree AV block	0.025	0.044	0.027	0.018	0.039
Conduct disorders	0.025	0.044	0.027	0.017	0.039
Other intestinal obstruction	0.025	0.044	0.027	0.017	0.039
Ventral hernia	0.025	0.044	0.027	0.017	0.039
Corneal opacity and other disorders of cornea	0.025	0.043	0.027	0.017	0.038
Abnormal findings on examination of urine	0.025	0.043	0.027	0.017	0.038
Fracture of unspecified bones	0.024	0.043	0.026	0.017	0.038
Other disorders of thyroid	0.024	0.043	0.026	0.017	0.038
Other symptoms involving urinary system	0.024	0.043	0.026	0.017	0.038
Microscopic hematuria	0.024	0.043	0.026	0.017	0.038
Genitourinary congenital anomalies	0.024	0.043	0.026	0.017	0.037
Unspecified monoarthritis	0.024	0.042	0.026	0.017	0.037
Corns and callosities	0.024	0.042	0.026	0.017	0.037
Disorders of function of stomach	0.024	0.042	0.026	0.017	0.037
Pain, swelling or discharge of eye	0.024	0.042	0.026	0.017	0.037
Delirium due to conditions classified elsewhere	0.024	0.041	0.025	0.017	0.037
Effects of other external causes	0.024	0.041	0.025	0.017	0.037
Other disorders of stomach and duodenum	0.024	0.041	0.025	0.017	0.037
Gastritis and duodenitis, NOS	0.024	0.041	0.025	0.017	0.037
Sprains and strains	0.024	0.041	0.025	0.017	0.037
Stiffness of joint	0.024	0.041	0.025	0.016	0.037
Dysthymic disorder	0.024	0.041	0.025	0.016	0.037
Morbid obesity	0.024	0.041	0.025	0.016	0.037
Abnormal results of function study of thyroid	0.023	0.041	0.025	0.016	0.036
Chronic obstructive asthma	0.023	0.04	0.025	0.016	0.036
Encounter for long-term (current) use of antiplatelets/antithrombotics	0.023	0.04	0.025	0.016	0.036
Family history	0.023	0.04	0.025	0.016	0.036
Other mental disorder	0.023	0.04	0.025	0.016	0.036
Chronic ulcer of leg or foot	0.023	0.04	0.025	0.016	0.036
Polyneuropathy in diabetes	0.023	0.04	0.024	0.016	0.036
Hemangioma of skin and subcutaneous tissue	0.023	0.04	0.024	0.016	0.036
Pericarditis	0.023	0.04	0.024	0.016	0.036
Cardiac defibrillator in situ	0.023	0.04	0.024	0.016	0.035
Congenital anomalies of great vessels	0.023	0.04	0.024	0.016	0.035
Gross hematuria	0.023	0.039	0.024	0.016	0.035
Complications of surgical and medical procedures	0.023	0.039	0.024	0.016	0.035
Musculoskeletal symptoms referable to limbs	0.022	0.039	0.024	0.016	0.035
Nonrheumatic pulmonary valve disorders	0.022	0.039	0.024	0.016	0.035
Heartburn	0.022	0.039	0.024	0.016	0.034
Asphyxia and hypoxemia	0.022	0.039	0.024	0.016	0.034
Ascites (non malignant)	0.022	0.039	0.024	0.016	0.034
Fracture of ribs	0.022	0.038	0.023	0.015	0.033
Carbuncle and furuncle	0.022	0.038	0.023	0.015	0.033
Squamous cell carcinoma	0.022	0.038	0.023	0.015	0.033
Dyspepsia and other specified disorders of function of stomach	0.022	0.038	0.023	0.015	0.033
Other local infections of skin and subcutaneous tissue	0.022	0.038	0.023	0.015	0.033
E. coli	0.022	0.037	0.023	0.015	0.033
Carditis	0.022	0.037	0.023	0.015	0.033
Other diseases of respiratory system, not elsewhere classified	0.022	0.037	0.023	0.015	0.032
Visual field defects	0.021	0.037	0.023	0.015	0.032
Unspecified osteomyelitis	0.021	0.037	0.023	0.015	0.032
Synovitis and tenosynovitis	0.021	0.037	0.023	0.015	0.032
Disorders resulting from impaired renal function	0.021	0.037	0.023	0.015	0.032
Other infectious and parasitic diseases	0.021	0.037	0.023	0.015	0.032
Other diseases of blood and blood-forming organs	0.021	0.037	0.023	0.015	0.032
Chronic liver disease and cirrhosis	0.021	0.037	0.023	0.015	0.032
Staphylococcus infections	0.021	0.037	0.022	0.015	0.032
Renal failure NOS	0.021	0.036	0.022	0.015	0.032
Migraine	0.021	0.036	0.022	0.015	0.032
Dental caries	0.021	0.036	0.022	0.015	0.031
Sepsis and SIRS	0.021	0.036	0.022	0.015	0.031
Colon cancer	0.021	0.036	0.022	0.015	0.031
Diseases of nail, NOS	0.021	0.036	0.022	0.015	0.031
Malignant neoplasm of other and ill-defined sites within the digestive organs and peritoneum	0.02	0.036	0.022	0.015	0.031
Prurigo and Lichen	0.02	0.036	0.021	0.014	0.031
Viral hepatitis	0.02	0.036	0.021	0.014	0.031
Conjunctivitis, infectious	0.02	0.036	0.021	0.014	0.031
Diseases of the larynx and vocal cords	0.02	0.036	0.021	0.014	0.03
Precordial pain	0.02	0.036	0.021	0.014	0.03
Foreign body injury	0.02	0.035	0.021	0.014	0.03
Symptoms involving respiratory system and other chest symptoms	0.02	0.035	0.021	0.014	0.03
Corneal degenerations	0.02	0.035	0.021	0.014	0.03
Otitis media and Eustachian tube disorders	0.02	0.035	0.021	0.014	0.03
Coagulation defects	0.019	0.035	0.021	0.014	0.03
Optic atrophy	0.019	0.035	0.021	0.014	0.03
Disorders of the autonomic nervous system	0.019	0.035	0.021	0.014	0.03
Calculus of ureter	0.019	0.035	0.021	0.014	0.03
Chronic Kidney Disease, Stage IV	0.019	0.035	0.021	0.014	0.03
Hepatitis NOS	0.019	0.035	0.021	0.014	0.03
Complication due to other implant and internal device	0.019	0.035	0.021	0.014	0.03
Acid-base balance disorder	0.019	0.035	0.02	0.014	0.03
Other disorders of urethra and urinary tract	0.019	0.035	0.02	0.014	0.029
Fasciitis	0.019	0.035	0.02	0.013	0.029
Malignant neoplasm of bladder	0.019	0.035	0.02	0.013	0.029
Heart failure with preserved EF [Diastolic heart failure]	0.019	0.034	0.02	0.013	0.029
Eustachian tube disorders	0.019	0.034	0.02	0.013	0.029
Varicose veins	0.019	0.034	0.02	0.013	0.029
Basal cell carcinoma	0.019	0.034	0.02	0.013	0.029
Intracranial hemorrhage (injury)	0.019	0.033	0.019	0.013	0.028
Hydrocephalus	0.019	0.033	0.019	0.013	0.028
Anal and rectal polyp	0.019	0.033	0.019	0.013	0.028
Influenza	0.019	0.033	0.019	0.013	0.028
Otalgia	0.019	0.033	0.019	0.013	0.028
Hallux valgus (Bunion)	0.019	0.033	0.019	0.013	0.028
Hemorrhage NOS	0.019	0.033	0.019	0.013	0.028
Nonrheumatic tricuspid valve disorders	0.019	0.033	0.019	0.013	0.028
Disorders of optic nerve and visual pathways	0.018	0.033	0.019	0.013	0.028
Other specified peripheral vascular diseases	0.018	0.033	0.019	0.013	0.028
Other derangement of joint	0.018	0.033	0.019	0.013	0.028
Atherosclerosis of native arteries of the extremities with intermittent claudication	0.018	0.033	0.019	0.013	0.028
Poisoning by psychotropic agents	0.018	0.032	0.019	0.013	0.027
Paralytic ileus	0.018	0.032	0.019	0.013	0.027
Iron deficiency anemia secondary to blood loss (chronic)	0.018	0.032	0.019	0.013	0.027
Epilepsy	0.018	0.032	0.019	0.013	0.027
Chronic kidney disease, Stage I or II	0.018	0.032	0.019	0.013	0.027
Fracture of foot	0.018	0.032	0.019	0.013	0.027
Paroxysmal tachycardia, unspecified	0.018	0.032	0.018	0.013	0.027
Other biliary tract disease	0.018	0.032	0.018	0.012	0.027
Osteoarthrosis involving more than one site, but not specified as generalized	0.018	0.032	0.018	0.012	0.027
Myopia	0.018	0.032	0.018	0.012	0.027
Personality disorders	0.018	0.031	0.018	0.012	0.027
Mechanical complication of unspecified genitourinary device, implant, and graft	0.018	0.031	0.018	0.012	0.027
Iatrogenic hypotension	0.018	0.031	0.018	0.012	0.027
Coma	0.017	0.031	0.018	0.012	0.027
Cholelithiasis and cholecystitis	0.017	0.031	0.018	0.012	0.027
Malignant neoplasm of kidney, except pelvis	0.017	0.031	0.018	0.012	0.026
Urethral stricture (not specified as infectious)	0.017	0.031	0.018	0.012	0.026
Melanomas of skin	0.017	0.031	0.018	0.012	0.026
Intracerebral hemorrhage	0.017	0.031	0.018	0.012	0.026
Wheezing	0.017	0.031	0.018	0.012	0.026
Phlebitis and thrombophlebitis of lower extremities	0.017	0.031	0.018	0.012	0.026
Fracture of lower limb	0.017	0.031	0.018	0.012	0.026
Intracranial hemorrhage	0.017	0.031	0.018	0.012	0.026
Other and unspecified disorders of back	0.017	0.031	0.018	0.012	0.026
Acquired toe deformities	0.017	0.031	0.018	0.012	0.026
Hyperhidrosis	0.017	0.03	0.017	0.012	0.026
Dermatophytosis of the body	0.017	0.03	0.017	0.012	0.026
Abnormal posture	0.016	0.03	0.017	0.012	0.026
Redundant prepuce and phimosis/BXO	0.016	0.03	0.017	0.012	0.026
Streptococcus infection	0.016	0.03	0.017	0.012	0.025
Colorectal cancer	0.016	0.03	0.017	0.012	0.025
Anemia in chronic kidney disease	0.016	0.03	0.017	0.012	0.025
Disorders of diaphragm	0.016	0.03	0.017	0.012	0.025
Hyperosmolality and/or hypernatremia	0.016	0.03	0.017	0.012	0.025
Esophageal bleeding (varices/hemorrhage)	0.016	0.03	0.017	0.012	0.025
Other allied disorders of spine	0.016	0.03	0.017	0.011	0.025
Pneumonitis due to inhalation of food or vomitus	0.016	0.03	0.017	0.011	0.025
Benign neoplasm of other parts of digestive system	0.016	0.03	0.017	0.011	0.025
Cancer of bladder	0.016	0.029	0.017	0.011	0.025
Disorders of adrenal glands	0.016	0.029	0.017	0.011	0.025
Calculus of lower urinary tract	0.016	0.029	0.017	0.011	0.025
Diverticulitis	0.016	0.029	0.017	0.011	0.025
Dementia with cerebral degenerations	0.016	0.029	0.017	0.011	0.025
Nontoxic nodular goiter	0.015	0.029	0.017	0.011	0.024
Stricture of artery	0.015	0.029	0.017	0.011	0.024
Proteinuria	0.015	0.029	0.017	0.011	0.023
Poisoning by agents primarily affecting the cardiovascular system	0.015	0.029	0.017	0.011	0.023
Muscular wasting and disuse atrophy	0.015	0.029	0.016	0.011	0.023
Viral warts & HPV	0.015	0.029	0.016	0.011	0.023
Voice disturbance	0.015	0.029	0.016	0.011	0.023
Cardiac arrest	0.015	0.029	0.016	0.011	0.023
Other unspecified back disorders	0.015	0.029	0.016	0.011	0.023
Suicidal ideation or attempt	0.015	0.028	0.016	0.011	0.023
Disturbance of salivary secretion	0.015	0.028	0.016	0.011	0.023
Poisoning/allergy of sulfonamides	0.015	0.028	0.016	0.011	0.023
Benign neoplasm of brain, cranial nerves, meninges	0.015	0.028	0.016	0.011	0.023
Abnormal results of function study of liver	0.015	0.028	0.016	0.011	0.023
Other diseases of respiratory system, NEC	0.015	0.028	0.016	0.011	0.023
Secondary/extrinsic cardiomyopathies	0.015	0.028	0.016	0.011	0.023
Other acquired deformities of limbs	0.015	0.028	0.016	0.011	0.023
Keratitis	0.015	0.028	0.016	0.011	0.022
Cervical radiculitis	0.015	0.028	0.016	0.011	0.022
Epistaxis or throat hemorrhage	0.015	0.028	0.016	0.01	0.022
Infection/inflammation of internal prosthetic device; implant; and graft	0.015	0.027	0.016	0.01	0.022
Subjective visual disturbances	0.015	0.027	0.016	0.01	0.022
Acute pulmonary heart disease	0.015	0.027	0.016	0.01	0.022
Pulmonary embolism and infarction, acute	0.015	0.027	0.015	0.01	0.022
Shock	0.015	0.027	0.015	0.01	0.022
Vascular hamartomas and non-neoplastic nevi	0.015	0.027	0.015	0.01	0.022
Other disorders of biliary tract	0.015	0.027	0.015	0.01	0.022
Supraventricular premature beats	0.015	0.027	0.015	0.01	0.022
Unspecified disorder of lipoid metabolism	0.015	0.027	0.015	0.01	0.022
Cystitis	0.014	0.026	0.015	0.01	0.022
Peripheral autonomic neuropathy	0.014	0.026	0.015	0.01	0.022
Orchitis and epididymitis	0.008	0.002	0.015	0.01	0.022
Senile dementia	0.014	0.026	0.015	0.01	0.022
Bacterial enteritis	0.014	0.026	0.015	0.01	0.022
Disorders of iris and ciliary body	0.014	0.026	0.015	0.01	0.021
Degenerative disease of the spinal cord	0.014	0.026	0.015	0.01	0.021
Diseases of the jaws	0.014	0.026	0.015	0.01	0.021
Diseases of the oral soft tissues, excluding lesions specific for gingiva and tongue	0.014	0.026	0.015	0.01	0.021
Symbolic dysfunction	0.014	0.026	0.015	0.01	0.021
Viral Enteritis	0.014	0.026	0.015	0.01	0.021
Hypersomnia	0.014	0.026	0.015	0.01	0.021
Complications of transplants and reattached limbs	0.014	0.026	0.015	0.01	0.021
Subdural hemorrhage	0.014	0.026	0.015	0.009	0.021
Aneurysm and dissection of heart	0.014	0.026	0.015	0.009	0.021
Ptosis of eyelid	0.014	0.025	0.015	0.009	0.021
Poisoning by hormones and synthetic substitutes	0.014	0.025	0.015	0.009	0.021
Nontoxic uninodular goiter	0.014	0.025	0.015	0.009	0.021
Gram negative septicemia	0.014	0.025	0.015	0.009	0.021
Erythematous conditions	0.014	0.025	0.015	0.009	0.021
Nonallopathic lesions NEC	0.013	0.025	0.015	0.009	0.021
Lipoma	0.013	0.025	0.015	0.009	0.021
Splenomegaly	0.013	0.024	0.015	0.009	0.02
Acute, but ill-defined cerebrovascular disease	0.013	0.024	0.015	0.009	0.02
Psoriasis	0.013	0.024	0.015	0.009	0.02
Second degree AV block	0.013	0.024	0.015	0.009	0.02
Urticaria	0.013	0.024	0.014	0.009	0.02
Internal derangement of knee	0.013	0.024	0.014	0.009	0.02
Myeloproliferative disease	0.013	0.024	0.014	0.009	0.02
Pyelonephritis	0.013	0.024	0.014	0.009	0.02
End stage renal disease	0.013	0.024	0.014	0.009	0.02
Chondrocalcinosis	0.013	0.024	0.014	0.009	0.02
Osteomyelitis, periostitis, and other infections involving bone	0.013	0.024	0.014	0.009	0.02
Other immunological findings	0.013	0.024	0.014	0.009	0.02
Viral hepatitis C	0.013	0.024	0.014	0.009	0.02
Bursitis	0.013	0.024	0.014	0.009	0.02
Allergies, other	0.013	0.023	0.014	0.009	0.02
Acute pancreatitis	0.013	0.023	0.014	0.009	0.02
Other benign neoplasm of connective and other soft tissue	0.013	0.023	0.014	0.009	0.02
Hemiplegia	0.013	0.023	0.014	0.009	0.02
Aphasia	0.013	0.023	0.014	0.009	0.019
Subdural hemorrhage (injury)	0.013	0.023	0.014	0.009	0.019
Disorders of muscle, ligament, and fascia	0.013	0.023	0.014	0.009	0.019
Dislocation	0.013	0.023	0.014	0.009	0.019
Keratoderma, acquired	0.013	0.022	0.014	0.009	0.019
Occlusion of cerebral arteries, with cerebral infarction	0.013	0.022	0.014	0.009	0.019
Other vitamin B12 deficiency anemia	0.013	0.022	0.014	0.009	0.019
Primary pulmonary hypertension	0.013	0.022	0.014	0.009	0.019
Umbilical hernia	0.013	0.022	0.014	0.009	0.019
Inflammatory bowel disease and other gastroenteritis and colitis	0.013	0.022	0.014	0.009	0.019
Benign neoplasm of brain and other parts of nervous system	0.013	0.022	0.014	0.009	0.019
Rhabdomyolysis	0.012	0.022	0.014	0.009	0.019
Hematemesis	0.012	0.022	0.014	0.009	0.019
Other and unspecified disc disorder	0.012	0.022	0.014	0.009	0.019
Other specified diseases of hair and hair follicles	0.012	0.022	0.014	0.009	0.019
Viral hepatitis B	0.012	0.022	0.014	0.009	0.019
Somatoform disorder	0.012	0.022	0.014	0.009	0.019
Nonspecific elevation of levels of transaminase or lactic acid dehydrogenase [LDH]	0.012	0.022	0.014	0.008	0.019
Melanomas of skin, dx or hx	0.012	0.021	0.013	0.008	0.019
Alkalosis	0.012	0.021	0.013	0.008	0.019
Calcaneal spur; Exostosis NOS	0.012	0.021	0.013	0.008	0.019
Sprains and strains of back and neck	0.012	0.021	0.013	0.008	0.019
Gingival and periodontal diseases	0.012	0.021	0.013	0.008	0.019
Chronic pain syndrome	0.012	0.021	0.013	0.008	0.019
Other nutritional deficiency	0.012	0.021	0.013	0.008	0.019
Lipoprotein disorders	0.012	0.021	0.013	0.008	0.019
Paroxysmal supraventricular tachycardia	0.012	0.021	0.013	0.008	0.018
Arterial embolism and thrombosis	0.012	0.021	0.013	0.008	0.018
Decreased white blood cell count	0.012	0.021	0.013	0.008	0.018
Secondary hyperparathyroidism (of renal origin)	0.012	0.021	0.013	0.008	0.018
Osteoporosis	0.012	0.021	0.013	0.008	0.018
Septal Deviations/Turbinate Hypertrophy	0.012	0.021	0.013	0.008	0.018
Spondylosis with myelopathy	0.012	0.021	0.013	0.008	0.018
Osteoporosis NOS	0.012	0.021	0.013	0.008	0.018
Other disorders of testis	0.008	0.002	0.013	0.008	0.018
Herpes simplex	0.012	0.02	0.013	0.008	0.018
Infection of the eye	0.012	0.02	0.013	0.008	0.018
Osteitis deformans and osteopathies associated with other disorders classified elsewhere	0.012	0.02	0.013	0.008	0.018
Chronic pulmonary heart disease	0.012	0.02	0.013	0.008	0.018
Diabetes type 2 with peripheral circulatory disorders	0.012	0.02	0.013	0.008	0.018
Unspecified diffuse connective tissue disease	0.012	0.02	0.012	0.008	0.018
Crushing or internal injury to organs	0.012	0.02	0.012	0.008	0.018
Impulse control disorder	0.012	0.02	0.012	0.008	0.018
Facial weakness	0.012	0.02	0.012	0.008	0.018
Intestinal infection	0.012	0.02	0.012	0.008	0.018
Fluid overload	0.012	0.02	0.012	0.008	0.018
Nephritis; nephrosis; renal sclerosis	0.012	0.02	0.012	0.008	0.017
Nephritis and nephropathy without mention of glomerulonephritis	0.012	0.02	0.012	0.008	0.017
Acute prostatitis	0.012	0.02	0.012	0.008	0.017
Labyrinthitis	0.012	0.019	0.012	0.008	0.017
Cancer of other male genital organs	0.008	0.002	0.012	0.008	0.017
Uveitis, noninfectious or NOS	0.011	0.019	0.012	0.008	0.017
Peptic ulcer (excl. esophageal)	0.011	0.019	0.012	0.008	0.017
Abnormal findings on exam of gastrointestinal tract/ abdominal area	0.011	0.019	0.012	0.008	0.017
Simple and unspecified goiter	0.011	0.019	0.012	0.008	0.017
Fracture of clavicle or scapula	0.011	0.019	0.012	0.008	0.017
Small kidney	0.011	0.019	0.012	0.008	0.017
Stricture and stenosis of esophagus	0.011	0.019	0.012	0.008	0.017
Cerebral aneurysm	0.011	0.019	0.012	0.008	0.017
Postnasal drip	0.011	0.019	0.012	0.008	0.017
Intestinal disaccharidase deficiencies and disaccharide malabsorption	0.011	0.019	0.012	0.007	0.017
Suicidal ideation	0.011	0.019	0.012	0.007	0.017
Hallucinations	0.011	0.019	0.012	0.007	0.017
Symptoms involving head and neck	0.011	0.019	0.012	0.007	0.017
Fracture of neck of femur	0.011	0.019	0.012	0.007	0.017
Cardiac arrest and ventricular fibrillation	0.011	0.018	0.012	0.007	0.017
Other symptoms referable to back	0.011	0.018	0.012	0.007	0.017
Deficiency anemias	0.011	0.018	0.012	0.007	0.017
Defibrination syndrome	0.011	0.018	0.012	0.007	0.016
Parasomnia	0.011	0.018	0.011	0.007	0.016
Barrett's esophagus	0.011	0.018	0.011	0.007	0.016
Atrial flutter	0.011	0.018	0.011	0.007	0.016
Diseases of the salivary glands	0.011	0.018	0.011	0.007	0.016
Diseases of hair and hair follicles	0.011	0.018	0.011	0.007	0.016
Chronic obstructive asthma with exacerbation	0.011	0.018	0.011	0.007	0.016
Calculus of bile duct	0.011	0.018	0.011	0.007	0.016
Kyphoscoliosis and scoliosis	0.011	0.018	0.011	0.007	0.016
Cellulitis and abscess of trunk	0.011	0.018	0.011	0.007	0.016
Atherosclerosis of native arteries of the extremities with ulceration or gangrene	0.011	0.018	0.011	0.007	0.016
Open wound of toe(s)	0.011	0.018	0.011	0.007	0.016
Mental retardation	0.011	0.018	0.011	0.007	0.016
Sexual and gender identity disorders	0.011	0.018	0.011	0.007	0.016
Methicillin resistant Staphylococcus aureus	0.011	0.018	0.011	0.007	0.016
Diplopia and disorders of binocular vision	0.011	0.018	0.011	0.007	0.016
Mitral valve stenosis and aortic valve stenosis	0.01	0.018	0.011	0.007	0.016
Intestinal infection due to C. difficile	0.01	0.018	0.011	0.007	0.016
Cystitis and urethritis	0.01	0.018	0.011	0.007	0.016
Congenital musculoskeletal deformities of spine	0.01	0.018	0.011	0.007	0.016
Renal dialysis	0.01	0.018	0.011	0.007	0.016
Hemorrhage or hematoma complicating a procedure	0.01	0.018	0.011	0.007	0.016
Antisocial/borderline personality disorder	0.01	0.018	0.011	0.007	0.015
Diseases of pancreas	0.01	0.018	0.011	0.007	0.015
Hemoptysis	0.01	0.018	0.011	0.007	0.015
Diseases of hard tissues of teeth	0.01	0.017	0.011	0.007	0.015
Dysmetabolic syndrome X	0.01	0.017	0.011	0.007	0.015
Symptoms affecting skin	0.01	0.017	0.011	0.007	0.015
Obsessive-compulsive disorders	0.01	0.017	0.011	0.007	0.015
Psoriasis vulgaris	0.01	0.017	0.011	0.007	0.015
Jaundice (not of newborn)	0.01	0.017	0.011	0.007	0.015
Chorioretinal scars	0.01	0.017	0.011	0.007	0.015
Herpes zoster	0.01	0.017	0.011	0.007	0.015
Cholelithiasis with acute cholecystitis	0.01	0.017	0.011	0.007	0.015
Irritable Bowel Syndrome	0.01	0.017	0.011	0.007	0.015
Other deficiency anemia	0.01	0.017	0.011	0.007	0.015
Balanoposthitis	0.01	0.017	0.01	0.007	0.015
Regional enteritis	0.01	0.017	0.01	0.007	0.015
Cancer of kidney and renal pelvis	0.01	0.017	0.01	0.007	0.015
Corneal dystrophy	0.01	0.017	0.01	0.007	0.015
Other alveolar and parietoalveolar pneumonopathy	0.01	0.017	0.01	0.007	0.015
Pathologic fracture of vertebrae	0.01	0.017	0.01	0.007	0.015
Cirrhosis of liver without mention of alcohol	0.01	0.016	0.01	0.007	0.015
Osteomyelitis	0.01	0.016	0.01	0.007	0.015
Myasthenia gravis	0.01	0.016	0.01	0.007	0.015
Other nondiabetic retinopathy	0.01	0.016	0.01	0.007	0.015
Cramp of limb	0.01	0.016	0.01	0.007	0.015
Aneurysm of iliac artery	0.01	0.016	0.01	0.007	0.015
Paranoid disorders	0.009	0.016	0.01	0.007	0.014
Benign neoplasm of unspecified sites	0.009	0.016	0.01	0.007	0.014
Multiple myeloma	0.009	0.016	0.01	0.007	0.014
Transient mental disorders due to conditions classified elsewhere	0.009	0.016	0.01	0.007	0.014
Bronchiectasis	0.009	0.016	0.01	0.006	0.014
Pathologic fracture	0.009	0.016	0.01	0.006	0.014
Atrioventricular block, complete	0.009	0.016	0.01	0.006	0.014
Disorders of bilirubin excretion	0.009	0.016	0.01	0.006	0.014
Immunity deficiency	0.009	0.016	0.01	0.006	0.014
Derangement of joint, non-traumatic	0.009	0.016	0.01	0.006	0.014
Cerebral edema and compression of brain	0.009	0.016	0.01	0.006	0.014
Degenerative and vascular disorders of ear	0.009	0.016	0.01	0.006	0.014
Nontoxic multinodular goiter	0.009	0.016	0.01	0.006	0.014
Neoplasm of unspecified nature of digestive system	0.009	0.016	0.01	0.006	0.014
Nonspecific abnormal findings in stool contents	0.009	0.016	0.01	0.006	0.014
Acute osteomyelitis	0.009	0.016	0.01	0.006	0.014
Congenital anomalies of the integument	0.009	0.016	0.01	0.006	0.014
Poisoning by water, mineral, and uric acid metabolism drugs	0.009	0.016	0.01	0.006	0.014
Psychogenic and somatoform disorders	0.009	0.016	0.01	0.006	0.014
Drusen (degenerative) of retina	0.009	0.016	0.01	0.006	0.014
Folate-deficiency anemia	0.009	0.016	0.01	0.006	0.014
Complication of internal orthopedic device	0.009	0.016	0.01	0.006	0.014
Agorophobia, social phobia, and panic disorder	0.009	0.015	0.01	0.006	0.014
Non-Hodgkins lymphoma	0.009	0.015	0.01	0.006	0.014
Ectropion or entropion	0.009	0.015	0.01	0.006	0.014
Burns	0.009	0.015	0.01	0.006	0.014
Other paralytic syndromes	0.009	0.015	0.01	0.006	0.014
Other diseases of the teeth and supporting structures	0.009	0.015	0.01	0.006	0.014
Myoneural disorders	0.009	0.015	0.01	0.006	0.014
Kyphosis (acquired)	0.009	0.015	0.01	0.006	0.013
Keratoconjunctivitis	0.009	0.015	0.01	0.006	0.013
Acute pericarditis	0.009	0.015	0.01	0.006	0.013
Optic neuritis/neuropathy	0.009	0.015	0.01	0.006	0.013
Breast cancer	0.008	0.015	0.009	0.006	0.013
Encephalitis	0.008	0.015	0.009	0.006	0.013
Cholecystitis without cholelithiasis	0.008	0.015	0.009	0.006	0.013
Retinal detachments and defects	0.008	0.015	0.009	0.006	0.013
Acute cystitis	0.008	0.015	0.009	0.006	0.013
Partial epilepsy	0.008	0.015	0.009	0.006	0.013
Personal history of diseases of blood and blood-forming organs	0.008	0.015	0.009	0.006	0.013
Arterial embolism and thrombosis of lower extremity artery	0.008	0.015	0.009	0.006	0.013
Psychogenic disorder	0.008	0.015	0.009	0.006	0.013
Primary thrombocytopenia	0.008	0.015	0.009	0.006	0.013
Conductive hearing loss	0.008	0.015	0.009	0.006	0.013
Chemotherapy	0.008	0.015	0.009	0.006	0.012
Intestinal malabsorption (non-celiac)	0.008	0.015	0.009	0.006	0.012
Hyperventilation	0.008	0.014	0.009	0.006	0.012
Spasm of muscle	0.008	0.014	0.009	0.006	0.012
Curvature of spine	0.008	0.014	0.009	0.006	0.012
Keratoconus	0.008	0.014	0.009	0.006	0.012
Torsion dystonia	0.008	0.014	0.009	0.006	0.012
Anaphylactic shock NOS	0.008	0.014	0.009	0.006	0.012
Poisoning by drugs primarily affecting the autonomic nervous system	0.008	0.014	0.009	0.006	0.012
Poisoning by anticonvulsants and anti-Parkinsonism drugs	0.008	0.014	0.009	0.006	0.012
Thyrotoxicosis with or without goiter	0.008	0.014	0.009	0.006	0.012
Throat pain	0.008	0.014	0.009	0.006	0.012
Leukemia	0.008	0.014	0.009	0.006	0.012
Disorders of sweat glands	0.008	0.014	0.009	0.006	0.012
Strabismus and other disorders of binocular eye movements	0.008	0.014	0.009	0.006	0.012
Conjunctivitis, noninfectious	0.008	0.014	0.009	0.006	0.012
Rupture of synovium	0.008	0.014	0.009	0.005	0.012
Left bundle branch block	0.008	0.014	0.009	0.005	0.012
Gastric ulcer	0.008	0.014	0.009	0.005	0.012
Rupture of tendon, nontraumatic	0.008	0.014	0.009	0.005	0.012
Speech and language disorder	0.008	0.014	0.009	0.005	0.012
Psoriasis and related disorders	0.008	0.014	0.009	0.005	0.012
Hepatomegaly	0.008	0.014	0.008	0.005	0.012
Liver abscess and sequelae of chronic liver disease	0.008	0.014	0.008	0.005	0.012
Facial nerve disorders [CN7]	0.008	0.014	0.008	0.005	0.012
Fracture of upper limb	0.008	0.014	0.008	0.005	0.012
Hereditary hemolytic anemias	0.008	0.014	0.008	0.005	0.012
Congenital anomalies of peripheral vascular system	0.008	0.014	0.008	0.005	0.012
Seborrhea	0.007	0.014	0.008	0.005	0.012
Diabetic retinopathy	0.007	0.014	0.008	0.005	0.012
Renal colic	0.007	0.014	0.008	0.005	0.012
Noninfectious disorders of lymphatic channels	0.007	0.014	0.008	0.005	0.012
Anemia in neoplastic disease	0.007	0.013	0.008	0.005	0.011
Anomalies of pupillary function	0.007	0.013	0.008	0.005	0.011
Otosclerosis	0.007	0.013	0.008	0.005	0.011
Cachexia	0.007	0.013	0.008	0.005	0.011
Gastrointestinal complications	0.007	0.013	0.008	0.005	0.011
Corneal edema	0.007	0.013	0.008	0.005	0.011
Open wound or laceration of eye or eyelid	0.007	0.013	0.008	0.005	0.011
Nonsenile Cataract	0.007	0.013	0.008	0.005	0.011
H. pylori	0.007	0.013	0.008	0.005	0.011
Rosacea	0.007	0.013	0.008	0.005	0.011
Other inflammatory disorders of male genital organs	0.007	0.001	0.008	0.005	0.011
Other acute and subacute forms of ischemic heart disease	0.007	0.013	0.008	0.005	0.011
Malignant neoplasm of rectum, rectosigmoid junction, and anus	0.007	0.013	0.008	0.005	0.011
Traumatic amputation	0.007	0.013	0.008	0.005	0.011
Contracture of palmar fascia [Dupuytren's disease]	0.007	0.013	0.008	0.005	0.011
Generalized convulsive epilepsy	0.007	0.013	0.008	0.005	0.011
Myopathy	0.007	0.013	0.008	0.005	0.011
Adult failure to thrive	0.007	0.013	0.008	0.005	0.011
Heart valve replaced	0.007	0.013	0.008	0.005	0.011
Secondary thrombocytopenia	0.007	0.012	0.008	0.005	0.011
Hypoventilation	0.007	0.012	0.008	0.005	0.011
Cholangitis	0.007	0.012	0.008	0.005	0.011
Flat foot	0.007	0.012	0.008	0.005	0.011
Otorrhea	0.007	0.012	0.008	0.005	0.011
Benign neoplasm of bone and articular cartilage	0.007	0.012	0.008	0.005	0.011
Elevated sedimentation rate	0.007	0.012	0.008	0.005	0.011
Spondylolisthesis, congenital	0.007	0.012	0.008	0.005	0.011
Amblyopia	0.007	0.012	0.008	0.005	0.011
Other hemoglobinopathies	0.007	0.012	0.008	0.005	0.011
Nephritis and nephropathy in diseases classified elsewhere	0.007	0.012	0.008	0.005	0.011
stress incontinence, female	0.007	0.012	0.008	0.005	0.011
Endocarditis	0.007	0.012	0.008	0.005	0.01
Injuries to the nervous system	0.007	0.012	0.008	0.005	0.01
Other disorders of ear	0.007	0.012	0.008	0.005	0.01
Fracture of humerus	0.007	0.012	0.008	0.005	0.01
Hodgkin's disease	0.007	0.012	0.008	0.005	0.01
Other degenerative diseases of the basal ganglia	0.007	0.012	0.008	0.005	0.01
Abnormal results of function study of kidney	0.007	0.012	0.008	0.005	0.01
Chronic prostatitis	0.007	0.012	0.008	0.005	0.01
Systemic inflammatory response syndrome (SIRS)	0.007	0.012	0.008	0.005	0.01
Viral hepatitis A	0.007	0.012	0.008	0.005	0.01
Central/nonobstroctive sleep apnea	0.007	0.012	0.008	0.005	0.01
Sacroiliitis NEC	0.007	0.012	0.008	0.005	0.01
Cardiac and circulatory congenital anomalies	0.007	0.012	0.008	0.005	0.01
Hyperparathyroidism	0.007	0.012	0.008	0.005	0.01
Neoplasm of uncertain behavior of male genital organs	0.007	0.001	0.008	0.005	0.01
Mineral deficiency NEC	0.007	0.012	0.007	0.005	0.01
Hyperplasia of prostate	0.006	0.012	0.529	0.378	0.638
Benign neoplasm of other endocrine glands and related structures	0.006	0.012	0.007	0.005	0.01
Postoperative infection	0.006	0.012	0.007	0.005	0.01
Hypothermia/Chills	0.006	0.012	0.007	0.005	0.01
Pituitary hypofunction	0.006	0.012	0.007	0.005	0.01
Ulcer of esophagus	0.006	0.012	0.007	0.004	0.01
Contracture of joint	0.006	0.012	0.007	0.004	0.01
Disorders of carbohydrate transport and metabolism	0.006	0.012	0.007	0.004	0.01
Diseases due to other mycobacteria	0.006	0.011	0.007	0.004	0.01
Allergic conjunctivitis	0.006	0.011	0.007	0.004	0.01
Fracture of hand or wrist	0.006	0.011	0.007	0.004	0.01
Open wound of lip and mouth	0.006	0.011	0.007	0.004	0.01
Nephritis and nephropathy with pathological lesion	0.006	0.011	0.007	0.004	0.01
Poisoning by other anti-infectives	0.006	0.011	0.007	0.004	0.01
Contracture of tendon (sheath)	0.006	0.011	0.007	0.004	0.01
Joint/ligament sprain	0.006	0.011	0.007	0.004	0.01
Manlignant and unknown neoplasms of brain and nervous system	0.006	0.011	0.007	0.004	0.01
Lagophthalmos	0.006	0.011	0.007	0.004	0.01
Screening for malignant neoplasms of the skin	0.006	0.011	0.007	0.004	0.01
Traumatic arthropathy	0.006	0.011	0.007	0.004	0.01
Cyst and pseudocyst of pancreas	0.006	0.011	0.007	0.004	0.01
Benign neoplasm of adrenal gland	0.006	0.011	0.007	0.004	0.01
Encephalitis, non-infectious	0.006	0.011	0.007	0.004	0.01
Asthma with exacerbation	0.006	0.011	0.007	0.004	0.01
Nasal polyps	0.006	0.011	0.007	0.004	0.01
Disorders of the pituitary gland and its hypothalamic control	0.006	0.011	0.007	0.004	0.009
Abnormal coagulation profile	0.006	0.011	0.007	0.004	0.009
Other disorders of peritoneum	0.006	0.011	0.007	0.004	0.009
Rheumatoid arthritis	0.006	0.011	0.007	0.004	0.009
Congenital osteodystrophies	0.006	0.011	0.007	0.004	0.009
Aplastic anemia	0.006	0.011	0.007	0.004	0.009
Pancreatic cancer	0.006	0.011	0.007	0.004	0.009
Myoclonus	0.006	0.011	0.007	0.004	0.009
Viral pneumonia	0.006	0.011	0.007	0.004	0.009
Cancer of larynx, pharynx, nasal cavities	0.006	0.011	0.007	0.004	0.009
Synoviopathy	0.006	0.011	0.007	0.004	0.009
Ulcerative colitis	0.006	0.011	0.007	0.004	0.009
Obstruction of bile duct	0.006	0.011	0.007	0.004	0.009
Primary hypercoagulable state	0.006	0.011	0.007	0.004	0.009
Non-healing surgical wound	0.006	0.011	0.007	0.004	0.009
Hypercoagulable state	0.006	0.011	0.007	0.004	0.009
Septic shock	0.006	0.011	0.007	0.004	0.009
Open wound of foot except toe(s) alone	0.006	0.011	0.007	0.004	0.009
Other disorders of middle ear and mastoid	0.006	0.011	0.007	0.004	0.009
Temporomandibular joint disorder, unspecified	0.006	0.011	0.007	0.004	0.009
Chronic osteomyelitis	0.006	0.011	0.007	0.004	0.009
Temporomandibular joint disorders	0.006	0.011	0.006	0.004	0.009
Chorioretinal inflammations, scars, and other disorders of choroid	0.006	0.011	0.006	0.004	0.009
Dyshidrosis	0.006	0.011	0.006	0.004	0.009
Primary angle-closure glaucoma	0.006	0.011	0.006	0.004	0.009
Cancer, suspected or other	0.006	0.011	0.006	0.004	0.009
Macular degeneration, wet	0.006	0.01	0.006	0.004	0.009
Benign neoplasm of pituitary gland and craniopharyngeal duct (pouch)	0.006	0.01	0.006	0.004	0.009
Empyema and pneumothorax	0.006	0.01	0.006	0.004	0.009
Heart transplant/surgery	0.006	0.01	0.006	0.004	0.009
Unspecified erythematous condition	0.005	0.01	0.006	0.004	0.009
Other disorders of gallbladder	0.005	0.01	0.006	0.004	0.009
Iatrogenic endocrine disorders	0.005	0.01	0.006	0.003	0.009
Other inflammatory spondylopathies	0.005	0.01	0.006	0.003	0.009
Abnormal results of function study of pulmonary system	0.005	0.01	0.006	0.003	0.009
Neutropenia	0.005	0.01	0.006	0.003	0.009
Other specified erythematous conditions	0.005	0.01	0.006	0.003	0.009
Spontaneous ecchymoses	0.005	0.01	0.006	0.003	0.009
Benign neoplasm of eye, uveal	0.005	0.01	0.006	0.003	0.008
Antineoplastic and immunosuppressive drugs causing adverse effects	0.005	0.01	0.006	0.003	0.008
Impaction of intestine	0.005	0.01	0.006	0.003	0.008
Congenital anomalies of abdominal wall; diaphram	0.005	0.01	0.006	0.003	0.008
Duodenitis	0.005	0.01	0.006	0.003	0.008
Sexually transmitted infections (not HIV or hepatitis)	0.005	0.01	0.006	0.003	0.008
Glucocorticoid deficiency	0.005	0.01	0.006	0.003	0.008
Sicca syndrome	0.005	0.01	0.006	0.003	0.008
Aortic ectasia	0.005	0.01	0.006	0.003	0.008
Cancer of other lymphoid, histiocytic tissue	0.005	0.01	0.006	0.003	0.008
Herpes zoster with nervous system complications	0.005	0.01	0.006	0.003	0.008
Retinal edema	0.005	0.01	0.006	0.003	0.008
Tics and stuttering	0.005	0.01	0.006	0.003	0.008
Abnormal findings on study of brain and/or nervous system	0.005	0.01	0.006	0.003	0.008
Pyoderma	0.005	0.01	0.006	0.003	0.008
Acute reaction to stress	0.005	0.01	0.006	0.003	0.008
Suppurative and unspecified otitis media	0.005	0.01	0.006	0.003	0.008
Ulceration of the lower GI tract	0.005	0.01	0.006	0.003	0.008
Cancer of oropharynx	0.005	0.01	0.006	0.003	0.008
Disorders of iron metabolism	0.005	0.01	0.006	0.003	0.008
Antihypertensive agents causing adverse effects	0.005	0.01	0.006	0.003	0.008
Abnormal sputum	0.005	0.01	0.006	0.003	0.007
Malignant neoplasm of testis	0.005	0.01	0.006	0.003	0.007
Pathological, developmental or recurrent dislocation	0.005	0.01	0.006	0.003	0.007
Adrenal cortical steroids causing adverse effects in therapeutic use	0.005	0.01	0.006	0.003	0.007
Diseases of thymus gland	0.005	0.01	0.006	0.003	0.007
Deficiency of humoral immunity	0.005	0.009	0.006	0.003	0.007
Diffuse diseases of connective tissue	0.005	0.009	0.006	0.003	0.007
Superficial keratitis	0.005	0.009	0.006	0.003	0.007
Central origin vertigo	0.005	0.009	0.006	0.003	0.007
Other specified congenital anomalies of nervous system	0.005	0.009	0.006	0.003	0.007
Effects of heat, cold and air pressure	0.005	0.009	0.006	0.003	0.007
Pituitary hyperfunction	0.005	0.009	0.006	0.003	0.007
Pervasive developmental disorders	0.005	0.009	0.006	0.003	0.007
Cardiogenic shock	0.005	0.009	0.006	0.003	0.007
Chronic ulcer of unspecified site	0.005	0.009	0.006	0.003	0.007
Adverse effects of sedatives or other central nervous system depressants and anesthetics	0.005	0.009	0.006	0.003	0.007
Aneurysm of artery of lower extremity	0.005	0.009	0.006	0.003	0.007
Paraproteinemia	0.005	0.009	0.006	0.003	0.007
Alcoholic liver damage	0.005	0.009	0.006	0.003	0.007
Polymyalgia Rheumatica	0.005	0.009	0.005	0.003	0.007
Periapical abscess	0.005	0.009	0.005	0.003	0.007
Oliguria and anuria	0.005	0.009	0.005	0.003	0.007
Cystoid macular degeneration of retina	0.005	0.009	0.005	0.003	0.007
Respiratory arrest	0.005	0.009	0.005	0.003	0.007
Peritoneal adhesions (postoperative) (postinfection)	0.005	0.009	0.005	0.003	0.007
Disorders involving the immune mechanism	0.005	0.009	0.005	0.003	0.007
Megaloblastic anemia	0.005	0.009	0.005	0.003	0.007
Ganglion and cyst of synovium, tendon, and bursa	0.005	0.009	0.005	0.003	0.007
Strabismus (not specified as paralytic)	0.005	0.009	0.005	0.002	0.007
Fracture of tibia and fibula	0.005	0.009	0.005	0.002	0.007
Fracture of unspecified part of femur	0.005	0.009	0.005	0.002	0.007
Ventricular fibrillation and flutter	0.005	0.009	0.005	0.002	0.007
Tension headache	0.005	0.009	0.005	0.002	0.007
Cancer of mouth	0.005	0.009	0.005	0.002	0.007
Cholesteatoma	0.005	0.009	0.005	0.002	0.007
Scleritis and episcleritis	0.005	0.009	0.005	0.002	0.007
Chronic cystitis	0.005	0.009	0.005	0.002	0.007
Graves' disease	0.005	0.009	0.005	0.002	0.007
Neoplasm of uncertain behavior of breast	0.005	0.009	0.005	0.002	0.007
Eosinophilia	0.005	0.009	0.005	0.002	0.007
Abnormal findings on mammogram or breast exam	0.005	0.009	0.005	0.002	0.007
Polycythemia vera	0.005	0.009	0.005	0.002	0.007
Unspecified polyarthropathy or polyarthritis	0.005	0.009	0.005	0.002	0.007
Disorders of the globe	0.005	0.009	0.005	0.002	0.007
Circadian rhythm sleep disorder	0.005	0.009	0.005	0.002	0.007
Nonspecific abnormal findings on radiological and other examination of musculoskeletal system	0.005	0.008	0.005	0.002	0.007
Hypertrophy of breast (Gynecomastia)	0.004	0.008	0.005	0.002	0.007
Acute laryngitis and tracheitis	0.004	0.008	0.005	0.002	0.007
Type 1 diabetes with neurological manifestations	0.004	0.008	0.005	0.002	0.007
Portal hypertension	0.004	0.008	0.005	0.002	0.007
Renal sclerosis, NOS	0.004	0.008	0.005	0.002	0.007
Fracture of patella	0.004	0.008	0.005	0.002	0.007
Lump or mass in breast	0.004	0.008	0.005	0.002	0.007
Giant cell arteritis	0.004	0.008	0.005	0.002	0.007
Urinary complications NEC	0.004	0.008	0.005	0.002	0.007
Breast cancer [female]	0.004	0.008	0.005	0.002	0.006
Muscular calcification and ossification	0.004	0.008	0.005	0.002	0.006
Cardiac shunt/ heart septal defect	0.004	0.008	0.005	0.002	0.006
Malignant neoplasm of female breast	0.004	0.008	0.005	0.002	0.006
Disease of capillaries	0.004	0.008	0.005	0.002	0.006
Nonspecific abnormal results of function study of brain and central nervous system	0.004	0.008	0.005	0.002	0.006
Chronic lymphocytic thyroiditis	0.004	0.008	0.005	0.002	0.006
Disorders of parathyroid gland	0.004	0.008	0.005	0.002	0.006
Anticoagulants causing adverse effects	0.004	0.008	0.005	0.002	0.006
Ankylosis of joint	0.004	0.008	0.005	0.002	0.006
Lymphoid leukemia	0.004	0.008	0.005	0.002	0.006
Rickets or osteomalacia	0.004	0.008	0.005	0.001	0.006
Lymphoid leukemia, chronic	0.004	0.008	0.005	0.001	0.006
Bursitis disorders	0.004	0.008	0.005	0.001	0.006
Amyloidosis	0.004	0.008	0.005	0.001	0.006
Acute bronchospasm	0.004	0.008	0.005	0.001	0.006
Paralysis/spasm of vocal cords or larynx	0.004	0.008	0.005	0.001	0.006
Lipoma of skin and subcutaneous tissue	0.004	0.008	0.005	0.001	0.006
Arthropod-borne diseases	0.004	0.008	0.005	0.001	0.006
Chronic pericarditis	0.004	0.008	0.005	0.001	0.006
Separation of retinal layers	0.004	0.008	0.005	0.001	0.006
Postlaminectomy syndrome	0.004	0.008	0.005	0.001	0.006
Infestation (lice, mites)	0.004	0.008	0.005	0.001	0.006
Hormones and synthetic substitutes causing adverse effects in therapeutic use	0.004	0.007	0.005	0.001	0.006
Diverticulum of esophagus, acquired	0.004	0.007	0.005	0.001	0.006
Changes in skin texture	0.004	0.007	0.005	0.001	0.006
Hemorrhage from gastrointestinal ulcer	0.004	0.007	0.005	0.001	0.006
Pyogenic arthritis	0.004	0.007	0.005	0.001	0.006
Cancer of hypopharynx	0.004	0.007	0.005	0.001	0.006
Otitis media	0.004	0.007	0.005	0.001	0.006
Open wound of hand except finger(s)	0.004	0.007	0.005	0.001	0.006
Arthropathy associated with infections	0.004	0.007	0.005	0.001	0.006
Hemorrhagic disorder due to intrinsic circulating anticoagulants	0.004	0.007	0.004	0.001	0.006
Gingivitis	0.004	0.007	0.004	0.001	0.006
Benign neoplasm of kidney and other urinary organs	0.004	0.007	0.004	0.001	0.006
Polyarteritis nodosa and allied conditions	0.004	0.007	0.004	0.001	0.006
Mastoiditis & related conditions	0.004	0.007	0.004	0.001	0.006
Chromosomal anomalies and genetic disorders	0.004	0.007	0.004	0.001	0.006
Chromosomal anomalies	0.004	0.007	0.004	0.001	0.006
Respiratory complications	0.004	0.007	0.004	0	0.006
Pneumococcal pneumonia	0.004	0.007	0.004	0	0.006
Secondary malignant neoplasm	0.004	0.007	0.004	0	0.006
Crystal arthropathies	0.004	0.007	0.004	0	0.006
Suicide or self-inflicted injury	0.004	0.007	0.004	0	0.006
Migrain with aura	0.004	0.007	0.004	0	0.006
Meniere's disease	0.004	0.007	0.004	0	0.006
Broken tooth	0.004	0.007	0.004	0	0.006
Neurofibromatosis	0.004	0.007	0.004	0	0.006
Cancer of eye	0.004	0.007	0.004	0	0.006
Gram positive septicemia	0.004	0.007	0.004	0	0.006
Peritoneal or intestinal adhesions	0.004	0.007	0.004	0	0.006
Stomatitis and mucositis (ulcerative)	0.004	0.007	0.004	0	0.006
Other and unspecified congenital anomalies	0.004	0.007	0.004	0	0.006
Ulceration of intestine	0.004	0.007	0.004	0	0.006
Multiple sclerosis	0.004	0.007	0.004	0	0.006
Restless legs syndrome	0.004	0.007	0.004	0	0.006
Duodenal ulcer	0.004	0.007	0.004	0	0.006
Sleep related movement disorders	0.004	0.007	0.004	0	0.006
Certain early complications of trauma or procedure	0.004	0.007	0.004	0	0.006
Poisoning by agents primarily acting on the smooth and skeletal muscles and respiratory system	0.004	0.007	0.004	0	0.006
Apnea	0.004	0.007	0.004	0	0.006
Candidiasis of skin and nails	0.004	0.007	0.004	0	0.006
Fracture of radius and ulna	0.004	0.007	0.004	0	0.006
Acute vascular insufficiency of intestine	0.004	0.007	0.004	0	0.005
Gastrointestinal malfunction arising from mental factors	0.004	0.007	0.004	0	0.005
Subarachnoid hemorrhage	0.004	0.007	0.004	0	0.005
Toxic effect of other gases, fumes, or vapors	0.004	0.007	0.004	0	0.005
Vascular insufficiency of intestine	0.004	0.007	0.004	0	0.005
Macroglobulinemia	0.003	0.007	0.004	0	0.005
ASCVD	0.003	0.007	0.004	0	0.005
Nodular lymphoma	0.003	0.007	0.004	0	0.005
Cancer of connective tissue	0.003	0.006	0.004	0	0.005
Disturbances in tooth eruption	0.003	0.006	0.004	0	0.005
Disorders of tooth development	0.003	0.006	0.003	0	0.005
Osteoarthrosis, localized, secondary	0.003	0.006	0.003	0	0.005
Retinal hemorrhage/ischemia	0.003	0.006	0.003	0	0.005
Muscle/tendon sprain	0.003	0.006	0.003	0	0.005
Pituitary dwarfism	0.003	0.006	0.003	0	0.005
Disorders of other cranial nerves	0.003	0.006	0.003	0	0.005
Other hereditary hemolytic anemias	0.003	0.006	0.003	0	0.005
Rheumatoid arthritis and other inflammatory polyarthropathies	0.003	0.006	0.003	0	0.005
Abnormal granulation tissue	0.003	0.006	0.003	0	0.005
Cholelithiasis with other cholecystitis	0.003	0.006	0.003	0	0.005
Other pulmonary inflamation or edema	0.003	0.006	0.003	0	0.005
Acromegaly and gigantism	0.003	0.006	0.003	0	0.005
MRSA pneumonia	0.003	0.006	0.003	0	0.005
Psychophysical visual disturbances	0.003	0.006	0.003	0	0.005
Benign neoplasm of eye	0.003	0.006	0.003	0	0.005
Rotator cuff (capsule) sprain	0.003	0.006	0.003	0	0.005
Pyogenic granuloma	0.003	0.006	0.003	0	0.005
Encounter for long-term (current) use of antibiotics	0.003	0.006	0.003	0	0.005
Cellulitis and abscess of face/neck	0.003	0.006	0.003	0	0.005
Other demyelinating diseases of central nervous system	0.003	0.006	0.003	0	0.005
Learning disorder	0.003	0.006	0.003	0	0.005
Open wound of neck	0.003	0.006	0.003	0	0.005
Lumbosacral spondylolysis, congenital	0.003	0.006	0.003	0	0.005
Subarachnoid hemorrhage (injury)	0.003	0.006	0.003	0	0.005
Complication of colostomy or enterostomy	0.003	0.006	0.003	0	0.005
Bacteremia	0.003	0.006	0.003	0	0.005
Cerebral laceration and contusion	0.003	0.006	0.003	0	0.005
Sarcoidosis	0.003	0.006	0.003	0	0.005
Macular puckering of retina	0.003	0.006	0.003	0	0.005
Pulmonary insufficiency or respiratory failure following trauma and surgery	0.003	0.006	0.003	0	0.005
Vascular disorders of kidney/hypertrophy	0.003	0.006	0.003	0	0.005
Adrenal hyperfunction	0.003	0.006	0.003	0	0.005
Aneurysm of other specified artery	0.003	0.006	0.003	0	0.005
severe protein-calorie malnutrition	0.003	0.006	0.003	0	0.005
Hereditary retinal dystrophies	0.003	0.006	0.003	0	0.005
Tracheostomy complications	0.003	0.006	0.003	0	0.005
Chronic venous hypertension	0.003	0.006	0.003	0	0.005
Congenital anomalies of skin	0.003	0.006	0.003	0	0.005
Osteopathy resulting from poliomyelitis	0.003	0.006	0.003	0	0.005
Pseudoexfoliation glaucoma	0.003	0.006	0.003	0	0.005
Adrenal hypofunction	0.003	0.006	0.003	0	0.005
Other cardiac conduction disorders	0.003	0.006	0.003	0	0.005
Lung disease due to external agents	0.003	0.006	0.003	0	0.005
Poisoning by primarily systemic agents	0.003	0.006	0.003	0	0.005
Incisional hernia	0.003	0.006	0.003	0	0.005
Other CNS infection and poliomyelitis	0.003	0.006	0.003	0	0.005
Keratoconjunctivitis sicca	0.003	0.006	0.003	0	0.005
Abnormal reflex	0.003	0.006	0.003	0	0.005
Gangrene	0.003	0.006	0.003	0	0.005
Glossitis	0.003	0.005	0.003	0	0.005
Osteochondropathies	0.003	0.005	0.003	0	0.005
Cornea replaced by transplant	0.003	0.005	0.003	0	0.005
Pancytopenia	0.003	0.005	0.003	0	0.005
Diabetes type 1 with peripheral circulatory disorders	0.003	0.005	0.003	0	0.005
Fracture of pelvis	0.003	0.005	0.003	0	0.004
Open wound of nose and sinus	0.003	0.005	0.003	0	0.004
Corneal ulcer	0.003	0.005	0.003	0	0.004
Anisometropia	0.003	0.005	0.003	0	0.004
Type 2 diabetes with ketoacidosis	0.003	0.005	0.003	0	0.004
Exophthalmos	0.003	0.005	0.003	0	0.004
Radiotherapy	0.003	0.005	0.003	0	0.004
Raynaud's syndrome	0.003	0.005	0.003	0	0.004
Gastroparesis	0.003	0.005	0.003	0	0.004
Periodontitis (acute or chronic)	0.003	0.005	0.003	0	0.004
Acute periodontitis	0.003	0.005	0.003	0	0.004
Rheumatic fever / chorea	0.003	0.005	0.003	0	0.004
Spinocerebellar disease	0.003	0.005	0.003	0	0.004
Blood vessel replaced	0.003	0.005	0.003	0	0.004
Other congenital musculoskeletal anomalies	0.003	0.005	0.003	0	0.004
Peptic ulcer, site unspecified	0.003	0.005	0.003	0	0.004
Cardiac congenital anomalies	0.003	0.005	0.003	0	0.004
Atherosclerosis of renal artery	0.003	0.005	0.003	0	0.004
Dermatomycoses	0.003	0.005	0.003	0	0.004
Palindromic rheumatism	0.003	0.005	0.003	0	0.004
Autism	0.003	0.005	0.003	0	0.004
Adverse reaction to serum or vaccine	0.003	0.005	0.003	0	0.004
Type 1 diabetes with renal manifestations	0.003	0.005	0.003	0	0.004
Contact dermatitis and other eczema due to plants [except food]	0.002	0.005	0.003	0	0.004
Abnormal results of other function studies (bladder, pancreas, placenta, spleen, etc)	0.002	0.005	0.003	0	0.004
Infection with drug-resistant microorganisms	0.002	0.005	0.003	0	0.004
Abnormal chest sounds	0.002	0.005	0.003	0	0.004
Benign neoplasm of male genital organs	0.002	0.001	0.003	0	0.004
Toxic effect of other metals	0.002	0.005	0.003	0	0.004
Congenital anomalies of mouth/tongue	0.002	0.005	0.003	0	0.004
Other cardiomyopathy	0.002	0.005	0.003	0	0.004
Glycosuria or Acetonuria	0.002	0.005	0.003	0	0.004
Ileostomy status	0.002	0.005	0.003	0	0.004
Malignant neoplasm of unspecified male genital organ	0.002	0.001	0.003	0	0.004
Human immunodeficiency virus [HIV] disease	0.002	0.005	0.003	0	0.004
HIV infection, symptomatic	0.002	0.005	0.003	0	0.004
Disorders of sacrum	0.002	0.005	0.003	0	0.004
Eye infection, viral	0.002	0.005	0.002	0	0.004
Valvular heart disease/ heart chambers	0.002	0.005	0.002	0	0.004
Fuchs' dystrophy	0.002	0.005	0.002	0	0.004
Dermatochalasis	0.002	0.005	0.002	0	0.004
Corneal opacity	0.002	0.005	0.002	0	0.004
Other endocrine disorders	0.002	0.005	0.002	0	0.004
Pernicious anemia	0.002	0.005	0.002	0	0.004
Toxic gastroenteritis and colitis	0.002	0.005	0.002	0	0.004
Cyst of bone	0.002	0.005	0.002	0	0.004
Thyroid cancer	0.002	0.005	0.002	0	0.004
Chronic fatigue syndrome	0.002	0.005	0.002	0	0.004
Chronic pancreatitis	0.002	0.005	0.002	0	0.004
Type 1 diabetes with ketoacidosis	0.002	0.005	0.002	0	0.003
Hx of malignant neoplasm of oral cavity and pharynx	0.002	0.005	0.002	0	0.003
Retinal detachment with retinal defect	0.002	0.005	0.002	0	0.003
Pediculosis and phthirus infestation	0.002	0.005	0.002	0	0.003
Other disorders of carbohydrate transport and metabolism	0.002	0.005	0.002	0	0.003
Localized superficial swelling, mass, or lump	0.002	0.005	0.002	0	0.003
Peripheral retinal degenerations	0.002	0.005	0.002	0	0.003
Disorders of acoustic nerve	0.002	0.005	0.002	0	0.003
Peritonitis and retroperitoneal infections	0.002	0.005	0.002	0	0.003
Lung transplant	0.002	0.004	0.002	0	0.003
Respiratory conditions of fetus and newborn	0.002	0.004	0.002	0	0.003
Localized adiposity	0.002	0.004	0.002	0	0.003
Chronic laryngitis	0.002	0.004	0.002	0	0.003
Congenital deformities of feet	0.002	0.004	0.002	0	0.003
Concussion	0.002	0.004	0.002	0	0.003
Myeloid leukemia	0.002	0.004	0.002	0	0.003
Cancer of bronchus; lung	0.002	0.004	0.002	0	0.003
Torticollis	0.002	0.004	0.002	0	0.003
Aseptic necrosis of bone	0.002	0.004	0.002	0	0.003
Progressive myopia	0.002	0.004	0.002	0	0.003
Hallux rigidus	0.002	0.004	0.002	0	0.003
Poisoning by agents primarily affecting skin & mucous membrane, ophthalmological, otorhinolaryngological, & dental drugs	0.002	0.004	0.002	0	0.003
Sialoadenitis	0.002	0.004	0.002	0	0.003
Dermatitis herpetiformis	0.002	0.004	0.002	0	0.002
Secondary malignant neoplasm of digestive systems	0.002	0.004	0.002	0	0.002
Chronic hepatitis	0.002	0.004	0.002	0	0.002
Benign neoplasm of parathyroid gland	0.002	0.004	0.002	0	0.002
Tuberculosis	0.002	0.004	0.002	0	0.002
Urethral discharge	0.002	0.004	0.002	0	0.002
Late effect	0.002	0.004	0.002	0	0.002
Pallor and flushing	0.002	0.004	0.002	0	0.002
Perforation of tympanic membrane	0.002	0.004	0.002	0	0.002
Aspergillosis	0.002	0.004	0.002	0	0.002
Malignant neoplasm of liver, primary	0.002	0.004	0.002	0	0.002
Other disorders of cervical region	0.002	0.004	0.002	0	0.002
Disorders of external ear	0.002	0.004	0.002	0	0.002
Polyclonal hypergammaglobulinemia	0.002	0.004	0.002	0	0.002
Bronchopneumonia and lung abscess	0.002	0.004	0.002	0	0.002
Alopecia	0.002	0.004	0.002	0	0.002
Kidney replaced by transpant	0.002	0.004	0.002	0	0.002
Nerve plexus lesions	0.002	0.004	0.002	0	0.002
Chronic periodontitis	0.002	0.004	0.002	0	0.002
Congenital anomalies of face and neck	0.002	0.004	0.002	0	0.002
Cancer of brain	0.002	0.004	0.002	0	0.002
Postphlebitic syndrome	0.002	0.004	0.002	0	0.002
Nephrotic syndrome without mention of glomerulonephritis	0.002	0.004	0.002	0	0.002
Acute gastritis	0.002	0.004	0.002	0	0.002
Acquired deformities of finger	0.002	0.004	0.002	0	0.002
Schmorl's nodes	0.002	0.004	0.002	0	0.002
Arthropathy associated with neurological disorders	0.002	0.004	0.002	0	0.002
Posttraumatic stress disorder	0.002	0.004	0.002	0	0.002
Von willebrand's disease	0.002	0.003	0.002	0	0.002
Primary biliary cirrhosis	0.002	0.003	0.002	0	0.002
Malignant neoplasm of retroperitoneum and peritoneum	0.002	0.003	0.002	0	0.002
Chronic passive congestion of liver	0.002	0.003	0.002	0	0.002
Congenital anomaly of gallbladder, bile ducts, liver, pancreas	0.002	0.003	0.002	0	0.002
Secondary diabetes mellitus	0.002	0.003	0.002	0	0.002
Toxic effect of (non-ethyl) alcohol and petroleum and other solvents	0.002	0.003	0.002	0	0.002
Abnormal weight gain	0.002	0.003	0.002	0	0.002
Thyroiditis	0.002	0.003	0.002	0	0.002
Colles' fracture	0.002	0.003	0.002	0	0.002
Anomalies of respiratory system, congenital	0.002	0.003	0.002	0	0.001
Pseudomonal pneumonia	0.002	0.003	0.002	0	0.001
Pemphigus and pemphigoid	0.002	0.003	0.002	0	0.001
Congenital factor VIII disorder	0.002	0.003	0.002	0	0.001
Acquired absence of breast	0.002	0.003	0.002	0	0.001
Mastodynia	0.002	0.003	0.002	0	0.001
Attention deficit hyperactivity disorder	0.002	0.003	0.002	0	0.001
Other heart block	0.002	0.003	0.002	0	0.001
Diseases of lips	0.002	0.003	0.002	0	0.001
Other specified disorders involving the immune mechanism	0.002	0.003	0.002	0	0.001
Ankylosing spondylitis	0.002	0.003	0.002	0	0.001
Diaper or napkin rash	0.002	0.003	0.002	0	0.001
Intestinal e.coli	0.002	0.003	0.002	0	0.001
Qualitative platelet defects	0.002	0.003	0.002	0	0.001
Open wound of finger(s)	0.002	0.003	0.002	0	0.001
Spinal enthesopathy	0.002	0.003	0.002	0	0.001
Sideroblastic anemia	0.002	0.003	0.002	0	0.001
Tics and choreas	0.002	0.003	0.002	0	0.001
Polydipsia	0.002	0.003	0.002	0	0.001
Secondary malignancy of bone	0.002	0.003	0.002	0	0.001
Open wound of ear	0.002	0.003	0.002	0	0.001
Spinal cord injury without evidence of spinal bone injury	0.002	0.003	0.002	0	0.001
Diseases of spleen	0.002	0.003	0.002	0	0.001
Pilonidal cyst	0.002	0.003	0.002	0	0.001
Stress fracture	0.002	0.003	0.002	0	0.001
Benign neoplasm of spinal cord, meninges	0.002	0.003	0.002	0	0.001
Polycythemia, secondary	0.002	0.003	0.002	0	0.001
Acute dermatitis due to solar radiation	0.002	0.003	0.002	0	0.001
Disorders of the orbit	0.002	0.003	0.002	0	0.001
Cancer of bone and connective tissue	0.002	0.003	0.002	0	0.001
Nonspecific abnormal findings on radiological and other examination of biliary tract	0.002	0.003	0.002	0	0.001
Other disorders of tympanic membrane	0.002	0.003	0.002	0	0.001
Poisoning by agents primarily affecting blood constituents	0.002	0.003	0.002	0	0.001
Acne	0.002	0.003	0.002	0	0.001
Intervertebral disc disorder with myelopathy	0.002	0.003	0.002	0	0.001
Disorders of urea cycle metabolism	0.002	0.003	0.002	0	0.001
Hemarthrosis	0.002	0.003	0.002	0	0.001
Type 1 diabetes with ophthalmic manifestations	0.002	0.003	0.002	0	0.001
Secondary hypothyroidism	0.002	0.003	0.002	0	0.001
Sickle cell anemia	0.002	0.003	0.001	0	0.001
Malignant neoplasm of other urinary organs	0.002	0.003	0.001	0	0.001
Disturbances of sulphur-bearing amino-acid metabolism	0.002	0.003	0.001	0	0.001
Ichthyosis congenita	0.002	0.003	0.001	0	0.001
Cancer of liver and intrahepatic bile duct	0.002	0.003	0.001	0	0.001
Disturbances of amino-acid transport	0.002	0.003	0.001	0	0
Disorders of esophageal motility	0.002	0.003	0.001	0	0
Infantile cerebral palsy	0.002	0.003	0.001	0	0
Urethral syndrome	0.002	0.003	0.001	0	0
Epiphora	0.002	0.003	0.001	0	0
Cancer of brain and nervous system	0.002	0.003	0.001	0	0
Renal osteodystrophy	0.002	0.003	0.001	0	0
Spermatocele	0.002	0.003	0.001	0	0
Breast disorder NOS	0.002	0.003	0.001	0	0
Abnormal Papanicolaou smear of cervix and cervical HPV	0.002	0.003	0.001	0	0
Complication of nervous system device, implant, and graft	0.002	0.003	0.001	0	0
Benign neoplasm of lymph nodes	0.002	0.003	0.001	0	0
Toxic effect of corrosive aromatics, acids, and caustic alkalis	0.001	0.003	0.001	0	0
Villonodular synovitis	0.001	0.003	0.001	0	0
Chronic vascular insufficiency of intestine	0.001	0.003	0.001	0	0
Premature menopause and other ovarian failure	0.001	0.003	0.001	0	0
Impetigo	0.001	0.003	0.001	0	0
Vaginitis and vulvovaginitis	0.001	0.003	0.001	0	0
Neural tube defects	0.001	0.003	0.001	0	0
Lesions of stomach and duodenum	0.001	0.003	0.001	0	0
Abnormal arterial blood gases	0.001	0.003	0.001	0	0
Other disorders of pancreatic internal secretion	0.001	0.003	0.001	0	0
Noninflammatory disorders of vagina	0.001	0.003	0.001	0	0
Benign neoplasm of thyroid glands	0.001	0.003	0.001	0	0
Irregular menstrual cycle/bleeding	0.001	0.003	0.001	0	0
Uterine/Uterovaginal prolapse	0.001	0.003	0.001	0	0
Ovarian cyst	0.001	0.003	0.001	0	0
Symptoms involving female genital tract	0.001	0.003	0.001	0	0
Rheumatism, unspecified and fibrositis	0.001	0.003	0.001	0	0
Nerve root lesions	0.001	0.003	0.001	0	0
Nerve root and plexus disorders	0.001	0.003	0.001	0	0
Disorders of uterus, NEC	0.001	0.003	0.001	0	0
Disorders of menstruation and other abnormal bleeding from female genital tract	0.001	0.003	0.001	0	0
Urethritis and urethral syndrome	0.001	0.003	0.001	0	0
Congenital anomalies of limbs	0.001	0.003	0.001	0	0
Other signs and symptoms in breast	0.001	0.003	0.001	0	0
Excessive or frequent menstruation	0.001	0.003	0.001	0	0
Malignant neoplasm of ovary	0.001	0.003	0.001	0	0
Malignant neoplasm of ovary and other uterine adnexa	0.001	0.003	0.001	0	0
Cancer of other female genital organs	0.001	0.003	0.001	0	0
Chronic tonsillitis and adenoiditis	0.001	0.002	0.001	0	0
Acute and chronic tonsillitis	0.001	0.002	0.001	0	0
Costochondritis	0.001	0.002	0.001	0	0
Other perinatal conditions of fetus or newborn	0.001	0.002	0.001	0	0
Traumatic and surgical subcutaneous emphysema	0.001	0.002	0.001	0	0
Secondary malignancy of lymph nodes	0.001	0.002	0.001	0	0
Tympanosclerosis and middle ear disease related to otitis media	0.001	0.002	0.001	0	0
Hypotony of eye	0.001	0.002	0.001	0	0
Retinoschisis and retinal cysts	0.001	0.002	0.001	0	0
Thrombotic microangiopathy	0.001	0.002	0.001	0	0
Osteochondritis dissecans	0.001	0.002	0.001	0	0
Atrophy of edentulous alveolar ridge	0.001	0.002	0.001	0	0
Sialolithiasis	0.001	0.002	0.001	0	0
Disorders of amino-acid metabolism	0.001	0.002	0.001	0	0
Noninfectious dermatoses of eyelid	0.001	0.002	0.001	0	0
Pityriasis	0.001	0.002	0.001	0	0
Cancer of intrathoracic organs	0.001	0.002	0.001	0	0
Cleft palate	0.001	0.002	0.001	0	0
Leukoplakia of oral mucosa	0.001	0.002	0.001	0	0
Cancer of the gums	0.001	0.002	0.001	0	0
Dental abrasion, erosion and attrition	0.001	0.002	0.001	0	0
Inflammatory diseases of uterus, except cervix	0.001	0.002	0.001	0	0
Crushing injury	0.001	0.002	0.001	0	0
Choroidal degenerations	0.001	0.002	0.001	0	0
Polyphagia	0.001	0.002	0.001	0	0
Hypertrophy of salivary gland	0.001	0.002	0.001	0	0
Chronic inflammatory pelvic disease	0.001	0.002	0	0	0
Jakob-Creutzfeldt disease	0.001	0.002	0	0	0
Hypersensitivity angiitis	0.001	0.002	0	0	0
Infections of genitourinary tract during pregnancy	0.001	0.002	0	0	0
Genital prolapse	0.001	0.002	0	0	0
Malignant neoplasm of renal pelvis	0.001	0.002	0	0	0
Other disorders of purine and pyrimidine metabolism	0.001	0.002	0	0	0
Helminthiases	0.001	0.002	0	0	0
Disorders of coccyx	0.001	0.002	0	0	0
Toxic effect of carbon monoxide	0.001	0.002	0	0	0
Systemic lupus erythematosus	0.001	0.002	0	0	0
Vaginal enterocele, congenital or acquired	0.001	0.002	0	0	0
Bone marrow or stem cell transplant	0.001	0.002	0	0	0
Other conditions or status of the mother complicating pregnancy, childbirth, or the puerperium	0.001	0.002	0	0	0
Congenital anomalies of stomach	0.001	0.002	0	0	0
Keloid scar	0.001	0.002	0	0	0
Lupus (localized and systemic)	0.001	0.002	0	0	0
Medulloadrenal hyperfunction	0.001	0.002	0	0	0
Irregular menstrual cycle	0.001	0.002	0	0	0
Hyperestrogenism	0.001	0.002	0	0	0
Galactorrhea	0.001	0.002	0	0	0
Gastrojejunal ulcer	0.001	0.002	0	0	0
Infusion and transfusion reaction	0.001	0.002	0	0	0
Hypertrophy of female genital organs	0.001	0.002	0	0	0
Benign neoplasm of uterus	0.001	0.002	0	0	0
Prolapse of vaginal walls	0.001	0.002	0	0	0
Postmenopausal atrophic vaginitis	0.001	0.002	0	0	0
Nonspecific abnormal findings in cerebrospinal fluid	0.001	0.002	0	0	0
Nervous system congenital anomalies	0.001	0.002	0	0	0
Other and nonspecific abnormal cytological, histological and immunological findings	0.001	0.002	0	0	0
Prolapse of vaginal vault after hysterectomy	0.001	0.002	0	0	0
Arteritis NOS	0.001	0.002	0	0	0
Mobitz II AV block	0.001	0.002	0	0	0
Posttraumatic wound infection not elsewhere classified	0.001	0.002	0	0	0
Jaw disease NOS	0.001	0.001	0	0	0
Thyroiditis, acute and subacute	0.001	0.001	0	0	0
Thyroid cyst	0.001	0.001	0	0	0
Cardiac rhythm regulators causing adverse effects in therapeutic use	0.001	0.001	0	0	0
Nutritional marasmus	0.001	0.001	0	0	0
Malignant neoplasm of uterus	0.001	0.001	0	0	0
Exostosis of jaw	0.001	0.001	0	0	0
Other specified osteoporosis	0.001	0.001	0	0	0
Oral aphthae	0.001	0.001	0	0	0
Vascular complications of surgery and medical procedures	0.001	0.001	0	0	0
Diseases and other conditions of the tongue	0.001	0.001	0	0	0
Abnormal mammogram	0	0.001	0	0	0
Menopausal and postmenopausal disorders	0	0.001	0	0	0
Chondromalacia	0	0.001	0	0	0
Disorders of protein plasma/amino-acid transport and metabolism	0	0.001	0	0	0
Meningitis	0	0.001	0	0	0
Hyperaldosteronism	0	0.001	0	0	0
Hirsutism	0	0.001	0	0	0
Other cells and casts in urine	0	0.001	0	0	0
Benign neoplasm of respiratory and intrathoracic organs	0	0.001	0	0	0
Pain and other symptoms associated with female genital organs	0	0.001	0	0	0
Cancer within the respiratory system	0	0.001	0	0	0
Abnormality of red blood cells	0	0.001	0	0	0
Unequal leg length (acquired)	0	0.001	0	0	0
Hypercalcemia	0	0.001	0	0	0
Autoimmune disease NEC	0	0.001	0	0	0
Juvenile rheumatoid arthritis	0	0.001	0	0	0
Mammographic microcalcification	0	0.001	0	0	0
Cancer of major salivary glands	0	0.001	0	0	0
Muscular dystrophies and other myopathies	0	0.001	0	0	0
Other specified diseases of the salivary glands	0	0.001	0	0	0
Other sprains and strains	0	0.001	0	0	0
Disturbances of sensation of smell and taste	0	0.001	0	0	0
Chronic thyroiditis	0	0.001	0	0	0
Insulins and antidiabetic agents causing adverse effects in therapeutic use	0	0.001	0	0	0
Uterine leiomyoma	0	0.001	0	0	0
Inflammatory disease of cervix, vagina, and vulva	0	0.001	0	0	0
Lordosis (acquired)	0	0.001	0	0	0
Stomatitis and mucositis	0	0.001	0	0	0
Symptoms involving skin and other integumentary tissue	0	0.001	0	0	0
Other disorders of neurohypophysis	0	0.001	0	0	0
Lower gastrointestinal congenital anomalies	0	0.001	0	0	0
Acute and subacute necrosis of liver	0	0.001	0	0	0
Congenital anomalies of intestine	0	0.001	0	0	0
Femoral hernia	0	0.001	0	0	0
Antirheumatics causing adverse effects in therapeutic use	0	0.001	0	0	0
Phlebitis and thrombophlebitis of intracranial venous sinuses	0	0.001	0	0	0
Symptomatic menopause	0	0.001	0	0	0
Loss of height	0	0.001	0	0	0
Other specified disorders of plasma protein metabolism	0	0.001	0	0	0
Iodine hypothyroidism	0	0.001	0	0	0
Cerebral cysts	0	0.001	0	0	0
Trigeminal nerve disorders [CN5]	0	0.001	0	0	0
Vitiligo	0	0.001	0	0	0
Cardiac complications, not elsewhere classified	0	0.001	0	0	0
Superficial injury, infected	0	0.001	0	0	0
Esophageal atresia/tracheoesophageal fistula	0	0	0	0	0
Upper gastrointestinal congenital anomalies	0	0	0	0	0
Digestive congenital anomalies	0	0	0	0	0
Senile osteoporosis	0	0	0	0	0
Dissociative disorder	0	0	0	0	0
Postmenopausal bleeding	0	0	0	0	0
Postprocedural fever	0	0	0	0	0
Benign neoplasm of lip, oral cavity, and pharynx	0	0	0	0	0
Alpha-1-antitrypsin deficiency	0	0	0	0	0
Disorders of plasma protein metabolism	0	0	0	0	0
Eating disorder	0	0	0	0	0
Hypocalcemia	0	0	0	0	0
Idiopathic fibrosing alveolitis	0	0	0	0	0
Mycoses	0	0	0	0	0
Lyme disease	0	0	0	0	0
Spirochetal infection	0	0	0	0	0
Protozoan infection	0	0	0	0	0
Insect bite	0	0	0	0	0
Vitamin A deficiency	0	0	0	0	0
Cyst or abscess of Bartholin's gland	0	0	0	0	0
Other complications of pregnancy NEC	0	0	0	0	0
Congenital anomalies of breast	0	0	0	0	0
Glossodynia	0	0	0	0	0
Pneumonia due to fungus (mycoses)	0	0	0	0	0
Benign neoplasm of breast	0	0	0	0	0
Cancer of stomach	0	0	0	0	0
Cancer of nasopharynx	0	0	0	0	0
Acute glomerulonephritis, NOS	0	0	0	0	0
Cancer of other endocrine glands	0	0	0	0	0
Glomerulonephritis	0	0	0	0	0
Viremia, NOS	0	0	0	0	0
Cataplexy and narcolepsy	0	0	0	0	0
Myringitis	0	0	0	0	0
Noninflammatory female genital disorders	0	0	0	0	0
Venous/cerebrovascular complications embolism in pregnancy and the puerperium	0	0	0	0	0
Chronic glomerulonephritis, NOS	0	0	0	0	0
Abscess or ulceration of vulva	0	0	0	0	0
Fibroadenosis of breast	0	0	0	0	0
Noninflammatory disorders of cervix	0	0	0	0	0
Cancer of esophagus	0	0	0	0	0
Persistent vomiting	0	0	0	0	0
Inflammatory disease of breast	0	0	0	0	0
Dysmenorrhea	0	0	0	0	0
Lymphoid leukemia, acute	0	0	0	0	0
Alopecia Areata	0	0	0	0	0
Parapsoriasis	0	0	0	0	0
Anatomical abnormatilies of kidney and ureters	0	0	0	0	0
Iatrogenic pulmonary embolism and infarction	0	0	0	0	0
Congenital coagulation defects	0	0	0	0	0
Acute rheumatic heart disease	0	0	0	0	0
Anterior horn cell disease	0	0	0	0	0
Other specified benign mammary dysplasias	0	0	0	0	0
Anterior pituitary disorders	0	0	0	0	0
Mucous polyp of cervix	0	0	0	0	0
Congenital deficiency of other clotting factors (including factor VII)	0	0	0	0	0
Orthopnea	0	0	0	0	0
Secondary malignant neoplasm of liver	0	0	0	0	0
Allergic purpura	0	0	0	0	0
Decreased libido	0	0	0	0	0
Embolism and thrombosis of abdominal aorta	0	0	0	0	0
Histoplasmosis	0	0	0	0	0
Urethral hypermobility/ISD	0	0	0	0	0
Cervicocranial/Cervicobrachial syndrome	0	0	0	0	0
Open wound of genital organs	0	0	0	0	0
Osteitis deformans [Paget's disease of bone]	0	0	0	0	0
Systemic sclerosis	0	0	0	0	0
Lack of normal physiological development	0	0	0	0	0
Lack of normal physiological development, unspecified	0	0	0	0	0
Endometrial hyperplasia	0	0	0	0	0
Urethral stricture due to infecton	0	0	0	0	0
Celiac disease	0	0	0	0	0
Non-proliferative glomerulonephritis	0	0	0	0	0
Diseases of pulp and periapical tissues	0	0	0	0	0
Anomalous atrioventricular excitation	0	0	0	0	0
Kwashiorkor	0	0	0	0	0
Acquired coagulation factor deficiency	0	0	0	0	0
Chronic interstitial cystitis	0	0	0	0	0
Gastroesophageal laceration-hemorrhage syndrome	0	0	0	0	0
Myeloid leukemia, acute	0	0	0	0	0
Liver replaced by transplant	0	0	0	0	0
Periostitis	0	0	0	0	0
Polycystic ovaries	0	0	0	0	0
Ovarian dysfunction	0	0	0	0	0
Psoriatic arthropathy	0	0	0	0	0
Other hypertrophic cardiomyopathy	0	0	0	0	0
Eosinophilic esophagitis	0	0	0	0	0
Acquired deformities of knee	0	0	0	0	0
Thyrotoxic exophthalmos	0	0	0	0	0
Hyperchylomicronemia	0	0	0	0	0
Infectious mononucleosis	0	0	0	0	0
Hidradenitis	0	0	0	0	0
Postoperative shock	0	0	0	0	0
Nonspecific abnormal results of other endocrine function study	0	0	0	0	0
Acquired hemolytic anemias	0	0	0	0	0
Methicillin sensitive Staphylococcus aureus	0	0	0	0	0
Congenital hypothyroidism	0	0	0	0	0
Paralytic strabismus	0	0	0	0	0
Toxic effect of venom	0	0	0	0	0
Obstructive genitourinary defect	0	0	0	0	0
Papanicolaou smear of cervix or vagina with atypical squamous cells	0	0	0	0	0
Loss of teeth or edentulism	0	0	0	0	0
Diabetes insipidus	0	0	0	0	0
Fibrosclerosis of breast	0	0	0	0	0
Vitamin C deficiencies	0	0	0	0	0
Other specified diffuse diseases of connective tissue	0	0	0	0	0
Bullous dermatoses	0	0	0	0	0
Cancer of tongue	0	0	0	0	0
Arthralgia/ankylosis of temporomandibular joint	0	0	0	0	0
Toxic effect of other substances, chiefly nonmedicinal as to source	0	0	0	0	0
Cancer of other female genital organs (excluding uterus and ovary)	0	0	0	0	0
Cholesterolosis of gallbladder	0	0	0	0	0
Need for Hormone replacement therapy (postmenopausal)	0	0	0	0	0
Adverse effects of antibacterials (not penicillins)	0	0	0	0	0
Dyspareunia	0	0	0	0	0
Arthropathy associated with other disorders classified elsewhere	0	0	0	0	0
Allergic reaction to food	0	0	0	0	0
Dermatomyositis	0	0	0	0	0
Toxic multinodular goiter	0	0	0	0	0
Pathologic fracture of femur	0	0	0	0	0
Cervical cancer	0	0	0	0	0
Cervical cancer and dysplasia	0	0	0	0	0
Malignant neoplasm of small intestine, including duodenum	0	0	0	0	0
Complications of gastrostomy, colostomy and enterostomy	0	0	0	0	0
Complication of amputation stump	0	0	0	0	0
Anomalies of endocrine glands, congenital	0	0	0	0	0
Cervical intraepithelial neoplasia [CIN] [Cervical dysplasia]	0	0	0	0	0
Cutaneous lupus erythematosus	0	0	0	0	0
Other specified disorders of breast	0	0	0	0	0
Infections specific to the perinatal period	0	0	0	0	0
Cushing's syndrome	0	0	0	0	0
Loose body in joint	0	0	0	0	0
Pelvic peritoneal adhesions, female (postoperative) (postinfection)	0	0	0	0	0
Fetal distress and abnormal forces of labor	0	0	0	0	0
Endometriosis	0	0	0	0	0
Intestinal helminthiases	0	0	0	0	0
Congenital hypertrophic pyloric stenosis	0	0	0	0	0
Dysplasia of female genital organs	0	0	0	0	0
Cancer of larynx	0	0	0	0	0
Atrophy of female genital tract	0	0	0	0	0
Cyst of the salivary gland	0	0	0	0	0
Cervicitis and endocervicitis	0	0	0	0	0
Diarrhea	0	0	0	0	0
Endocrine and metabolic disturbances of fetus and newborn	0	0	0	0	0
Juvenile osteochondrosis	0	0	0	0	0
Poisoning by agents primarily affecting the gastrointestinal system	0	0	0	0	0
Infertility, female	0	0	0	0	0
Cysts of the jaws	0	0	0	0	0
Cancer of lip	0	0	0	0	0
Polyneuropathy due to drugs	0	0	0	0	0
Noninflammatory disorders of ovary, fallopian tube, and broad ligament	0	0	0	0	0
Benign neoplasm of ovary	0	0	0	0	0
Pectus excavatum	0	0	0	0	0
Other specified congenital anomalies of kidney	0	0	0	0	0
Toxic erythema	0	0	0	0	0
Acquired acanthosis nigricans	0	0	0	0	0
Disorders secondary to childbirth, surgery, trauma	0	0	0	0	0
Ulcerative colitis (chronic)	0	0	0	0	0
Spina bifida	0	0	0	0	0
Degenerative skin disorders	0	0	0	0	0
Blister	0	0	0	0	0
Other complications of the puerperium NEC	0	0	0	0	0
Pectus and other congenital anomalies of ribs/sternum	0	0	0	0	0
Congenital anomalies of male genital organs	0	0	0	0	0
Complex regional/central pain syndrome	0	0	0	0	0
Extrinsic allergic alveolitis	0	0	0	0	0
Pigmentary iris degeneration	0	0	0	0	0
Disorders of copper metabolism	0	0	0	0	0
Non-autoimmune hemolytic anemias	0	0	0	0	0
Toxic effect of noxious substances eaten as food	0	0	0	0	0
Pelvic inflammatory disease, NOS	0	0	0	0	0
Hereditary disturbances in tooth structure	0	0	0	0	0
Telogen effluvium	0	0	0	0	0
Dystrophy of female genital tract	0	0	0	0	0
Myocarditis	0	0	0	0	0
Carcinoid syndrome	0	0	0	0	0
Schizoid personality disorder	0	0	0	0	0
Salicylates causing adverse effects in therapeutic use	0	0	0	0	0
Vascular disorders of skin	0	0	0	0	0
Other benign neoplasm of uterus	0	0	0	0	0
Varicella infection	0	0	0	0	0
Anorexia nervosa	0	0	0	0	0
Acute tonsillitis	0	0	0	0	0
Cancer of of nasal cavities	0	0	0	0	0
Coccidioidomycosis	0	0	0	0	0
Phobia	0	0	0	0	0
Pneumoconiosis	0	0	0	0	0
Elevated C-reactive protein (CRP)	0	0	0	0	0
Malunion and nonunion of fracture	0	0	0	0	0
Laxity of ligament or hypermobility syndrome	0	0	0	0	0
Secondary malignant neoplasm of skin	0	0	0	0	0
Angiodysplasia of intestine (without mention of hemorrhage)	0	0	0	0	0
Premenopausal menorrhagia	0	0	0	0	0
Large cell lymphoma	0	0	0	0	0
Lymphosarcoma	0	0	0	0	0
Reticulosarcoma	0	0	0	0	0
Vesicoureteral reflux	0	0	0	0	0
Abnormal tumor markers	0	0	0	0	0
Sleep related leg cramps	0	0	0	0	0
Congenital anomalies of muscle, tendon, fascia, and connective tissue	0	0	0	0	0
Antilipemic and antiarteriosclerotic drugs causing adverse effects in therapeutic use	0	0	0	0	0
Peyronie's disease	0	0	0	0	0
Hereditary hemochromatosis	0	0	0	0	0
Hypoparathyroidism	0	0	0	0	0
Nystagmus and other irregular eye movements	0	0	0	0	0
Polymyositis	0	0	0	0	0
Other nonmalignant breast conditions	0	0	0	0	0
Plica syndrome	0	0	0	0	0
Infective connective tissue disorders	0	0	0	0	0
Congenital anomalies of the eye	0	0	0	0	0
Symptomatic artificial menopause	0	0	0	0	0
Acute appendicitis	0	0	0	0	0
Appendicitis	0	0	0	0	0
Bariatric surgery	0	0	0	0	0
Cellulitis and abscess of oral soft tissues	0	0	0	0	0
Circumscribed scleroderma	0	0	0	0	0
Autoimmune hemolytic anemias	0	0	0	0	0
Inflammatory diseases of female pelvic organs	0	0	0	0	0
Muscular dystrophies	0	0	0	0	0
Congenital pigmentary anomalies of skin	0	0	0	0	0
Malignant neoplasm of head, face, and neck	0	0	0	0	0
Bone cancer	0	0	0	0	0
Secondary malignancy of brain/spine	0	0	0	0	0
Secondary malignancy of respiratory organs	0	0	0	0	0
Malignant neoplasm of gallbladder and extrahepatic bile ducts	0	0	0	0	0
Polyp of corpus uteri	0	0	0	0	0
Congenital anomalies of esophagus	0	0	0	0	0
Cystic mastopathy	0	0	0	0	0
Benign mammary dysplasias	0	0	0	0	0
Injury to blood vessels	0	0	0	0	0
Polyp of female genital organs	0	0	0	0	0
Noninflammatory disorders of vulva and perineum	0	0	0	0	0
Pelvic inflammatory disease (PID)	0	0	0	0	0
Hypertrophic obstructive cardiomyopathy	0	0	0	0	0
Appendiceal conditions	0	0	0	0	0
Breast conditions, congenital or relating to hormones	0	0	0	0	0
Myeloid leukemia, chronic	0	0	0	0	0

## Sheet: Fig. 4F middle (Subphenotype 1)
Phenotypes	odds_ratio	p_value	ci_lower	ci_upper	p_bonferroni	p_fdr
Phe_Intestinal helminthiases	37.8267	0.000424769	5.0155	285.288	0.479564	0.000718987
Phe_Dysplasia of female genital organs	28.3534	0.00131256	3.68605	218.097	1	0.00203835
Phe_Cancer of liver and intrahepatic bile duct	21.7606	1.05939e-14	9.96746	47.5069	1.19605e-11	7.71646e-14
Phe_Prolapse of vaginal vault after hysterectomy	18.9544	2.93131e-08	6.70075	53.6161	3.30945e-05	9.7624e-08
Phe_Laxity of ligament or hypermobility syndrome	18.8912	0.00559925	2.36232	151.07	1	0.00747455
Phe_Benign neoplasm of parathyroid gland	16.2819	5.51494e-12	7.36377	36.0007	6.22636e-09	2.79209e-11
Phe_Injury to blood vessels	12.6073	5.64884e-05	3.67237	43.2813	0.0637754	0.000111691
Phe_Acute dermatitis due to solar radiation	11.8176	9.4713e-05	3.42014	40.8337	0.106931	0.000180627
Phe_Endometriosis	7.89288	5.57357e-08	3.74537	16.6332	6.29256e-05	1.78259e-07
Phe_Congenital anomalies of the eye	7.75526	2.84121e-09	3.94539	15.2441	3.20773e-06	1.06924e-08
Phe_Polyp of corpus uteri	7.66165	1.46483e-10	4.11039	14.2811	1.65379e-07	6.43498e-10
Phe_Diabetes insipidus	7.08971	0.000149793	2.57571	19.5146	0.169116	0.000279069
Phe_Pelvic peritoneal adhesions, female (postoperative) (postinfection)	7.08703	0.000697007	2.28491	21.9816	0.786921	0.00113389
Phe_Cancer of other female genital organs (excluding uterus and ovary)	7.08703	0.000697007	2.28491	21.9816	0.786921	0.00113389
Phe_Malignant neoplasm of uterus	6.81204	7.86864e-22	4.60449	10.078	8.8837e-19	1.15373e-20
Phe_Congenital anomaly of gallbladder, bile ducts, liver, pancreas	6.6761	8.69171e-14	4.05395	10.9943	9.81294e-11	5.67222e-13
Phe_Eating disorder	6.41909	6.06892e-11	3.67754	11.2044	6.85181e-08	2.81967e-10
Phe_Nonspecific abnormal findings in cerebrospinal fluid	6.15244	1.06652e-06	2.96533	12.765	0.0012041	2.73659e-06
Phe_Acquired deformities of finger	6.14261	0.000564326	2.18903	17.2367	0.637124	0.000932832
Phe_Upper gastrointestinal congenital anomalies	6.00342	4.32593e-09	3.30027	10.9206	4.88398e-06	1.59607e-08
Phe_Telogen effluvium	5.61494	4.28603e-05	2.45688	12.8324	0.0483892	8.57965e-05
Phe_Neural tube defects	5.31293	0.00546132	1.6356	17.258	1	0.0073578
Phe_Dental abrasion, erosion and attrition	5.19607	0.00225665	1.8047	14.9604	1	0.0033303
Phe_Irregular menstrual cycle/bleeding	4.86377	1.63861e-08	2.80874	8.42237	1.84999e-05	5.64023e-08
Phe_Toxic effect of carbon monoxide	4.72191	0.0112753	1.42141	15.6861	1	0.0138669
Phe_Esophageal atresia/tracheoesophageal fistula	4.4315	8.71996e-09	2.6688	7.35845	9.84483e-06	3.10562e-08
Phe_Open wound of genital organs	4.38703	0.00161836	1.74957	11.0004	1	0.00247244
Phe_Tympanosclerosis and middle ear disease related to otitis media	4.32979	0.00389625	1.60063	11.7123	1	0.00545089
Phe_Large cell lymphoma	4.25008	0.00950702	1.42384	12.6863	1	0.0118733
Phe_Liver replaced by transplant	4.23709	4.7914e-07	2.41516	7.43344	0.000540949	1.31653e-06
Phe_Dissociative disorder	4.23709	4.7914e-07	2.41516	7.43344	0.000540949	1.31653e-06
Phe_Acquired acanthosis nigricans	4.13107	0.0236604	1.20893	14.1164	1	0.0264481
Phe_Ankylosing spondylitis	4.05435	3.20302e-05	2.09605	7.84228	0.0361621	6.57492e-05
Phe_Other and nonspecific abnormal cytological, histological and immunological findings	3.99227	1.16898e-05	2.14975	7.41398	0.0131978	2.56268e-05
Phe_Malignant neoplasm of liver, primary	3.83308	1.3334e-06	2.22321	6.60868	0.0015054	3.35279e-06
Phe_Uterine/Uterovaginal prolapse	3.77293	2.02362e-12	2.60595	5.4625	2.28466e-09	1.07767e-11
Phe_Chondromalacia	3.61751	3.82291e-05	1.96169	6.67098	0.0431607	7.69352e-05
Phe_Acute rheumatic heart disease	3.54487	0.000690945	1.70662	7.36315	0.780077	0.00112728
Phe_Cancer of lip	3.54375	0.00195411	1.59127	7.89192	1	0.00292987
Phe_Fracture of pelvis	3.54107	1.00509e-15	2.60039	4.82204	1.13475e-12	7.99119e-15
Phe_Crystal arthropathies	3.52406	1.01953e-12	2.49242	4.98271	1.15105e-09	5.67019e-12
Phe_Excessive or frequent menstruation	3.48629	2.70934e-05	1.94563	6.24692	0.0305885	5.65406e-05
Phe_Other complications of pregnancy NEC	3.45427	0.000579155	1.70502	6.99814	0.653866	0.000954549
Phe_Toxic effect of corrosive aromatics, acids, and caustic alkalis	3.43666	0.00163436	1.5941	7.40896	1	0.00248679
Phe_Secondary malignant neoplasm of liver	3.43666	0.00163436	1.5941	7.40896	1	0.00248679
Phe_Infantile cerebral palsy	3.41171	0.00467622	1.45768	7.98515	1	0.00639159
Phe_Noninflammatory disorders of vulva and perineum	3.39591	6.97177e-06	1.9926	5.78754	0.00787113	1.59622e-05
Phe_Anterior horn cell disease	3.30702	0.00388974	1.46822	7.44873	1	0.00544853
Phe_Lymphoid leukemia, acute	3.22139	0.00322962	1.47886	7.01712	1	0.0046272
Phe_Cancer of stomach	3.18203	7.07939e-08	2.0887	4.84765	7.99263e-05	2.23258e-07
Phe_Postmenopausal bleeding	3.09048	9.23082e-20	2.42357	3.94089	1.04216e-16	1.08558e-18
Phe_Toxic erythema	3.07035	0.00768949	1.34568	7.00541	1	0.00993299
Phe_Noninflammatory disorders of cervix	2.98649	0.000372321	1.63487	5.45554	0.420351	0.000638831
Phe_Fuchs' dystrophy	2.9757	6.58775e-15	2.26187	3.91482	7.43757e-12	4.95838e-14
Phe_Alopecia Areata	2.95419	0.00125288	1.52993	5.70435	1	0.00195644
Phe_Benign neoplasm of lip, oral cavity, and pharynx	2.95276	0.00521123	1.38143	6.31141	1	0.00705453
Phe_Type 1 diabetes with ophthalmic manifestations	2.93366	6.38808e-05	1.73089	4.97224	0.0721214	0.000125647
Phe_Acute and subacute necrosis of liver	2.91969	0.00103461	1.53941	5.53756	1	0.00164517
Phe_Noninflammatory female genital disorders	2.91292	4.65358e-26	2.38855	3.55241	5.25389e-23	1.07222e-24
Phe_Malignant neoplasm of small intestine, including duodenum	2.90758	0.00428622	1.39785	6.04788	1	0.00592307
Phe_Meningitis	2.89209	4.38742e-05	1.73773	4.81329	0.049534	8.76708e-05
Phe_Papanicolaou smear of cervix or vagina with atypical squamous cells	2.87356	3.63443e-05	1.74119	4.74236	0.0410327	7.32727e-05
Phe_Secondary hypothyroidism	2.85519	4.4287e-22	2.30779	3.53244	5e-19	6.87959e-21
Phe_Eosinophilic esophagitis	2.83537	0.0028969	1.42815	5.6292	1	0.00417169
Phe_Lesions of stomach and duodenum	2.80607	0.00238095	1.44217	5.45987	1	0.00348651
Phe_Jaw disease NOS	2.72926	0.000182782	1.61301	4.618	0.206361	0.000335547
Phe_Ulcerative colitis (chronic)	2.69973	0.00669413	1.31695	5.5344	1	0.00879469
Phe_Acromegaly and gigantism	2.67746	0.00547171	1.3364	5.36424	1	0.007363
Phe_Hypoparathyroidism	2.63998	3.14593e-07	1.81985	3.82971	0.000355176	8.85459e-07
Phe_Digestive congenital anomalies	2.58303	8.47626e-10	1.90757	3.49766	9.5697e-07	3.39351e-09
Phe_Facial nerve disorders [CN7]	2.53613	2.21675e-10	1.90254	3.38072	2.50271e-07	9.58892e-10
Phe_Need for Hormone replacement therapy (postmenopausal)	2.534	0.000410697	1.51286	4.24439	0.463677	0.000697258
Phe_Other specified congenital anomalies of nervous system	2.534	0.000410697	1.51286	4.24439	0.463677	0.000697258
Phe_Gastrointestinal malfunction arising from mental factors	2.51959	0.0101946	1.24498	5.09914	1	0.0126342
Phe_Alopecia	2.51754	1.22844e-09	1.86914	3.39086	1.38691e-06	4.81566e-09
Phe_Separation of retinal layers	2.49773	8.24569e-09	1.82958	3.40989	9.30938e-06	2.95536e-08
Phe_Traumatic and surgical subcutaneous emphysema	2.48728	0.00449217	1.32664	4.66331	1	0.0061624
Phe_Chronic hepatitis	2.48318	3.21445e-05	1.61733	3.81256	0.0362911	6.58477e-05
Phe_Labyrinthitis	2.40361	3.56452e-09	1.79644	3.21601	4.02434e-06	1.32816e-08
Phe_Disorders of menstruation and other abnormal bleeding from female genital tract	2.37326	2.39086e-07	1.70979	3.29419	0.000269928	6.86839e-07
Phe_Hyperchylomicronemia	2.36197	0.015141	1.18053	4.72575	1	0.0178622
Phe_Aneurysm and dissection of heart	2.33522	8.26442e-10	1.78135	3.06132	9.33053e-07	3.32047e-09
Phe_Pituitary hyperfunction	2.24456	0.000438101	1.4302	3.52262	0.494616	0.000740443
Phe_Neoplasm of uncertain behavior of breast	2.23388	0.000794307	1.39678	3.57266	0.896773	0.00128662
Phe_Acquired deformities of knee	2.2308	0.0177748	1.149	4.33111	1	0.0205402
Phe_Cervicitis and endocervicitis	2.2308	0.0177748	1.149	4.33111	1	0.0205402
Phe_Cancer of bronchus; lung	2.23028	4.92585e-10	1.73227	2.87147	5.56128e-07	2.03721e-09
Phe_Iatrogenic pulmonary embolism and infarction	2.22289	0.0219417	1.12247	4.4021	1	0.0246981
Phe_Chronic periodontitis	2.21402	0.0271247	1.09399	4.48073	1	0.0296455
Phe_Prolapse of vaginal walls	2.21369	1.4499e-14	1.80792	2.71055	1.63693e-11	1.03603e-13
Phe_Cervical cancer and dysplasia	2.20125	0.000338302	1.42981	3.38891	0.381943	0.000583119
Phe_Disorders of uterus, NEC	2.17337	0.00110805	1.36314	3.46519	1	0.00174624
Phe_Paranoid disorders	2.17273	1.16003e-13	1.77012	2.66692	1.30967e-10	7.31662e-13
Phe_Benign neoplasm of breast	2.16812	4.18566e-05	1.49728	3.13952	0.0472561	8.39363e-05
Phe_Cervical cancer	2.16597	0.00891477	1.21369	3.86542	1	0.0113087
Phe_Cystoid macular degeneration of retina	2.16484	2.88375e-10	1.70277	2.75232	3.25575e-07	1.23324e-09
Phe_Villonodular synovitis	2.11903	0.00549482	1.24713	3.60048	1	0.00737652
Phe_Thyroid cancer	2.10334	1.93161e-06	1.54868	2.85665	0.00218079	4.76155e-06
Phe_Chronic glomerulonephritis, NOS	2.08365	0.0383934	1.04002	4.17456	1	0.0395224
Phe_Mammographic microcalcification	2.03956	3.03756e-07	1.55264	2.67919	0.000342941	8.60308e-07
Phe_Mycoses	2.03526	0.00156442	1.31024	3.16146	1	0.00239651
Phe_Hyperparathyroidism	1.98639	1.31536e-12	1.64323	2.40121	1.48504e-09	7.27959e-12
Phe_Paralytic strabismus	1.9692	0.0124638	1.15732	3.35061	1	0.015147
Phe_Abnormal Papanicolaou smear of cervix and cervical HPV	1.91633	0.000575745	1.32331	2.77511	0.650016	0.000950315
Phe_Abnormal reflex	1.90117	0.000515504	1.32293	2.73214	0.582004	0.000860952
Phe_Noninflammatory disorders of vagina	1.89631	8.45226e-09	1.52521	2.35769	9.5426e-06	3.01981e-08
Phe_Benign neoplasm of lymph nodes	1.88963	0.034107	1.04886	3.40434	1	0.0360551
Phe_Chondrocalcinosis	1.87694	2.91156e-11	1.55908	2.25961	3.28715e-08	1.39286e-10
Phe_Lumbosacral spondylolysis, congenital	1.86978	0.0417781	1.02356	3.41561	1	0.0426469
Phe_Type 1 diabetes with neurological manifestations	1.86779	0.000139438	1.35431	2.57594	0.157425	0.000260207
Phe_Congenital osteodystrophies	1.86693	1.10901e-07	1.48256	2.35096	0.000125207	3.36578e-07
Phe_Cancer within the respiratory system	1.86364	2.89375e-06	1.43579	2.41897	0.00326705	6.95116e-06
Phe_Genital prolapse	1.85707	1.90041e-07	1.47121	2.34413	0.000214556	5.57288e-07
Phe_Cough	1.84323	8.29876e-07	1.78795	1.9024	0.00093693	2.17385e-06
Phe_Diseases of spleen	1.82681	0.00844765	1.16665	2.86053	1	0.0107646
Phe_Diseases and other conditions of the tongue	1.82268	0.00618087	1.186	2.80115	1	0.00819037
Phe_Glossodynia	1.82268	0.00618087	1.186	2.80115	1	0.00819037
Phe_Autism	1.81113	0.0323421	1.05128	3.12018	1	0.0344066
Phe_Phobia	1.81045	3.35369e-05	1.36767	2.39658	0.0378632	6.82219e-05
Phe_Lower gastrointestinal congenital anomalies	1.79276	0.00190721	1.2401	2.59171	1	0.00286716
Phe_Congenital anomalies of face and neck	1.75165	0.00734823	1.16265	2.63902	1	0.00957757
Phe_Migrain with aura	1.73988	0.000181382	1.30196	2.32511	0.20478	0.000333518
Phe_Other disorders of bone and cartilage	1.73639	2.22024e-32	1.5849	1.90237	2.50665e-29	8.08597e-31
Phe_Agorophobia, social phobia, and panic disorder	1.73335	6.9648e-09	1.43895	2.08799	7.86326e-06	2.51222e-08
Phe_Symptomatic menopause	1.7311	3.56866e-16	1.51714	1.97524	4.02902e-13	2.98446e-15
Phe_Abnormality of red blood cells	1.72712	0.00111548	1.24344	2.39895	1	0.00175156
Phe_Irritable Bowel Syndrome	1.70646	2.53246e-11	1.45851	1.99655	2.85915e-08	1.22186e-10
Phe_Candidiasis of skin and nails	1.70538	8.00166e-06	1.34916	2.15564	0.00903388	1.80678e-05
Phe_Retinal edema	1.70216	0.00033155	1.2731	2.27582	0.37432	0.000574111
Phe_Disorders of the orbit	1.69553	0.0208979	1.08326	2.65386	1	0.0236885
Phe_Open wound of finger(s)	1.65935	0.0260585	1.06225	2.59208	1	0.0287867
Phe_Urticaria	1.6582	1.42651e-05	1.3196	2.08369	0.0161053	3.10914e-05
Phe_E. coli	1.65073	1.52635e-16	1.46552	1.85936	1.72325e-13	1.33586e-15
Phe_Disorders of parathyroid gland	1.64817	2.93681e-06	1.33668	2.03224	0.00331566	7.03961e-06
Phe_Other specified benign mammary dysplasias	1.64496	0.00197894	1.20005	2.25483	1	0.00295923
Phe_Cancer of bone and connective tissue	1.63551	0.0497912	1.00045	2.6737	1	0.0497912
Phe_Other vitamin B12 deficiency anemia	1.63462	2.52569e-10	1.40374	1.90346	2.8515e-07	1.08422e-09
Phe_Throat pain	1.61282	0.000961413	1.21438	2.142	1	0.00153963
Phe_Postmenopausal atrophic vaginitis	1.60708	2.17331e-08	1.36111	1.89749	2.45366e-05	7.34629e-08
Phe_Torsion dystonia	1.59273	9.55671e-06	1.29612	1.9572	0.0107895	2.13232e-05
Phe_Ulceration of intestine	1.59001	0.0295552	1.04712	2.41438	1	0.0319004
Phe_Retinal hemorrhage/ischemia	1.58652	0.00627898	1.13943	2.20904	1	0.00828752
Phe_Eosinophilia	1.57572	0.0303069	1.04421	2.37777	1	0.0324971
Phe_Sialoadenitis	1.56654	0.0132018	1.09843	2.23415	1	0.0158876
Phe_Ovarian cyst	1.56286	0.00443519	1.14907	2.12566	1	0.00609306
Phe_Shortness of breath	1.55511	5.88e-25	1.42999	1.69118	5.65068e-22	7.33855e-24
Phe_Primary angle-closure glaucoma	1.54731	0.00236735	1.16773	2.05026	1	0.00347108
Phe_Other benign neoplasm of connective and other soft tissue	1.54323	0.00409143	1.14761	2.07522	1	0.00567966
Phe_Chronic pancreatitis	1.52968	0.0284646	1.04581	2.23743	1	0.0308709
Phe_Corneal opacity and other disorders of cornea	1.52782	3.40639e-07	1.29815	1.79813	0.000384581	9.51933e-07
Phe_Non-healing surgical wound	1.52738	0.032866	1.03509	2.25379	1	0.034841
Phe_Curvature of spine	1.52575	5.0745e-07	1.29389	1.79917	0.000572911	1.38889e-06
Phe_Fracture of neck of femur	1.51905	1.30112e-07	1.30063	1.77414	0.000146897	3.89647e-07
Phe_Uveitis, noninfectious or NOS	1.51852	0.00198227	1.16534	1.97874	1	0.00296029
Phe_Circulatory disease NEC	1.5133	4.27e-17	1.37395	1.66679	4.10347e-14	2.97353e-16
Phe_Disorders of plasma protein metabolism	1.51215	0.00506951	1.13239	2.01926	1	0.00687092
Phe_Disorders of sweat glands	1.50742	0.0338991	1.0317	2.20249	1	0.0358688
Phe_Abnormal results of function study of thyroid	1.49551	1.48872e-06	1.26942	1.76185	0.00168076	3.7185e-06
Phe_Vitamin D deficiency	1.4951	1.36e-29	1.39433	1.60315	1.5912e-26	8.2875e-29
Phe_Portal hypertension	1.49469	0.0396689	1.01918	2.19208	1	0.0407518
Phe_Psychogenic and somatoform disorders	1.48686	0.00246384	1.15015	1.92215	1	0.00359389
Phe_Abnormality of gait	1.47912	2.55e-18	1.35468	1.615	2.45055e-15	1.97625e-17
Phe_Folate-deficiency anemia	1.47844	0.0179503	1.06949	2.04375	1	0.0206795
Phe_Megaloblastic anemia	1.47071	3.03402e-05	1.22688	1.76299	0.0342541	6.27365e-05
Phe_Other derangement of joint	1.46581	9.40917e-08	1.27379	1.68679	0.00010623	2.89454e-07
Phe_Pathologic fracture of vertebrae	1.45711	0.000237131	1.19211	1.78101	0.267721	0.000426308
Phe_Wheezing	1.44895	2.06049e-06	1.24326	1.68866	0.00232629	5.05715e-06
Phe_Somatoform disorder	1.43902	0.0127802	1.08054	1.91645	1	0.0154816
Phe_Vascular dementia	1.43743	2.20802e-17	1.42477	1.45721	2.49285e-14	2.11259e-16
Phe_Dermatochalasis	1.43243	0.0217762	1.05376	1.94718	1	0.0245363
Phe_Syncope and collapse	1.43005	4.62e-22	1.3299	1.53774	5.4054e-19	2.06313e-21
Phe_Abnormal mammogram	1.42769	3.80845e-13	1.29688	1.57169	4.29974e-10	2.26302e-12
Phe_Ptosis of eyelid	1.42697	3.00317e-05	1.20752	1.68631	0.0339058	6.22124e-05
Phe_Hypercholesterolemia	1.42472	3.44e-23	1.32847	1.52794	4.0248e-20	1.6229e-22
Phe_Gastroparesis	1.42119	0.00681893	1.10171	1.83331	1	0.00892072
Phe_Paraproteinemia	1.40787	0.0221697	1.05019	1.88737	1	0.024905
Phe_Cystic mastopathy	1.39768	0.00248807	1.12509	1.73632	1	0.00362455
Phe_Other disorders of peritoneum	1.39761	0.0331183	1.02718	1.90162	1	0.0350756
Phe_Duodenitis	1.39642	0.0115778	1.07756	1.80963	1	0.0141465
Phe_Pathologic fracture	1.38412	0.00131118	1.13519	1.68763	1	0.00203835
Phe_Family history	1.37515	2.48695e-05	1.18586	1.59465	0.0280777	5.22862e-05
Phe_Polymyalgia Rheumatica	1.36918	0.0431168	1.00977	1.8565	1	0.0438153
Phe_Menopausal and postmenopausal disorders	1.35485	6.60994e-07	1.202	1.52713	0.000746262	1.76666e-06
Phe_Hyperlipidemia	1.33282	1.84e-19	1.25218	1.41865	2.1528e-16	7.05836e-19
Phe_Other deficiency anemia	1.33224	0.000216127	1.1444	1.55092	0.244007	0.000394196
Phe_Osteoporosis, osteopenia and pathological fracture	1.32388	1.6497e-13	1.22875	1.42637	1.86251e-10	1.00676e-12
Phe_Other specified disorders of breast	1.32314	0.00257948	1.10287	1.5874	1	0.00374323
Phe_Abnormal results of function study of liver	1.31281	0.00409499	1.09019	1.58089	1	0.00567966
Phe_Other nondiabetic retinopathy	1.30895	0.00795647	1.07293	1.59687	1	0.0102427
Phe_Abnormal weight gain	1.29919	0.0358036	1.01751	1.65885	1	0.0373934
Phe_Kyphoscoliosis and scoliosis	1.29829	0.000605703	1.11833	1.5072	0.683839	0.000996849
Phe_Fracture of ankle and foot	1.29573	0.00390595	1.08666	1.54503	1	0.0054577
Phe_Migraine	1.28892	7.20255e-05	1.13711	1.46101	0.0813168	0.000139241
Phe_Other paralytic syndromes	1.2647	0.0419132	1.00863	1.5858	1	0.0427462
Phe_Nonspecific abnormal findings on radiological and other examination of musculoskeletal system	1.26263	0.0407494	1.00986	1.57867	1	0.0417099
Phe_Acute pharyngitis	1.26152	0.000670069	1.10346	1.4422	0.756507	0.0010948
Phe_Hypothyroidism NOS	1.25779	1.95827e-11	1.17628	1.34496	2.21088e-08	9.65452e-11
Phe_GERD	1.25482	0.000165255	1.12597	1.35688	0.186572	0.000306359
Phe_Fracture of vertebral column without mention of spinal cord injury	1.25165	0.00125528	1.09209	1.43453	1	0.00195748
Phe_Diseases of esophagus	1.24831	4.71994e-09	1.10386	1.38443	5.32881e-06	1.73013e-08
Phe_Osteopenia or other disorder of bone and cartilage	1.24351	1.73927e-07	1.1459	1.34944	0.000196363	5.1404e-07
Phe_Generalized anxiety disorder	1.24155	1.5301e-06	1.13672	1.35604	0.00172749	3.79668e-06
Phe_Keratitis	1.24053	0.0134658	1.0456	1.47179	1	0.0161389
Phe_Nontoxic uninodular goiter	1.23907	0.00152844	1.08523	1.41471	1	0.00235096
Phe_Esophagitis, GERD and related diseases	1.23482	1.19398e-09	1.11236	1.38572	1.34801e-06	4.71331e-09
Phe_Altered mental status	1.23276	7.3982e-24	1.10058	1.35746	8.35257e-21	1.46536e-22
Phe_Internal derangement of knee	1.23158	0.0362519	1.01343	1.49668	1	0.0377917
Phe_Constipation	1.22789	8.23188e-07	1.13165	1.33231	0.000929379	2.16135e-06
Phe_Fracture of unspecified part of femur	1.22659	0.0489009	1.00098	1.50305	1	0.0489442
Phe_Macular degeneration (senile) of retina NOS	1.21898	0.00032236	1.09429	1.35788	0.363945	0.000559055
Phe_Hallucinations	1.21689	0.0287345	1.0206	1.45093	1	0.0311337
Phe_Other ill-defined and unknown causes of morbidity and mortality	1.21524	0.000333853	1.09247	1.3518	0.37692	0.000576839
Phe_Dyspepsia and other specified disorders of function of stomach	1.21141	0.0371912	1.01145	1.4509	1	0.0386638
Phe_Disorders of lacrimal system	1.20176	0.000503063	1.08356	1.33286	0.567958	0.00084392
Phe_Hallux valgus (Bunion)	1.19095	0.034899	1.01247	1.4009	1	0.0365162
Phe_Nontoxic nodular goiter	1.18838	0.0129162	1.0372	1.36161	1	0.0156241
Phe_Anorexia	1.18099	0.0114804	1.03807	1.34359	1	0.0140427
Phe_Acute cystitis	1.18076	0.0246813	1.02141	1.36497	1	0.0274072
Phe_Disorders of vitreous body	1.17684	0.00195915	1.06158	1.30461	1	0.00293353
Phe_Nontoxic multinodular goiter	1.17352	0.0205654	1.02489	1.34369	1	0.023335
Phe_Abdominal pain	1.15918	6.18284e-06	1.10445	1.17626	0.00698043	1.42458e-05
Phe_Memory loss	1.14589	0.000279654	1.14358	1.14947	0.31573	0.000494099
Phe_Superficial injury without mention of infection	1.13675	0.0155983	1.02458	1.26119	1	0.0182361
Phe_Hypothyroidism	1.10831	0.00996915	1.02492	1.19847	1	0.0123819
Phe_Major depressive disorder	1.10809	0.0114167	1.02339	1.19981	1	0.013995
Phe_Mood disorders	1.10485	5.26336e-11	1.10386	1.10584	5.94233e-08	2.4657e-10
Phe_Urinary tract infection	1.08485	0.0117249	1.01827	1.15578	1	0.0143107
Phe_Alzheimer's disease	1.07668	0.0211785	1.01111	1.1465	1	0.0239825
Phe_Dementias	0.934925	0.0244855	0.881687	0.991379	1	0.0273163
Phe_Glaucoma	0.912056	0.0342755	0.837539	0.993202	1	0.0361993
Phe_Anxiety disorders	0.907371	0.00758645	0.84488	0.974483	1	0.00986763
Phe_Bacterial infection NOS	0.90633	0.0384022	0.825761	0.994762	1	0.0395224
Phe_Symptoms and disorders of the joints	0.90559	0.0317942	0.827209	0.991399	1	0.0339921
Phe_Pneumonia	0.898359	0.0252058	0.817875	0.986762	1	0.0279268
Phe_Hemorrhoids	0.892266	0.0486139	0.796691	0.999307	1	0.0487002
Phe_Dysphagia	0.89114	0.00666313	0.819952	0.968509	1	0.00876769
Phe_Asthma	0.890279	0.0156033	0.810241	0.978223	1	0.0182361
Phe_Organic or persistent insomnia	0.889245	0.0159661	0.808271	0.978331	1	0.0186409
Phe_Senile cataract	0.88715	0.00190007	0.822575	0.956794	1	0.00286024
Phe_Abnormal involuntary movements	0.883728	0.0223702	0.794792	0.982616	1	0.0251054
Phe_Heart valve disorders	0.877754	0.00547948	0.800593	0.962351	1	0.00736468
Phe_Other and unspecified disorders of the nervous system	0.873474	0.0465389	0.76454	0.997929	1	0.0469548
Phe_Noninfectious gastroenteritis	0.86679	0.0262181	0.764141	0.983229	1	0.0289065
Phe_Osteoarthrosis NOS	0.865782	3.07945e-05	0.809044	0.9265	0.034767	6.35594e-05
Phe_Other disorders of metabolism	0.862823	0.0482796	0.745295	0.998885	1	0.0484513
Phe_Cataract	0.861639	2.67098e-05	0.803791	0.92365	0.0301553	5.59468e-05
Phe_Heart failure NOS	0.859989	0.00121231	0.784904	0.942257	1	0.0018957
Phe_Arrhythmia (cardiac) NOS	0.857716	0.00377934	0.773093	0.951602	1	0.00532029
Phe_Type 2 diabetes with renal manifestations	0.85724	0.0126741	0.759459	0.967611	1	0.0153696
Phe_Bronchitis	0.855714	0.010133	0.75988	0.963633	1	0.0125716
Phe_Other disorders of liver	0.85537	0.0117542	0.757485	0.965904	1	0.014331
Phe_Other anemias	0.854015	7.53234e-07	0.802256	0.909113	0.000850402	2.00095e-06
Phe_Allergic rhinitis	0.847865	0.000229779	0.776592	0.925679	0.25942	0.000416404
Phe_Gastritis and duodenitis, NOS	0.846752	0.0140163	0.74152	0.966917	1	0.0166924
Phe_Gastritis and duodenitis	0.84571	0.000227267	0.773622	0.924514	0.256585	0.000412516
Phe_Hypotension	0.84407	0.00225953	0.757055	0.941086	1	0.0033303
Phe_Other open wound of head and face	0.843329	0.00864256	0.742611	0.957708	1	0.0110005
Phe_Abnormal findings examination of lungs	0.84302	1.57807e-05	0.780138	0.910971	0.0178164	3.41966e-05
Phe_Electrolyte imbalance	0.842267	3.29626e-05	0.776708	0.913359	0.0372148	6.71748e-05
Phe_Inflammation of eyelids	0.841432	0.00626468	0.743462	0.952313	1	0.00828752
Phe_Sprains and strains	0.839997	0.0192102	0.725926	0.971994	1	0.0220185
Phe_Other abnormal blood chemistry	0.836818	6.4079e-05	0.766822	0.913202	0.0723451	0.000125818
Phe_Impaired fasting glucose	0.836589	0.00025595	0.76028	0.920556	0.288968	0.000457228
Phe_Flatulence	0.835102	0.0184254	0.718888	0.970104	1	0.0211406
Phe_Mixed hyperlipidemia	0.834644	3.21948e-05	0.766466	0.908885	0.0363479	6.58477e-05
Phe_Hypopotassemia	0.832465	6.52621e-05	0.760811	0.910867	0.0736809	0.000127918
Phe_Other symptoms	0.832217	0.000443958	0.751154	0.922029	0.501228	0.00074922
Phe_Open wounds of head; neck; and trunk	0.832116	0.00808168	0.726307	0.953338	1	0.0103684
Phe_Synovitis and tenosynovitis	0.826474	0.0148735	0.708953	0.963475	1	0.0175834
Phe_Diverticulitis	0.825769	0.0484212	0.682801	0.998673	1	0.0485502
Phe_Encephalopathy, not elsewhere classified	0.825422	3.41789e-05	0.753813	0.903834	0.0385879	6.9154e-05
Phe_Symptoms involving digestive system	0.82497	0.00558368	0.720012	0.945228	1	0.00747455
Phe_Disorders of fluid, electrolyte, and acid-base balance	0.823158	8.19488e-07	0.761881	0.889363	0.000925202	2.1577e-06
Phe_Partial epilepsy	0.821919	0.048223	0.676587	0.998469	1	0.0484375
Phe_Primary open angle glaucoma	0.8216	0.00199286	0.725359	0.930611	1	0.00296825
Phe_Vitamin B-complex deficiencies	0.820686	1.13031e-05	0.75139	0.896372	0.0127612	2.49731e-05
Phe_Adjustment reaction	0.820516	0.00146379	0.726381	0.92685	1	0.00226077
Phe_Cystitis	0.819928	0.024157	0.689954	0.974386	1	0.0269765
Phe_Type 2 diabetes with neurological manifestations	0.811544	6.76965e-05	0.732319	0.89934	0.0764294	0.000132282
Phe_Impacted cerumen	0.809478	0.000136595	0.726165	0.902348	0.154216	0.000255747
Phe_Seborrheic dermatitis	0.805286	0.00708317	0.687857	0.942762	1	0.00925567
Phe_Cerebral degeneration, unspecified	0.805252	4.64908e-05	0.725539	0.893722	0.0524881	9.27352e-05
Phe_Voice disturbance	0.804883	0.0153884	0.675279	0.959361	1	0.0180859
Phe_Hemiplegia	0.803561	0.0277136	0.66138	0.976307	1	0.0302598
Phe_Type 2 diabetes with ophthalmic manifestations	0.803195	0.00356855	0.693111	0.930763	1	0.00504873
Phe_Other diseases of lung	0.798932	0.000158823	0.71108	0.897639	0.179311	0.00029492
Phe_Other acquired musculoskeletal deformity	0.798164	0.00905926	0.67385	0.945411	1	0.0114004
Phe_Left bundle branch block	0.797661	0.0232371	0.656187	0.969635	1	0.0260265
Phe_Diseases of white blood cells	0.797239	4.14608e-06	0.723924	0.877979	0.00468092	9.75192e-06
Phe_Viral infection	0.796224	0.000447346	0.701102	0.904252	0.505053	0.000753811
Phe_Delirium dementia and amnestic and other cognitive disorders	0.795698	6.90555e-12	0.7454	0.84939	7.79637e-09	3.48052e-11
Phe_Pulmonary heart disease	0.794284	0.000646305	0.695838	0.906657	0.729678	0.00106212
Phe_Open wounds of extremities	0.793541	0.00150923	0.68791	0.915393	1	0.00232776
Phe_Fracture of lower limb	0.792514	0.00767726	0.667972	0.940276	1	0.00992855
Phe_Lack of coordination	0.79155	8.92867e-06	0.71397	0.877561	0.0100805	2.00407e-05
Phe_Abnormal function study of cardiovascular system	0.78991	6.62207e-09	0.729403	0.855435	7.47631e-06	2.40396e-08
Phe_Diverticulosis and diverticulitis	0.789467	4.89931e-06	0.713335	0.873723	0.00553132	1.14284e-05
Phe_Other mental disorder	0.788899	0.00560094	0.667058	0.932993	1	0.00747455
Phe_Nonspecific abnormal findings on radiological and other examination of skull and head	0.787353	0.00221516	0.675553	0.917655	1	0.00327345
Phe_Diverticulosis	0.78612	3.97216e-09	0.725578	0.851714	4.48457e-06	1.47035e-08
Phe_Gastric ulcer	0.785691	0.0373701	0.626079	0.985995	1	0.0387838
Phe_Other symptoms of respiratory system	0.78529	6.71406e-13	0.735184	0.83881	7.58018e-10	3.86744e-12
Phe_Tinnitus	0.782359	0.00155938	0.67199	0.910854	1	0.00239204
Phe_Symptoms concerning nutrition, metabolism, and development	0.7812	2.53177e-05	0.696404	0.876322	0.0285837	5.31296e-05
Phe_Other disorders of biliary tract	0.780423	0.0322339	0.621996	0.979203	1	0.0344066
Phe_Cellulitis and abscess of fingers/toes	0.779002	0.00432417	0.656206	0.924777	1	0.0059682
Phe_Foreign body injury	0.777954	0.0230473	0.626485	0.966044	1	0.0258396
Phe_Degenerative disease of the spinal cord	0.777478	0.0420953	0.609932	0.991048	1	0.0428931
Phe_Protein-calorie malnutrition	0.777149	3.38433e-05	0.689828	0.875523	0.0382091	6.85981e-05
Phe_Fracture of humerus	0.774709	0.0360288	0.610242	0.983502	1	0.0375939
Phe_Depression	0.773821	8.91205e-13	0.721272	0.830199	1.00617e-09	4.98104e-12
Phe_Edema	0.773379	4.49121e-10	0.713369	0.838438	5.07057e-07	1.87106e-09
Phe_Peripheral enthesopathies and allied syndromes	0.773022	3.33399e-07	0.700249	0.853357	0.000376408	9.34015e-07
Phe_Orthostatic hypotension	0.772995	0.00020062	0.674888	0.885363	0.2265	0.000367695
Phe_Nonspecific abnormal results of function study of brain and central nervous system	0.771676	0.0351488	0.606328	0.982116	1	0.0367435
Phe_Decreased white blood cell count	0.771043	0.0411447	0.600756	0.9896	1	0.0420764
Phe_Ingrowing nail	0.770558	0.000406774	0.666893	0.890336	0.459248	0.000692681
Phe_Gouty arthropathy	0.766082	0.0292856	0.602855	0.973504	1	0.0316397
Phe_Myalgia and myositis unspecified	0.764158	8.19888e-07	0.686668	0.850392	0.000925654	2.1577e-06
Phe_Postinflammatory pulmonary fibrosis	0.764134	0.00443622	0.634882	0.919699	1	0.00609306
Phe_Parkinson's disease	0.763928	6.42807e-07	0.687078	0.849373	0.000725729	1.72793e-06
Phe_Acute pain	0.763886	3.96572e-05	0.6718	0.868594	0.044773	7.96673e-05
Phe_Other abnormality of urination	0.76385	7.16985e-05	0.668742	0.872485	0.0809476	0.000138847
Phe_Disorders of magnesium metabolism	0.762811	0.000102985	0.665385	0.874502	0.11627	0.000195083
Phe_Rhabdomyolysis	0.760686	0.0369042	0.588346	0.983509	1	0.0384008
Phe_Other abnormal glucose	0.759363	3.61384e-08	0.688517	0.8375	4.08002e-05	1.19066e-07
Phe_Acquired spondylolisthesis	0.758927	0.000216592	0.655721	0.878376	0.244532	0.000394407
Phe_Atrial fibrillation and flutter	0.758892	1.18473e-10	0.697784	0.825352	1.33756e-07	5.26598e-10
Phe_Dysthymic disorder	0.758463	0.000137436	0.657982	0.874289	0.155165	0.000256896
Phe_Obesity	0.757964	1.84868e-12	0.701728	0.818708	2.08716e-09	9.93886e-12
Phe_Personal history of diseases of digestive system	0.756374	0.00110937	0.639526	0.894571	1	0.00174624
Phe_Diseases of nail, NOS	0.755939	0.000484635	0.645994	0.884597	0.547153	0.000814216
Phe_Degeneration of intervertebral disc	0.752559	4.06694e-11	0.69165	0.818831	4.59157e-08	1.92923e-10
Phe_Other dyspnea	0.75191	1.47064e-09	0.685539	0.824707	1.66035e-06	5.66674e-09
Phe_Hemorrhage of rectum and anus	0.750849	2.38974e-05	0.657387	0.857598	0.0269802	5.04303e-05
Phe_Macular degeneration, dry	0.749655	0.0132725	0.596787	0.941682	1	0.0159242
Phe_Spinal stenosis	0.749244	1.7774e-08	0.677633	0.828423	2.00669e-05	6.0625e-08
Phe_Osteoarthrosis	0.748707	1.71362e-15	0.697214	0.804003	1.93468e-12	1.33426e-14
Phe_Hepatitis NOS	0.748078	0.0265065	0.578888	0.966718	1	0.0290542
Phe_Varicose veins of lower extremity	0.746805	0.000659325	0.631312	0.883426	0.744378	0.00108038
Phe_Malaise and fatigue	0.746149	1.9459e-21	0.702441	0.792577	2.19692e-18	2.71225e-20
Phe_Cervical radiculitis	0.745907	0.0134992	0.591116	0.941233	1	0.0161563
Phe_Occlusion of cerebral arteries	0.745606	2.48682e-10	0.680801	0.816579	2.80762e-07	1.07161e-09
Phe_Respiratory failure	0.744933	3.13187e-05	0.648513	0.855688	0.0353588	6.44059e-05
Phe_Epilepsy	0.744215	0.000300873	0.634057	0.873513	0.339685	0.000526644
Phe_Other diseases of blood and blood-forming organs	0.743704	0.00107674	0.622749	0.888153	1	0.00170496
Phe_Benign neoplasm of skin	0.74307	2.13144e-07	0.664204	0.8313	0.00024064	6.17025e-07
Phe_Esophageal bleeding (varices/hemorrhage)	0.742844	0.0212885	0.576789	0.956705	1	0.0240659
Phe_Dermatitis due to solar radiation	0.742568	0.000403906	0.629677	0.875699	0.456009	0.000688836
Phe_Specific nonpsychotic mental disorders due to brain damage	0.74234	0.000232569	0.633432	0.869974	0.262571	0.000420787
Phe_Schizophrenia	0.741151	1.68438e-05	0.646624	0.849496	0.0190167	3.63608e-05
Phe_Abnormal serum enzyme levels	0.741127	3.73742e-06	0.652773	0.841441	0.00421955	8.84601e-06
Phe_Inflammatory and toxic neuropathy	0.740366	3.45283e-06	0.652111	0.840564	0.00389825	8.20684e-06
Phe_Other immunological findings	0.738873	0.0162652	0.577254	0.945742	1	0.018954
Phe_Other and unspecified coagulation defects	0.737617	0.000797596	0.61743	0.881201	0.900486	0.00129009
Phe_Mitral valve stenosis and aortic valve stenosis	0.73607	0.0149261	0.575127	0.942051	1	0.0176272
Phe_Dry eyes	0.736057	0.000276255	0.623997	0.868241	0.311891	0.000490395
Phe_Intracerebral hemorrhage	0.735957	0.00766276	0.587473	0.921971	1	0.00992116
Phe_Open-angle glaucoma	0.734955	9.85542e-06	0.641152	0.842482	0.0111268	2.19075e-05
Phe_Visual disturbances	0.73422	1.29863e-08	0.660053	0.816722	1.46616e-05	4.52517e-08
Phe_Personal history of diseases of blood and blood-forming organs	0.734197	0.0202497	0.565629	0.953001	1	0.0230462
Phe_Hyperosmolality and/or hypernatremia	0.733339	0.00038688	0.617897	0.87035	0.436787	0.000661799
Phe_Nephritis; nephrosis; renal sclerosis	0.733195	0.0323687	0.551783	0.974251	1	0.0344066
Phe_Abnormal findings on exam of gastrointestinal tract/ abdominal area	0.732977	0.00381419	0.593875	0.90466	1	0.00535599
Phe_Bipolar	0.732606	1.4932e-07	0.652312	0.822783	0.000168582	4.45984e-07
Phe_Hyperglyceridemia	0.732211	0.000347741	0.617252	0.868579	0.3926	0.000598475
Phe_Extrapyramidal disease and abnormal movement disorders	0.73193	4.86981e-06	0.640247	0.836741	0.00549802	1.13831e-05
Phe_Spondylosis without myelopathy	0.731256	1.08524e-16	0.679128	0.787385	1.22523e-13	9.80185e-16
Phe_Decubitus ulcer	0.729168	9.96214e-05	0.621928	0.854898	0.112473	0.00018903
Phe_Other specified erythematous conditions	0.728757	0.0303095	0.547316	0.970347	1	0.0324971
Phe_Psoriasis vulgaris	0.725916	0.0270235	0.546484	0.964262	1	0.0295635
Phe_Type 2 diabetes	0.723715	1.38567e-24	0.68026	0.769947	1.56442e-21	3.00851e-23
Phe_Cramp of limb	0.722101	0.0170435	0.552628	0.943546	1	0.0197557
Phe_Other unspecified back disorders	0.721865	0.00558838	0.573245	0.909017	1	0.00747455
Phe_Essential hypertension	0.721773	8.51531e-27	0.679991	0.766122	9.61378e-24	2.1364e-25
Phe_Bacterial pneumonia	0.72073	5.79198e-05	0.614396	0.845467	0.0653914	0.000114321
Phe_Dermatophytosis of nail	0.720332	4.85406e-13	0.659034	0.787331	5.48023e-10	2.85429e-12
Phe_Dependence on respirator [Ventilator] or supplemental oxygen	0.719441	0.00427088	0.573991	0.901747	1	0.0059091
Phe_Cerebral artery occlusion, with cerebral infarction	0.719383	6.81432e-10	0.647925	0.798722	7.69336e-07	2.78745e-09
Phe_Acute upper respiratory infections of multiple or unspecified sites	0.718672	1.63045e-13	0.658276	0.784609	1.84077e-10	1.00042e-12
Phe_Other disorders of synovium, tendon, and bursa	0.718338	5.21116e-06	0.623051	0.828197	0.0058834	1.21307e-05
Phe_Other symptoms/disorders or the urinary system	0.717583	1.92656e-15	0.661182	0.778794	2.17508e-12	1.47965e-14
Phe_Allergic reaction to food	0.717066	0.0403146	0.521791	0.985421	1	0.0413774
Phe_Acidosis	0.714914	2.39629e-06	0.621859	0.821895	0.00270541	5.8039e-06
Phe_Hydrocephalus	0.714801	0.00104537	0.584791	0.873714	1	0.00165995
Phe_Subjective visual disturbances	0.714471	0.000176124	0.599362	0.851687	0.198844	0.000324909
Phe_Pruritus and related conditions	0.713716	1.52875e-06	0.622026	0.818922	0.00172596	3.79668e-06
Phe_Diaphragmatic hernia	0.713607	2.01946e-11	0.646577	0.787585	2.27997e-08	9.91291e-11
Phe_Viral warts & HPV	0.713141	0.000670009	0.586916	0.866513	0.756441	0.0010948
Phe_Convulsions	0.712831	7.57408e-10	0.639973	0.793983	8.55114e-07	3.07595e-09
Phe_Nonspecific elevation of levels of transaminase or lactic acid dehydrogenase [LDH]	0.711265	0.00408218	0.563694	0.89747	1	0.00567584
Phe_Benign neoplasm of other parts of digestive system	0.710631	0.00584719	0.557376	0.906026	1	0.00778477
Phe_Peripheral angiopathy in diseases classified elsewhere	0.71016	6.78624e-05	0.6001	0.840406	0.0766166	0.000132326
Phe_Deep vein thrombosis [DVT]	0.709856	5.80753e-05	0.600643	0.838926	0.065567	0.000114428
Phe_Disorders of esophageal motility	0.709027	0.0141432	0.538729	0.933157	1	0.0168258
Phe_Proteinuria	0.708096	0.00022051	0.589603	0.850402	0.248956	0.000400895
Phe_Diseases of the oral soft tissues, excluding lesions specific for gingiva and tongue	0.707976	0.00325445	0.562499	0.891077	1	0.00465687
Phe_Althete's foot	0.707496	9.69346e-05	0.594519	0.841941	0.109439	0.000184241
Phe_Cellulitis and abscess of trunk	0.706558	0.00556941	0.552702	0.903243	1	0.00746777
Phe_Other local infections of skin and subcutaneous tissue	0.706345	0.000559396	0.579771	0.860552	0.631558	0.000927398
Phe_Chronic airway obstruction	0.705533	1.92034e-17	0.651001	0.764633	2.16807e-14	1.85305e-16
Phe_Cardiac and circulatory congenital anomalies	0.70502	0.00303305	0.559547	0.888315	1	0.0043511
Phe_Infection of the eye	0.704939	0.000973107	0.572684	0.867737	1	0.00155614
Phe_Chronic sinusitis	0.704529	1.71112e-08	0.62378	0.79573	1.93185e-05	5.87189e-08
Phe_Psychosis	0.704176	4.57285e-11	0.634366	0.781669	5.16275e-08	2.16015e-10
Phe_Occlusion of cerebral arteries, with cerebral infarction	0.702621	0.0308275	0.510026	0.967945	1	0.0330211
Phe_Acute posthemorrhagic anemia	0.70114	3.67312e-08	0.617895	0.7956	4.14695e-05	1.20551e-07
Phe_Asphyxia and hypoxemia	0.698027	0.000303256	0.574335	0.848359	0.342376	0.000528359
Phe_Conjunctivitis, infectious	0.697851	7.3395e-05	0.58416	0.833668	0.082863	0.000141646
Phe_Peripheral vascular disease, unspecified	0.697298	8.46632e-14	0.634301	0.766551	9.55847e-11	5.58975e-13
Phe_Concussion	0.696406	0.0179136	0.516141	0.939628	1	0.0206582
Phe_Opiates and related narcotics causing adverse effects in therapeutic use	0.695936	1.17956e-06	0.601267	0.80551	0.00133172	3.01294e-06
Phe_Lipoma of skin and subcutaneous tissue	0.695169	0.0467305	0.485809	0.994754	1	0.047106
Phe_Hemangioma and lymphangioma, any site	0.69493	6.55735e-07	0.602087	0.802089	0.000740325	1.75849e-06
Phe_Neuralgia, neuritis, and radiculitis NOS	0.694182	7.2391e-09	0.613433	0.785561	8.17294e-06	2.60285e-08
Phe_Sepsis	0.693959	1.55529e-08	0.611428	0.78763	1.75592e-05	5.36979e-08
Phe_Swelling, mass, or lump in head and neck [Space-occupying lesion, intracranial NOS]	0.6936	1.02647e-06	0.598932	0.80323	0.00115888	2.64585e-06
Phe_Lymphadenitis	0.693491	2.35431e-06	0.595715	0.807315	0.00265801	5.71615e-06
Phe_Rash and other nonspecific skin eruption	0.692922	6.2012e-10	0.616879	0.778337	7.00115e-07	2.55516e-09
Phe_Atrial flutter	0.692427	0.00762817	0.528584	0.907056	1	0.00991047
Phe_Hypertensive chronic kidney disease	0.691815	7.61293e-16	0.632531	0.756657	8.59499e-13	6.18345e-15
Phe_Disorders of lipoid metabolism	0.69172	1.16809e-35	0.65277	0.732994	1.31878e-32	5.73381e-34
Phe_Disorders of mineral metabolism	0.690508	6.93963e-09	0.609184	0.782689	7.83485e-06	2.51117e-08
Phe_Occlusion and stenosis of precerebral arteries	0.69048	1.19118e-16	0.63255	0.753715	1.34484e-13	1.06733e-15
Phe_Open wound of neck	0.689899	0.0421447	0.482273	0.986911	1	0.0429047
Phe_Cellulitis and abscess of foot, toe	0.688749	4.43396e-06	0.587368	0.807627	0.00500594	1.04074e-05
Phe_Chronic Kidney Disease, Stage III	0.688498	6.86978e-08	0.601186	0.78849	7.75599e-05	2.17255e-07
Phe_Myopia	0.68823	0.000235866	0.563954	0.839893	0.266292	0.000424708
Phe_Essential tremor	0.68709	1.2037e-06	0.590495	0.799486	0.00135898	3.05389e-06
Phe_Type 1 diabetes	0.686295	1.89366e-07	0.595663	0.790715	0.000213794	5.56755e-07
Phe_Facial weakness	0.686024	0.0152776	0.505944	0.930198	1	0.0180047
Phe_Sensorineural hearing loss	0.684909	5.45747e-12	0.615032	0.762726	6.16148e-09	2.77544e-11
Phe_Breast cancer [female]	0.684289	2.94685e-05	0.572716	0.817598	0.0332699	6.11579e-05
Phe_Fever of unknown origin	0.683572	9.27339e-14	0.618477	0.755517	1.04697e-10	6.01704e-13
Phe_Disorders of adrenal glands	0.682678	0.0020981	0.535281	0.870664	1	0.00311678
Phe_Symptoms involving cardiovascular system	0.6822	1.3751e-13	0.616472	0.754935	1.55248e-10	8.53014e-13
Phe_Musculoskeletal symptoms referable to limbs	0.681718	3.11581e-07	0.588656	0.789492	0.000351775	8.79438e-07
Phe_Acute sinusitis	0.681482	2.29262e-06	0.581274	0.798965	0.00258837	5.57839e-06
Phe_Diabetes mellitus	0.681027	2.38489e-28	0.636139	0.729083	2.69254e-25	6.26172e-27
Phe_Disorders of refraction and accommodation; blindness and low vision	0.68089	3.86143e-12	0.610872	0.758934	4.35956e-09	2.01831e-11
Phe_Hemorrhage NOS	0.680657	0.00217863	0.532209	0.870511	1	0.00322368
Phe_Cardiac dysrhythmias	0.680607	1.2311e-26	0.634215	0.730392	1.38991e-23	3.02154e-25
Phe_Asthma with exacerbation	0.680481	0.00791587	0.512186	0.904075	1	0.0102021
Phe_Septal Deviations/Turbinate Hypertrophy	0.680304	0.00291565	0.527887	0.876728	1	0.00419334
Phe_Chronic renal failure [CKD]	0.679727	1.50392e-22	0.629074	0.734459	1.69792e-19	2.49694e-21
Phe_Microscopic hematuria	0.679637	0.00144881	0.535867	0.861981	1	0.0022407
Phe_Blood in stool	0.679179	3.67696e-07	0.585092	0.788397	0.000415129	1.02501e-06
Phe_Inflammatory disease of cervix, vagina, and vulva	0.678978	0.0143329	0.498056	0.925623	1	0.0170335
Phe_Acid-base balance disorder	0.678186	7.59113e-05	0.559515	0.822025	0.0857038	0.000146252
Phe_Herpes simplex	0.677142	0.00353281	0.521095	0.87992	1	0.00500444
Phe_Strabismus (not specified as paralytic)	0.676562	0.0261543	0.479463	0.954684	1	0.0288643
Phe_Complication due to other implant and internal device	0.675608	0.00155908	0.529882	0.86141	1	0.00239204
Phe_Other persistent mental disorders due to conditions classified elsewhere	0.674942	3.27645e-17	0.616028	0.73949	3.69912e-14	3.0826e-16
Phe_Chronic kidney disease, Stage I or II	0.674758	0.00181858	0.526943	0.864037	1	0.00274857
Phe_Insomnia	0.67319	4.01002e-14	0.607555	0.745916	4.52732e-11	2.76056e-13
Phe_Angina pectoris	0.672615	7.69835e-15	0.608603	0.743358	8.69144e-12	5.71805e-14
Phe_Poisoning by water, mineral, and uric acid metabolism drugs	0.672304	0.0417371	0.458755	0.985257	1	0.0426436
Phe_Polyneuropathy in diabetes	0.672301	1.2899e-06	0.572472	0.789538	0.00145629	3.25066e-06
Phe_Transient cerebral ischemia	0.672286	1.4041e-17	0.613695	0.73647	1.58523e-14	1.36658e-16
Phe_Mild cognitive impairment	0.67128	8.462e-17	0.611152	0.737323	9.5536e-14	7.70452e-16
Phe_Other specified diseases of sebaceous glands	0.670912	4.13849e-08	0.581735	0.773758	4.67235e-05	1.3465e-07
Phe_Regional enteritis	0.669502	0.0367658	0.459426	0.975635	1	0.038292
Phe_Pulmonary collapse; interstitial and compensatory emphysema	0.669373	1.90415e-15	0.606282	0.739028	2.14978e-12	1.47245e-14
Phe_Other specified cardiac dysrhythmias	0.667242	5.24883e-21	0.613283	0.725948	5.92593e-18	6.97168e-20
Phe_Atherosclerosis	0.666138	3.91426e-12	0.593933	0.74712	4.4192e-09	2.0365e-11
Phe_Gastrointestinal hemorrhage	0.665773	4.62572e-09	0.58108	0.76281	5.22244e-06	1.70112e-08
Phe_Acute, but ill-defined cerebrovascular disease	0.665725	1.02752e-05	0.555627	0.797638	0.0116007	2.27912e-05
Phe_Acute bronchitis and bronchiolitis	0.664657	7.594e-13	0.594418	0.743196	8.57362e-10	4.35209e-12
Phe_Thrombocytopenia	0.663537	1.21907e-09	0.581326	0.757375	1.37633e-06	4.79559e-09
Phe_Benign neoplasm of kidney and other urinary organs	0.663216	0.0439677	0.444764	0.988964	1	0.044615
Phe_Seborrheic keratosis	0.662778	4.72337e-18	0.603864	0.72744	5.33269e-15	4.8479e-17
Phe_Muscle weakness	0.662265	3.23569e-09	0.577792	0.759088	3.65309e-06	1.21365e-08
Phe_Poisoning by other anti-infectives	0.66207	0.0251777	0.461429	0.949956	1	0.027923
Phe_Cerebral ischemia	0.661949	3.26996e-21	0.607684	0.72106	3.69179e-18	4.50218e-20
Phe_Senile dementia	0.661431	1.16064e-05	0.549849	0.795656	0.0131037	2.559e-05
Phe_Hearing loss	0.66068	1.46432e-19	0.603942	0.722748	1.65322e-16	1.70435e-18
Phe_Corneal opacity	0.660521	0.0386726	0.445814	0.978631	1	0.0397645
Phe_Thoracic or lumbosacral neuritis or radiculitis, unspecified	0.66011	1.29859e-07	0.565777	0.770172	0.000146611	3.89647e-07
Phe_Septicemia	0.65981	2.75781e-11	0.583804	0.74571	3.11357e-08	1.32492e-10
Phe_Neoplasm of uncertain behavior	0.659132	1.22949e-06	0.556966	0.780039	0.0013881	3.11233e-06
Phe_Abnormal glucose	0.658328	5.41614e-14	0.59038	0.734096	6.11483e-11	3.61824e-13
Phe_Sciatica	0.657695	3.12213e-10	0.577224	0.749385	3.52488e-07	1.33014e-09
Phe_Postoperative infection	0.657257	0.00664567	0.485416	0.889931	1	0.00875491
Phe_Other disorders of soft tissues	0.655405	2.53486e-14	0.587914	0.730643	2.86186e-11	1.76658e-13
Phe_Strabismus and other disorders of binocular eye movements	0.654648	0.0132697	0.468154	0.915434	1	0.0159242
Phe_Diseases of hair and hair follicles	0.654458	0.000932442	0.509171	0.8412	1	0.00149748
Phe_Arterial embolism and thrombosis	0.653456	0.00401926	0.489009	0.873205	1	0.00560216
Phe_Epilepsy, recurrent seizures, convulsions	0.653423	1.01471e-13	0.584122	0.730947	1.1456e-10	6.5091e-13
Phe_Acute renal failure	0.652497	7.57785e-22	0.598059	0.71189	8.55539e-19	1.12571e-20
Phe_Poisoning by antibiotics	0.6523	2.79958e-09	0.566569	0.751004	3.16073e-06	1.0571e-08
Phe_Disorder of skin and subcutaneous tissue NOS	0.652108	4.38322e-16	0.588223	0.722931	4.94866e-13	3.61216e-15
Phe_Erythematous conditions	0.650783	7.68911e-06	0.539138	0.785546	0.00868101	1.74072e-05
Phe_Other conditions of brain, NOS	0.650694	9.76469e-18	0.589833	0.717834	1.10243e-14	9.67047e-17
Phe_Optic neuritis/neuropathy	0.650277	0.0267648	0.444336	0.951667	1	0.0293088
Phe_Premature beats	0.650222	2.14359e-08	0.559286	0.755943	2.42012e-05	7.26762e-08
Phe_Disease of tricuspid valve	0.64949	1.28617e-07	0.553362	0.762318	0.000145209	3.87224e-07
Phe_Hemorrhage of gastrointestinal tract	0.648209	3.90972e-09	0.561099	0.748843	4.41408e-06	1.452e-08
Phe_Neurological disorders	0.64701	1.0304e-47	0.610059	0.6862	1.16332e-44	1.29258e-45
Phe_Cancer, suspected or other	0.646765	0.00250551	0.487563	0.857951	1	0.00364526
Phe_Pericarditis	0.646415	0.000127907	0.517076	0.808107	0.144407	0.000240678
Phe_Overweight, obesity and other hyperalimentation	0.646149	8.0984e-23	0.592281	0.704916	9.14309e-20	1.38532e-21
Phe_Gout and other crystal arthropathies	0.645553	4.79268e-07	0.544423	0.765469	0.000541093	1.31653e-06
Phe_Cellulitis and abscess of arm/hand	0.645457	5.01492e-08	0.551442	0.755499	5.66184e-05	1.61767e-07
Phe_Sinoatrial node dysfunction (Bradycardia)	0.645167	3.38628e-08	0.552199	0.753787	3.82311e-05	1.12444e-07
Phe_Respiratory insufficiency	0.644615	1.45902e-05	0.528538	0.786185	0.0164724	3.17387e-05
Phe_Right bundle branch block	0.644607	3.7732e-07	0.54415	0.763611	0.000425994	1.04925e-06
Phe_Gram negative septicemia	0.6432	0.000707475	0.498231	0.830352	0.798739	0.00114926
Phe_Pleurisy; pleural effusion	0.642558	8.20211e-13	0.569265	0.725288	9.26019e-10	4.63009e-12
Phe_Atherosclerosis of the extremities	0.641542	8.41623e-11	0.561092	0.733527	9.50193e-08	3.78563e-10
Phe_Cellulitis and abscess of leg, except foot	0.64066	2.35509e-09	0.553548	0.74148	2.65889e-06	8.9525e-09
Phe_Retinal detachment with retinal defect	0.639785	0.0278572	0.429711	0.952561	1	0.0303873
Phe_End stage renal disease	0.63923	0.00263876	0.47751	0.85572	1	0.00381943
Phe_Congenital anomalies of great vessels	0.63898	1.81143e-05	0.520664	0.784183	0.020451	3.88065e-05
Phe_Hereditary and idiopathic peripheral neuropathy	0.635832	2.26745e-14	0.56605	0.714215	2.55995e-11	1.59997e-13
Phe_Malignant neoplasm, other	0.635374	2.06097e-24	0.582327	0.693253	2.32684e-21	4.39026e-23
Phe_Hypertension	0.633377	1.21343e-55	0.598307	0.670503	1.36996e-52	1.95709e-53
Phe_Spondylosis and allied disorders	0.632742	1.50661e-23	0.578458	0.692119	1.70096e-20	2.88299e-22
Phe_Pulmonary insufficiency or respiratory failure following trauma and surgery	0.632416	0.00457504	0.460737	0.868067	1	0.00626088
Phe_Other diseases of respiratory system, NEC	0.63172	8.33282e-07	0.526235	0.758349	0.000940775	2.17772e-06
Phe_Stricture and stenosis of esophagus	0.631036	0.00028252	0.492177	0.809073	0.318965	0.000498383
Phe_Diseases due to other mycobacteria	0.630843	0.0373753	0.408825	0.973431	1	0.0387838
Phe_Neoplasm of unspecified nature of digestive system	0.629157	0.011435	0.439345	0.900975	1	0.0140022
Phe_Leukemia	0.628676	0.0220358	0.422558	0.935337	1	0.0247792
Phe_Cerebrovascular disease	0.628554	1.32089e-35	0.584263	0.676204	1.49128e-32	6.21367e-34
Phe_Degenerative skin conditions and other dermatoses	0.627912	6.42139e-17	0.562991	0.70032	7.24975e-14	5.94242e-16
Phe_Late effects of cerebrovascular disease	0.627098	6.4161e-14	0.555096	0.708439	7.24377e-11	4.26104e-13
Phe_Systemic lupus erythematosus	0.62704	0.0131053	0.433664	0.906644	1	0.0158245
Phe_Generalized convulsive epilepsy	0.626974	0.00115918	0.473075	0.830939	1	0.00181514
Phe_Peripheral vascular disease	0.626544	2.46757e-14	0.555583	0.706568	2.78589e-11	1.73036e-13
Phe_Corns and callosities	0.626214	1.8592e-05	0.505429	0.775864	0.0209904	3.97545e-05
Phe_Sexually transmitted infections (not HIV or hepatitis)	0.624104	0.000711306	0.475023	0.819973	0.803064	0.00115383
Phe_Aphasia/speech disturbance	0.623795	4.41678e-17	0.558762	0.696398	4.98655e-14	4.12111e-16
Phe_Nonrheumatic tricuspid valve disorders	0.623034	5.16421e-09	0.531581	0.730222	5.8304e-06	1.88686e-08
Phe_Symbolic dysfunction	0.622352	1.7012e-05	0.50139	0.772496	0.0192066	3.66537e-05
Phe_Renal failure	0.621812	3.87399e-25	0.568345	0.680308	4.37373e-22	8.74747e-24
Phe_Intestinal infection	0.621729	6.61913e-07	0.515516	0.749825	0.000747299	1.76666e-06
Phe_Renal colic	0.620761	0.0381011	0.39556	0.974174	1	0.0392842
Phe_Conjunctivitis, noninfectious	0.617983	0.00106426	0.46324	0.824417	1	0.00168757
Phe_Hypotension NOS	0.617816	5.92584e-18	0.553839	0.689185	6.69028e-15	5.9206e-17
Phe_Disturbance of skin sensation	0.617269	1.44786e-20	0.557573	0.683356	1.63464e-17	1.81627e-19
Phe_Other demyelinating diseases of central nervous system	0.616804	0.0257532	0.403365	0.943182	1	0.0285053
Phe_Hypoglycemia	0.61655	1.0241e-06	0.507846	0.74852	0.00115621	2.64579e-06
Phe_Diseases of the salivary glands	0.616024	0.00804892	0.43051	0.88148	1	0.0103382
Phe_Disturbance of salivary secretion	0.615197	0.000949086	0.461213	0.820593	1	0.00152204
Phe_Cardiomegaly	0.612699	3.20164e-20	0.552054	0.680007	3.61465e-17	3.92897e-19
Phe_Renal dialysis	0.612265	0.00139263	0.453196	0.827166	1	0.00215676
Phe_Disorders involving the immune mechanism	0.611845	0.0135465	0.414263	0.903664	1	0.0161841
Phe_Painful respiration	0.611408	9.5084e-07	0.502218	0.744338	0.0010735	2.46781e-06
Phe_Other venous embolism and thrombosis	0.611316	8.77993e-16	0.542226	0.689209	9.91254e-13	7.03017e-15
Phe_Otitis media and Eustachian tube disorders	0.611303	4.94855e-05	0.481972	0.775337	0.0558691	9.81883e-05
Phe_Chronic pharyngitis and nasopharyngitis	0.610119	8.49645e-07	0.50118	0.742738	0.000959249	2.21535e-06
Phe_Intervertebral disc disorders	0.60999	6.76486e-22	0.551533	0.674642	7.63752e-19	1.0321e-20
Phe_Ganglion and cyst of synovium, tendon, and bursa	0.609532	0.00925735	0.419826	0.88496	1	0.0116128
Phe_Diseases of the larynx and vocal cords	0.608306	2.07285e-08	0.511264	0.723769	2.34024e-05	7.04892e-08
Phe_Rheumatic disease of the heart valves	0.608013	7.94027e-11	0.523326	0.706404	8.96457e-08	3.58583e-10
Phe_Atherosclerosis of renal artery	0.60641	0.00493727	0.427864	0.859462	1	0.00672397
Phe_Adverse drug events and drug allergies	0.60638	1.13547e-08	0.510694	0.719994	1.28194e-05	3.99359e-08
Phe_Bundle branch block	0.604097	1.16622e-08	0.508043	0.718313	1.31666e-05	4.089e-08
Phe_Functional disorders of bladder	0.604085	2.02668e-07	0.499506	0.730559	0.000228812	5.91246e-07
Phe_Shock	0.603494	0.00233928	0.435938	0.835451	1	0.00343887
Phe_Varicose veins	0.602814	8.97767e-07	0.492592	0.737698	0.00101358	2.33544e-06
Phe_Pain	0.601924	8.5185e-23	0.543972	0.666049	9.61738e-20	1.43543e-21
Phe_Basal cell carcinoma	0.601855	6.42819e-06	0.482726	0.750382	0.00725743	1.47809e-05
Phe_Atrial fibrillation	0.600291	4.21777e-20	0.538336	0.669376	4.76186e-17	5.12028e-19
Phe_Other disorders of gallbladder	0.59879	0.00126664	0.438378	0.817899	1	0.00197246
Phe_Malignant neoplasm of bladder	0.598269	0.00342674	0.424115	0.843936	1	0.00487253
Phe_Symptoms involving head and neck	0.597942	0.00302557	0.425627	0.840018	1	0.00434588
Phe_Spinal stenosis of lumbar region	0.597	8.09031e-10	0.506407	0.703801	9.13396e-07	3.26213e-09
Phe_Psoriasis and related disorders	0.596817	0.00827474	0.406878	0.875423	1	0.010592
Phe_Hereditary retinal dystrophies	0.596433	0.0445429	0.360243	0.987479	1	0.0449811
Phe_Abnormal movement	0.595572	7.16242e-32	0.546246	0.649352	8.08637e-29	2.52699e-30
Phe_Swelling of limb	0.595256	9.97371e-28	0.542302	0.65338	1.12603e-24	2.55916e-26
Phe_Pallor and flushing	0.593872	0.0178319	0.385894	0.913941	1	0.0205851
Phe_Disorders of urea cycle metabolism	0.593338	0.0137963	0.391624	0.898949	1	0.0164478
Phe_Suppurative and unspecified otitis media	0.59286	4.67211e-05	0.46095	0.76252	0.0527481	9.30302e-05
Phe_Schizophrenia and other psychotic disorders	0.591525	1.9606e-18	0.525958	0.665265	2.21351e-15	2.0687e-17
Phe_Cholelithiasis	0.591432	4.36767e-12	0.509736	0.686222	4.93111e-09	2.26197e-11
Phe_Chronic dermatitis due to solar radiation	0.591347	7.91606e-15	0.517943	0.675153	8.93723e-12	5.84133e-14
Phe_Benign mammary dysplasias	0.591162	0.00344729	0.415643	0.8408	1	0.00489559
Phe_Other forms of chronic heart disease	0.590857	4.40385e-12	0.509087	0.68576	4.97195e-09	2.2703e-11
Phe_Other peripheral nerve disorders	0.590682	2.78878e-23	0.532438	0.655297	3.14853e-20	5.08159e-22
Phe_Hypertensive heart and/or renal disease	0.589397	1.03253e-29	0.537848	0.645886	1.16572e-26	3.06769e-28
Phe_Methicillin resistant Staphylococcus aureus	0.588648	0.00029322	0.441866	0.784187	0.331045	0.000515647
Phe_Open wound of toe(s)	0.588246	0.0203217	0.375759	0.920892	1	0.023105
Phe_Pernicious anemia	0.588004	0.0121632	0.388248	0.890535	1	0.0147977
Phe_Streptococcus infection	0.586364	1.39979e-05	0.460855	0.746054	0.0158037	3.0568e-05
Phe_Displacement of intervertebral disc	0.586206	5.30374e-12	0.50366	0.682281	5.98792e-09	2.70947e-11
Phe_Staphylococcus infections	0.58593	1.18799e-08	0.487572	0.704129	1.34124e-05	4.15245e-08
Phe_Morbid obesity	0.585419	1.08373e-10	0.497575	0.68877	1.22354e-07	4.8553e-10
Phe_Tachycardia NOS	0.58383	3.40539e-19	0.518958	0.65681	3.84469e-16	3.88352e-18
Phe_Other hypertrophic and atrophic conditions of skin	0.583413	7.88216e-16	0.511729	0.665138	8.89896e-13	6.3564e-15
Phe_Intracranial hemorrhage	0.583098	6.7516e-07	0.471334	0.721362	0.000762256	1.79777e-06
Phe_Optic atrophy	0.582685	7.66471e-06	0.459921	0.738218	0.00865346	1.74072e-05
Phe_Encounter for long-term (current) use of anticoagulants	0.582227	9.29126e-19	0.516451	0.65638	1.04898e-15	9.89607e-18
Phe_Dental caries	0.580984	6.80065e-06	0.458609	0.736013	0.00767794	1.56056e-05
Phe_Hematuria	0.579183	2.85689e-24	0.521291	0.643503	3.22543e-21	5.86441e-23
Phe_Benign neoplasm of brain, cranial nerves, meninges	0.579034	6.82858e-05	0.442497	0.7577	0.0770947	0.000132922
Phe_Psychogenic disorder	0.577906	0.00830943	0.384597	0.868377	1	0.0106244
Phe_Pneumonitis due to inhalation of food or vomitus	0.577558	7.69368e-06	0.454093	0.734592	0.00868617	1.74072e-05
Phe_Unstable angina (intermediate coronary syndrome)	0.577391	9.74151e-08	0.471825	0.706576	0.000109982	2.98863e-07
Phe_Cardiac pacemaker in situ	0.576712	1.33237e-14	0.501343	0.663413	1.50424e-11	9.64257e-14
Phe_Postlaminectomy syndrome	0.576097	0.000180686	0.431655	0.768874	0.203995	0.000332781
Phe_Gross hematuria	0.57518	0.000424445	0.42289	0.782312	0.479198	0.000718987
Phe_Suicidal ideation or attempt	0.574848	0.000542078	0.42006	0.786674	0.612007	0.00090001
Phe_Pulmonary congestion and hypostasis	0.574237	4.57405e-12	0.490728	0.671958	5.16411e-09	2.34732e-11
Phe_Elevated white blood cell count	0.574106	4.91034e-14	0.496931	0.663266	5.54377e-11	3.31963e-13
Phe_Nonspecific chest pain	0.571936	5.64634e-46	0.529584	0.617675	6.37472e-43	5.7952e-44
Phe_Open wound of hand except finger(s)	0.570818	0.0444983	0.330356	0.986309	1	0.0449763
Phe_Benign neoplasm of unspecified sites	0.570126	0.000259635	0.421721	0.770756	0.293127	0.000462346
Phe_Ventral hernia	0.568481	1.10623e-07	0.461479	0.700294	0.000124894	3.36578e-07
Phe_Skull and face fracture and other intercranial injury	0.567867	2.5733e-08	0.465311	0.693026	2.90525e-05	8.59542e-08
Phe_Disorders of sacrum	0.565502	0.000158744	0.420694	0.760155	0.179221	0.00029492
Phe_Inflammation of the eye	0.565142	1.51366e-10	0.474574	0.672993	1.70892e-07	6.62373e-10
Phe_Unspecified disorder of lipoid metabolism	0.564828	6.7723e-05	0.426455	0.748098	0.0764592	0.000132282
Phe_Cholelithiasis and cholecystitis	0.564525	1.37729e-09	0.469187	0.679235	1.55496e-06	5.36193e-09
Phe_Other non-epithelial cancer of skin	0.563701	6.98917e-23	0.502924	0.631823	7.89077e-20	1.21396e-21
Phe_Intestinal disaccharidase deficiencies and disaccharide malabsorption	0.563653	0.0137097	0.357289	0.88921	1	0.0163618
Phe_Chronic bronchitis	0.563205	1.86048e-13	0.483343	0.656263	2.10048e-10	1.12325e-12
Phe_Candidiasis	0.563195	1.44764e-13	0.483666	0.655801	1.63439e-10	8.93109e-13
Phe_Chronic pain syndrome	0.560418	2.89357e-07	0.449193	0.699182	0.000326685	8.24961e-07
Phe_Infestation (lice, mites)	0.559354	0.00207112	0.386472	0.809571	1	0.00308075
Phe_Other dyschromia	0.558808	3.45698e-21	0.495258	0.630511	3.90293e-18	4.70232e-20
Phe_Bacterial enteritis	0.557265	7.57427e-07	0.442012	0.702571	0.000855135	2.00266e-06
Phe_Anemia of chronic disease	0.556261	1.23371e-16	0.484153	0.63911	1.39286e-13	1.09674e-15
Phe_Other signs and symptoms involving emotional state	0.554181	6.36634e-11	0.464266	0.66151	7.1876e-08	2.94574e-10
Phe_Benign neoplasm of colon	0.551357	7.519e-31	0.498368	0.609981	8.48895e-28	2.49675e-29
Phe_Primary/intrinsic cardiomyopathies	0.550893	7.00924e-20	0.484692	0.626135	7.91343e-17	8.32992e-19
Phe_Hypertensive heart disease	0.550729	1.86234e-30	0.49736	0.609825	2.10258e-27	6.00738e-29
Phe_Anal and rectal conditions	0.550127	7.77769e-12	0.463577	0.652835	8.78101e-09	3.90267e-11
Phe_Iatrogenic hypotension	0.549032	8.3454e-06	0.421758	0.714713	0.00942196	1.87688e-05
Phe_Ventricular fibrillation and flutter	0.548993	0.0135089	0.341128	0.883522	1	0.0161563
Phe_Symptoms involving respiratory system and other chest symptoms	0.54839	8.34828e-08	0.440224	0.683133	9.4252e-05	2.59648e-07
Phe_Chemotherapy	0.548082	1.52688e-06	0.428923	0.700344	0.00172385	3.79668e-06
Phe_Multiple myeloma	0.548028	0.00809632	0.351136	0.855324	1	0.0103754
Phe_Peptic ulcer (excl. esophageal)	0.547351	1.52042e-08	0.444242	0.674392	1.71655e-05	5.26549e-08
Phe_Other disorders of circulatory system	0.547313	1.00439e-13	0.466961	0.641491	1.13395e-10	6.47973e-13
Phe_Costochondritis	0.547226	0.015331	0.336122	0.890914	1	0.0180487
Phe_Epistaxis or throat hemorrhage	0.544817	1.18512e-06	0.426425	0.696078	0.001338	3.02032e-06
Phe_Contracture of tendon (sheath)	0.544776	0.010398	0.34233	0.866943	1	0.0128299
Phe_Aortic valve disease	0.544404	1.35405e-12	0.460157	0.644076	1.52872e-09	7.45717e-12
Phe_Poisoning by hormones and synthetic substitutes	0.541813	8.15431e-06	0.41392	0.709221	0.00920621	1.83757e-05
Phe_Atrioventricular block, complete	0.541795	2.43232e-05	0.40761	0.720154	0.0274609	5.1233e-05
Phe_Nonrheumatic aortic valve disorders	0.541694	4.50487e-19	0.473454	0.61977	5.086e-16	5.086e-18
Phe_Sleep related movement disorders	0.541256	9.18842e-06	0.412664	0.709919	0.0103737	2.05828e-05
Phe_Subdural hemorrhage (injury)	0.540979	0.00482736	0.352878	0.829346	1	0.00658223
Phe_Multiple sclerosis	0.540972	0.00801151	0.343515	0.851928	1	0.0103018
Phe_Carcinoma in situ of skin	0.540847	6.35579e-08	0.432856	0.675779	7.17569e-05	2.02132e-07
Phe_Develomental delays and disorders	0.540736	7.12446e-15	0.463167	0.631296	8.04352e-12	5.32683e-14
Phe_Superficial cellulitis and abscess	0.537147	2.52567e-24	0.476552	0.605448	2.85148e-21	5.28051e-23
Phe_Nonrheumatic pulmonary valve disorders	0.53706	1.65343e-06	0.41648	0.692551	0.00186672	4.09369e-06
Phe_Hemorrhagic disorder due to intrinsic circulating anticoagulants	0.536219	0.0171952	0.321134	0.895361	1	0.0199111
Phe_Tics and stuttering	0.535064	0.0289974	0.305223	0.937979	1	0.0313583
Phe_Blindness and low vision	0.533194	4.47552e-14	0.452847	0.627797	5.05287e-11	3.0439e-13
Phe_Sebaceous cyst	0.531817	2.65997e-12	0.445572	0.634756	3.0031e-09	1.40332e-11
Phe_Diseases of lips	0.531184	0.00895264	0.33054	0.853623	1	0.0113313
Phe_Secondary malignancy of lymph nodes	0.531184	0.00895264	0.33054	0.853623	1	0.0113313
Phe_Frequency of urination and polyuria	0.530757	7.2196e-36	0.480584	0.586168	8.15093e-33	3.8814e-34
Phe_Other disorders of neurohypophysis	0.530298	0.00609547	0.337017	0.834427	1	0.00809622
Phe_Sleep disorders	0.527591	4.4696e-42	0.481119	0.578551	5.04618e-39	3.36412e-40
Phe_Obstructive chronic bronchitis	0.526249	1.89066e-21	0.461036	0.600685	2.13455e-18	2.66819e-20
Phe_Abdominal hernia	0.52548	3.76453e-30	0.47049	0.586896	4.25016e-27	1.1806e-28
Phe_Sleep apnea	0.524621	5.34098e-47	0.480517	0.572774	6.02997e-44	6.02997e-45
Phe_Calculus of bile duct	0.523166	0.000381882	0.365932	0.747961	0.431145	0.000654241
Phe_Cyst of kidney, acquired	0.522877	2.81688e-23	0.460116	0.594197	3.18026e-20	5.08159e-22
Phe_Other nonmalignant breast conditions	0.522569	3.98471e-08	0.414521	0.658779	4.49873e-05	1.30021e-07
Phe_Nephritis and nephropathy without mention of glomerulonephritis	0.522072	0.001319	0.351139	0.776214	1	0.00204554
Phe_Malignant neoplasm of rectum, rectosigmoid junction, and anus	0.519937	0.0067788	0.323838	0.834782	1	0.00888881
Phe_Impaction of intestine	0.518147	9.3898e-06	0.387383	0.693052	0.0106011	2.09922e-05
Phe_Other disorders of the kidney and ureters	0.517582	2.27344e-40	0.469714	0.570328	2.56671e-37	1.6042e-38
Phe_Cerebral atherosclerosis	0.517549	2.61727e-16	0.442074	0.60591	2.9549e-13	2.23856e-15
Phe_Cardiac defibrillator in situ	0.51662	3.88928e-07	0.400298	0.666745	0.0004391	1.07887e-06
Phe_Diseases of pulp and periapical tissues	0.515857	0.0166367	0.300082	0.886785	1	0.0193239
Phe_Dementia with cerebral degenerations	0.515733	2.10034e-07	0.401633	0.662248	0.000237128	6.09584e-07
Phe_Other disorders of bladder	0.514519	7.00954e-22	0.449327	0.589168	7.91378e-19	1.05517e-20
Phe_Chronic obstructive asthma	0.514146	8.83607e-08	0.402928	0.656064	9.97592e-05	2.73313e-07
Phe_Other acquired deformities of limbs	0.51242	1.45255e-06	0.390386	0.672603	0.00163993	3.6362e-06
Phe_Other chronic nonalcoholic liver disease	0.5109	2.06245e-15	0.43283	0.603052	2.32851e-12	1.57332e-14
Phe_Other chronic ischemic heart disease, unspecified	0.510743	1.38075e-32	0.457183	0.570577	1.55887e-29	5.19624e-31
Phe_Poisoning by anticonvulsants and anti-Parkinsonism drugs	0.510266	0.000322193	0.353646	0.73625	0.363756	0.000559055
Phe_Osteochondropathies	0.507033	0.0213161	0.284404	0.903934	1	0.0240659
Phe_Protozoan infection	0.507033	0.0213161	0.284404	0.903934	1	0.0240659
Phe_Alteration of consciousness	0.50424	1.9313e-22	0.439372	0.578685	2.18044e-19	3.16005e-21
Phe_Glucocorticoid deficiency	0.503707	0.00234678	0.323831	0.783498	1	0.00344541
Phe_Coronary atherosclerosis	0.501386	4.72854e-85	0.467846	0.537331	5.33852e-82	5.33852e-82
Phe_Other conditions of brain	0.501174	5.4837e-19	0.430462	0.583502	6.1911e-16	6.1298e-18
Phe_Gout	0.501114	7.78981e-17	0.425963	0.589523	8.7947e-14	7.15016e-16
Phe_Congestive heart failure; nonhypertensive	0.501001	1.11362e-33	0.44792	0.560372	1.25727e-30	4.83566e-32
Phe_Parasomnia	0.500403	0.00500499	0.308568	0.811501	1	0.0067998
Phe_Disorders of the autonomic nervous system	0.500064	2.80488e-06	0.3742	0.668264	0.00316671	6.75205e-06
Phe_Dermatophytosis / Dermatomycosis	0.49951	4.91063e-30	0.443254	0.562907	5.54411e-27	1.49841e-28
Phe_Complication of internal orthopedic device	0.498931	6.91208e-05	0.354252	0.702697	0.0780374	0.000134316
Phe_Chronic cystitis	0.498182	0.00733242	0.299358	0.829059	1	0.00957029
Phe_Osteoarthrosis involving more than one site, but not specified as generalized	0.49745	1.02928e-06	0.375926	0.658258	0.00116205	2.64705e-06
Phe_Ischemic Heart Disease	0.495942	5.41263e-80	0.461225	0.533274	6.11086e-77	3.05543e-77
Phe_Neoplasm of uncertain behavior of skin	0.49535	8.02758e-22	0.429162	0.571745	9.06313e-19	1.16194e-20
Phe_Dermatophytosis	0.495348	7.78151e-32	0.440539	0.556977	8.78533e-29	2.66222e-30
Phe_Disorders of diaphragm	0.493344	0.00023413	0.338593	0.718822	0.264333	0.000422933
Phe_Other and unspecified disorders of back	0.493192	5.80599e-11	0.399152	0.609389	6.55496e-08	2.70866e-10
Phe_Postnasal drip	0.491687	0.000818045	0.324432	0.745166	0.923573	0.00131563
Phe_Drusen (degenerative) of retina	0.491687	0.000818045	0.324432	0.745166	0.923573	0.00131563
Phe_Atrophic gastritis	0.49136	3.46417e-13	0.405751	0.595032	3.91105e-10	2.08035e-12
Phe_Dyshidrosis	0.490665	0.0407094	0.248109	0.970349	1	0.0417068
Phe_Dyschromia and Vitiligo	0.485777	1.39313e-14	0.404195	0.583825	1.57285e-11	1.00181e-13
Phe_Abnormal electrocardiogram [ECG] [EKG]	0.482955	7.3442e-48	0.437805	0.53276	8.2916e-45	1.03645e-45
Phe_Chronic ulcer of unspecified site	0.482941	0.000369827	0.323517	0.720927	0.417535	0.000635517
Phe_Hypothermia/Chills	0.482052	5.58806e-05	0.338027	0.687441	0.0630892	0.000110683
Phe_Primary pulmonary hypertension	0.481046	5.54189e-07	0.361218	0.640626	0.000625679	1.5113e-06
Phe_Cachexia	0.480966	0.000133705	0.330365	0.700221	0.150953	0.00025117
Phe_Nonsenile Cataract	0.480454	0.00365179	0.293088	0.787601	1	0.00515359
Phe_Gram positive septicemia	0.480454	0.00365179	0.293088	0.787601	1	0.00515359
Phe_Restless legs syndrome	0.479543	2.43321e-06	0.353276	0.650941	0.00274709	5.86985e-06
Phe_Hodgkin's disease	0.478835	0.0201793	0.257248	0.891292	1	0.0229893
Phe_First degree AV block	0.478019	9.55937e-10	0.377337	0.605567	1.07925e-06	3.78685e-09
Phe_Polyarteritis nodosa and allied conditions	0.476127	0.000278454	0.319105	0.710417	0.314375	0.000493524
Phe_Actinic keratosis	0.475893	7.07929e-38	0.424989	0.532893	7.99252e-35	4.70148e-36
Phe_Fracture of patella	0.475826	0.000215883	0.321049	0.705222	0.243732	0.000394196
Phe_Cardiac shunt/ heart septal defect	0.473406	0.000519075	0.310337	0.722161	0.586036	0.000865636
Phe_Fasciitis	0.472921	3.3189e-10	0.374405	0.59736	3.74704e-07	1.40866e-09
Phe_Breast cancer	0.471387	1.6941e-12	0.382535	0.580877	1.91264e-09	9.15136e-12
Phe_Cardiac conduction disorders	0.470787	2.5949e-66	0.432061	0.512984	2.92964e-63	5.85929e-64
Phe_Cystic kidney disease	0.470002	4.30531e-14	0.386362	0.57175	4.86069e-11	2.94587e-13
Phe_Varicose veins of lower extremity, symptomtic	0.46993	7.12766e-11	0.374466	0.589731	8.04713e-08	3.24481e-10
Phe_Carbuncle and furuncle	0.469241	1.32047e-10	0.372521	0.591072	1.49081e-07	5.8235e-10
Phe_Retention of urine	0.4678	1.30597e-36	0.415806	0.526296	1.47444e-33	8.19135e-35
Phe_Anal and rectal polyp	0.467464	2.99991e-07	0.349471	0.625295	0.00033869	8.53123e-07
Phe_Other symptoms referable to back	0.466314	1.86311e-05	0.328836	0.661268	0.0210345	3.97627e-05
Phe_Spontaneous ecchymoses	0.466175	0.00030169	0.308167	0.705198	0.340609	0.000527258
Phe_Exophthalmos	0.464371	0.00669923	0.266721	0.808485	1	0.00879469
Phe_Myocardial infarction	0.463469	8.26386e-44	0.415779	0.516628	9.3299e-41	7.17685e-42
Phe_Diabetes type 2 with peripheral circulatory disorders	0.463262	9.07734e-10	0.362152	0.592602	1.02483e-06	3.62069e-09
Phe_Cardiomyopathy	0.46243	6.34604e-20	0.391928	0.545615	7.16468e-17	7.622e-19
Phe_Infection/inflammation of internal prosthetic device; implant; and graft	0.462149	1.1373e-06	0.338663	0.630661	0.00128402	2.9116e-06
Phe_Other intestinal obstruction	0.460611	7.11815e-11	0.364839	0.581524	8.03639e-08	3.24481e-10
Phe_Obstructive sleep apnea	0.459941	2.8205e-36	0.407511	0.519117	3.18434e-33	1.59217e-34
Phe_Other specified nonpsychotic and/or transient mental disorders	0.459518	5.75795e-21	0.390704	0.540452	6.50073e-18	7.4721e-20
Phe_Stiffness of joint	0.458381	1.18256e-11	0.365871	0.574283	1.33511e-08	5.85576e-11
Phe_Cardiac pacemaker/device in situ	0.456739	5.68514e-19	0.384329	0.542791	6.41852e-16	6.29267e-18
Phe_Disturbances of sensation of smell and taste	0.455799	0.00175283	0.278642	0.745589	1	0.00265565
Phe_Hypoventilation	0.454556	7.10255e-06	0.32221	0.641264	0.00801878	1.61996e-05
Phe_Diabetes type 1 with peripheral circulatory disorders	0.454323	0.0166946	0.238109	0.86687	1	0.0193712
Phe_Disorders of optic nerve and visual pathways	0.453689	1.59816e-07	0.337593	0.609709	0.000180432	4.76074e-07
Phe_Other aneurysm	0.453475	2.86798e-16	0.375188	0.548097	3.23795e-13	2.43455e-15
Phe_Conduct disorders	0.451804	4.50523e-13	0.364363	0.560231	5.08641e-10	2.66304e-12
Phe_Alcohol-related disorders	0.450977	4.44827e-22	0.383694	0.530057	5.0221e-19	6.87959e-21
Phe_Delirium due to conditions classified elsewhere	0.448857	8.08757e-13	0.360473	0.558912	9.13087e-10	4.58838e-12
Phe_Purpura and other hemorrhagic conditions	0.44823	4.33942e-21	0.379335	0.529639	4.89921e-18	5.83239e-20
Phe_Poisoning by drugs primarily affecting the autonomic nervous system	0.447683	7.62264e-05	0.300639	0.666646	0.0860596	0.000146609
Phe_Chronic fatigue syndrome	0.446697	3.09453e-05	0.305753	0.652611	0.0349372	6.3754e-05
Phe_Respiratory failure, insufficiency, arrest	0.446644	6.15815e-21	0.377465	0.528501	6.95256e-18	7.90063e-20
Phe_Chronic venous insufficiency [CVI]	0.445655	2.35475e-28	0.386104	0.51439	2.65851e-25	6.26172e-27
Phe_Chronic ulcer of skin	0.445505	3.38333e-24	0.381094	0.520802	3.81978e-21	6.82103e-23
Phe_Oliguria and anuria	0.445464	0.00168542	0.268938	0.737856	1	0.00255758
Phe_Abnormal findings on examination of urine	0.445391	3.15283e-07	0.326679	0.60724	0.000355955	8.85459e-07
Phe_Cholecystitis without cholelithiasis	0.444102	5.28063e-08	0.331522	0.594912	5.96183e-05	1.6937e-07
Phe_Alcoholic liver damage	0.442698	0.00282689	0.259308	0.755788	1	0.00407606
Phe_Sepsis and SIRS	0.442575	2.59393e-16	0.364147	0.537896	2.92854e-13	2.23553e-15
Phe_Meniere's disease	0.441288	0.00938339	0.238052	0.818037	1	0.0117448
Phe_Emphysema	0.441102	5.32585e-21	0.371914	0.52316	6.01288e-18	6.99172e-20
Phe_Aortic aneurysm	0.440163	3.62431e-16	0.361337	0.536185	4.09185e-13	3.00871e-15
Phe_Other diseases of the teeth and supporting structures	0.439716	8.3819e-08	0.325583	0.593859	9.46316e-05	2.59977e-07
Phe_Hypocalcemia	0.439254	0.00187757	0.261501	0.737832	1	0.00283392
Phe_Fracture of unspecified bones	0.439199	1.12315e-10	0.342032	0.563971	1.26804e-07	5.012e-10
Phe_Open wound of lip and mouth	0.439182	0.00030066	0.281113	0.686133	0.339445	0.000526644
Phe_Encounter for long-term (current) use of antiplatelets/antithrombotics	0.437467	5.10095e-11	0.341821	0.559876	5.75897e-08	2.39957e-10
Phe_Personal history of allergy to medicinal agents	0.436481	2.30208e-22	0.369337	0.515831	2.59905e-19	3.71292e-21
Phe_Phlebitis and thrombophlebitis of lower extremities	0.436047	1.96905e-07	0.318953	0.59613	0.000222305	5.75921e-07
Phe_Myoneural disorders	0.435613	0.000259307	0.278907	0.680365	0.292758	0.000462346
Phe_Malignant neoplasm of kidney, except pelvis	0.434567	1.16277e-05	0.299405	0.630747	0.0131277	2.559e-05
Phe_Tuberculosis	0.434253	0.000334147	0.275307	0.684963	0.377253	0.000576839
Phe_Burns	0.433973	7.0295e-05	0.287553	0.654948	0.0793631	0.000136363
Phe_Scleritis and episcleritis	0.433931	0.0425042	0.193687	0.972168	1	0.0432317
Phe_Osteitis deformans and osteopathies associated with other disorders classified elsewhere	0.429459	9.75681e-07	0.306188	0.60236	0.00110154	2.52648e-06
Phe_Heart failure with reduced EF [Systolic or combined heart failure]	0.429351	6.56118e-13	0.340953	0.540668	7.40757e-10	3.79875e-12
Phe_Disorders of phosphorus metabolism	0.428436	3.42791e-12	0.337449	0.543956	3.8701e-09	1.80005e-11
Phe_Scar conditions and fibrosis of skin	0.428092	9.14488e-19	0.354724	0.516635	1.03246e-15	9.83293e-18
Phe_Hydronephrosis	0.427865	8.0071e-15	0.345362	0.530077	9.04001e-12	5.87014e-14
Phe_Pneumococcal pneumonia	0.425745	8.23887e-08	0.311594	0.581716	9.30169e-05	2.56953e-07
Phe_Secondary/extrinsic cardiomyopathies	0.425243	0.000166061	0.272491	0.663623	0.187483	0.000307348
Phe_Spasm of muscle	0.424075	7.12089e-08	0.3104	0.57938	8.03948e-05	2.23941e-07
Phe_Subdural hemorrhage	0.423617	1.19862e-06	0.299509	0.599153	0.00135324	3.04784e-06
Phe_Sprains and strains of back and neck	0.423476	1.65708e-12	0.333611	0.537548	1.87084e-09	8.99443e-12
Phe_Hypersomnia	0.422566	4.23995e-07	0.302639	0.590016	0.000478691	1.17326e-06
Phe_Other disorders of lipoid metabolism	0.420919	1.26477e-10	0.32335	0.54793	1.42792e-07	5.5997e-10
Phe_Congenital anomalies of urinary system	0.419881	3.76253e-13	0.332228	0.530659	4.2479e-10	2.24756e-12
Phe_Genitourinary congenital anomalies	0.419237	1.32165e-13	0.333057	0.527717	1.49214e-10	8.24388e-13
Phe_Spinocerebellar disease	0.418656	0.0233505	0.197253	0.88857	1	0.0261276
Phe_Diseases of the jaws	0.418622	6.5244e-10	0.317563	0.551841	7.36604e-07	2.67856e-09
Phe_Nonspecific abnormal findings on radiological and other examination of biliary tract	0.418598	0.000123212	0.268375	0.652909	0.139107	0.00023262
Phe_Empyema and pneumothorax	0.418227	2.18257e-06	0.291559	0.599925	0.00246412	5.33359e-06
Phe_Stricture of artery	0.418144	1.11988e-07	0.303007	0.577032	0.000126434	3.38966e-07
Phe_Paroxysmal tachycardia, unspecified	0.417234	1.54271e-15	0.336562	0.517243	1.74172e-12	1.20953e-14
Phe_Aplastic anemia	0.416626	5.08446e-08	0.304057	0.57087	5.74036e-05	1.63543e-07
Phe_Alcoholism	0.415422	1.61807e-16	0.337151	0.511862	1.8268e-13	1.40523e-15
Phe_Chronic obstructive asthma with exacerbation	0.414275	4.60094e-06	0.284178	0.603931	0.00519446	1.07769e-05
Phe_Keratoderma, acquired	0.413636	5.74713e-07	0.292631	0.584676	0.000648851	1.5635e-06
Phe_Phlebitis and thrombophlebitis	0.413563	3.63256e-10	0.313803	0.545038	4.10116e-07	1.52459e-09
Phe_Ill-defined descriptions and complications of heart disease	0.412702	1.22951e-24	0.348428	0.488832	1.38812e-21	2.7218e-23
Phe_Chronic pain	0.411449	3.54237e-35	0.357465	0.473585	3.99934e-32	1.59974e-33
Phe_Congestive heart failure (CHF) NOS	0.411085	1.93045e-42	0.361835	0.467039	2.17948e-39	1.55677e-40
Phe_Abdominal aortic aneurysm	0.410267	1.1155e-13	0.324301	0.519021	1.2594e-10	7.07531e-13
Phe_Pyogenic granuloma	0.40953	0.0198658	0.193191	0.868127	1	0.022655
Phe_Spinal enthesopathy	0.40953	0.0198658	0.193191	0.868127	1	0.022655
Phe_Bursitis	0.40912	3.61732e-08	0.297678	0.562283	4.08395e-05	1.19066e-07
Phe_Myasthenia gravis	0.4077	0.000650057	0.243425	0.682837	0.733914	0.00106674
Phe_Diseases of hard tissues of teeth	0.406745	1.67388e-07	0.290389	0.569725	0.000188981	4.97318e-07
Phe_Effects radiation NOS	0.405014	2.63478e-17	0.328511	0.499333	2.97467e-14	2.49972e-16
Phe_Abnormal coagulation profile	0.403012	2.19002e-06	0.276661	0.587067	0.00247254	5.34025e-06
Phe_Apnea	0.402105	0.0259926	0.180308	0.896732	1	0.028742
Phe_Amblyopia	0.40209	0.000248875	0.246963	0.654658	0.280979	0.000445292
Phe_Other symptoms involving abdomen and pelvis	0.401619	1.0949e-23	0.33606	0.479968	1.23614e-20	2.13128e-22
Phe_Pulmonary embolism and infarction, acute	0.400585	4.4748e-10	0.300491	0.534019	5.05205e-07	1.87106e-09
Phe_Diseases of sebaceous glands	0.400252	8.6514e-22	0.331952	0.482604	9.76743e-19	1.23638e-20
Phe_Hyperhidrosis	0.398524	1.58646e-12	0.308773	0.514362	1.79112e-09	8.65275e-12
Phe_Rupture of tendon, nontraumatic	0.398475	0.000213791	0.244821	0.648566	0.24137	0.000391199
Phe_Other disorders of arteries and arterioles	0.395854	2.60366e-22	0.328352	0.477234	2.93953e-19	4.14018e-21
Phe_Urethral stricture (not specified as infectious)	0.393355	1.121e-05	0.259401	0.596483	0.0126561	2.48158e-05
Phe_Herpes zoster	0.392598	6.51143e-13	0.304263	0.506578	7.3514e-10	3.78938e-12
Phe_Ascites (non malignant)	0.392537	2.31761e-08	0.282746	0.54496	2.61658e-05	7.78745e-08
Phe_Human immunodeficiency virus [HIV] disease	0.391525	0.000235713	0.237522	0.645378	0.26612	0.000424708
Phe_Abnormal sputum	0.390988	2.13672e-05	0.253564	0.602893	0.0241236	4.52599e-05
Phe_Psoriasis	0.390181	6.01904e-07	0.269615	0.564662	0.000679549	1.62961e-06
Phe_Substance addiction and disorders	0.389273	2.83561e-23	0.323182	0.46888	3.2014e-20	5.08159e-22
Phe_Squamous cell carcinoma	0.388561	4.92612e-10	0.288486	0.523351	5.56159e-07	2.03721e-09
Phe_Abnormal findings on study of brain and/or nervous system	0.388049	1.06685e-07	0.273705	0.550162	0.000120447	3.25532e-07
Phe_Hormones and synthetic substitutes causing adverse effects in therapeutic use	0.387641	0.00045309	0.228254	0.658326	0.511539	0.000762353
Phe_Prurigo and Lichen	0.387023	5.89361e-13	0.298921	0.501091	6.65389e-10	3.44761e-12
Phe_Adverse effects of sedatives or other central nervous system depressants and anesthetics	0.383543	4.12634e-06	0.255079	0.576704	0.00465864	9.72576e-06
Phe_Benign neoplasm of ovary	0.381961	0.0288412	0.161138	0.905399	1	0.0312193
Phe_Insulin pump user	0.380324	1.39355e-26	0.318448	0.454223	1.57332e-23	3.34748e-25
Phe_Heart valve replaced	0.379018	9.38022e-12	0.286746	0.500983	1.05903e-08	4.68596e-11
Phe_Obsessive-compulsive disorders	0.375574	4.92853e-05	0.234061	0.602646	0.0556431	9.79632e-05
Phe_Chronic liver disease and cirrhosis	0.375507	3.19315e-16	0.296837	0.475028	3.60506e-13	2.69035e-15
Phe_Nevus, non-neoplastic	0.373878	5.25309e-16	0.294722	0.474293	5.93074e-13	4.29764e-15
Phe_Calculus of kidney	0.373554	1.43065e-36	0.320622	0.435224	1.61521e-33	8.5011e-35
Phe_Other acute and subacute forms of ischemic heart disease	0.373332	2.84012e-05	0.235363	0.592178	0.0320649	5.91604e-05
Phe_Other signs and symptoms in breast	0.372585	2.31225e-07	0.2563	0.54163	0.000261053	6.65953e-07
Phe_Other infectious and parasitic diseases	0.371883	1.4888e-12	0.282752	0.48911	1.68085e-09	8.15949e-12
Phe_Other cardiac conduction disorders	0.371123	7.55999e-07	0.250578	0.549658	0.000853523	2.00266e-06
Phe_Complications of cardiac/vascular device, implant, and graft	0.367656	6.35555e-19	0.294841	0.458453	7.17542e-16	6.96642e-18
Phe_Paroxysmal ventricular tachycardia	0.36706	1.24753e-20	0.297256	0.453257	1.40846e-17	1.58254e-19
Phe_Acute reaction to stress	0.367036	2.12731e-06	0.242523	0.555474	0.00240173	5.20982e-06
Phe_Chronic tonsillitis and adenoiditis	0.36518	0.00496161	0.180844	0.73741	1	0.00674898
Phe_Endocarditis	0.364562	1.87591e-07	0.249431	0.532832	0.00021179	5.52977e-07
Phe_Temporomandibular joint disorders	0.360076	2.05623e-07	0.244909	0.5294	0.000232149	5.98322e-07
Phe_Other symptoms involving urinary system	0.360037	3.35006e-10	0.26177	0.495191	3.78221e-07	1.41656e-09
Phe_Open wound of foot except toe(s) alone	0.358321	2.97459e-06	0.232973	0.55111	0.00335832	7.11508e-06
Phe_Encounter for long-term (current) use of aspirin	0.354846	2.28091e-64	0.31476	0.400037	2.57515e-61	4.29191e-62
Phe_Congenital anomalies of peripheral vascular system	0.352019	6.5038e-08	0.241058	0.514055	7.34279e-05	2.06258e-07
Phe_Respiratory abnormalities	0.351145	4.82886e-18	0.277068	0.445025	5.45178e-15	4.91152e-17
Phe_Inflammatory diseases of female pelvic organs	0.348022	1.22789e-07	0.235368	0.514595	0.000138629	3.70666e-07
Phe_Hemangioma of skin and subcutaneous tissue	0.347873	1.43643e-09	0.247111	0.489722	1.62173e-06	5.57296e-09
Phe_Peritonitis and retroperitoneal infections	0.347814	2.40073e-06	0.224258	0.539445	0.00271042	5.8039e-06
Phe_Encounter for long-term (current) use of anticoagulants, antithrombotics, aspirin	0.34709	3.15221e-69	0.308478	0.390535	3.55884e-66	8.8971e-67
Phe_Other specified diseases of hair and hair follicles	0.346044	7.1632e-10	0.246918	0.484965	8.08725e-07	2.91959e-09
Phe_Complication of colostomy or enterostomy	0.344898	0.000988598	0.183059	0.649816	1	0.00157645
Phe_Chromosomal anomalies and genetic disorders	0.344898	0.000988598	0.183059	0.649816	1	0.00157645
Phe_Urinary calculus	0.344434	3.81105e-33	0.289378	0.409966	4.30268e-30	1.59359e-31
Phe_Allergic conjunctivitis	0.341087	3.50951e-05	0.204921	0.567734	0.0396224	7.08809e-05
Phe_Barrett's esophagus	0.340276	1.16733e-05	0.210139	0.551005	0.0131792	2.56268e-05
Phe_Paralytic ileus	0.336765	3.67025e-14	0.254086	0.446347	4.14372e-11	2.54216e-13
Phe_Hallux rigidus	0.336385	0.012596	0.142935	0.791652	1	0.0152913
Phe_Mastoiditis & related conditions	0.335605	0.000135369	0.191565	0.58795	0.152832	0.000253873
Phe_Carditis	0.333166	7.8786e-13	0.246635	0.450057	8.89494e-10	4.49239e-12
Phe_Cornea replaced by transplant	0.330271	0.00336633	0.157494	0.692592	1	0.00480478
Phe_Duodenal ulcer	0.328541	6.08154e-07	0.21216	0.508764	0.000686606	1.6426e-06
Phe_Otitis externa	0.326709	5.49093e-18	0.253504	0.421055	6.19926e-15	5.53505e-17
Phe_Cystitis and urethritis	0.322726	4.98352e-14	0.240453	0.43315	5.62639e-11	3.34904e-13
Phe_Viral pneumonia	0.321131	1.9812e-06	0.201074	0.512872	0.00223678	4.87315e-06
Phe_Skin cancer	0.317088	3.17394e-44	0.269832	0.372621	3.58338e-41	2.98615e-42
Phe_Other diseases of respiratory system, not elsewhere classified	0.314849	3.64869e-23	0.250536	0.395671	4.11937e-20	6.43652e-22
Phe_Lyme disease	0.3139	0.00770965	0.133858	0.736105	1	0.00994766
Phe_Viral hepatitis C	0.31263	1.67616e-13	0.2295	0.425871	1.89238e-10	1.01741e-12
Phe_Keratoconjunctivitis sicca	0.311588	7.95536e-05	0.174593	0.556075	0.089816	0.000152748
Phe_Ileostomy status	0.311283	0.00101095	0.155231	0.624213	1	0.00160982
Phe_Acute pulmonary heart disease	0.309847	2.19939e-12	0.22341	0.429728	2.48312e-09	1.16578e-11
Phe_Vascular hamartomas and non-neoplastic nevi	0.309459	1.10884e-08	0.206943	0.462762	1.25188e-05	3.91214e-08
Phe_Chromosomal anomalies	0.307772	0.000241283	0.164065	0.577352	0.272409	0.000433082
Phe_Coagulation defects	0.304998	1.76404e-20	0.237317	0.391981	1.9916e-17	2.18857e-19
Phe_Atrioventricular [AV] block	0.303273	1.25333e-16	0.228638	0.402272	1.41501e-13	1.10548e-15
Phe_Anemia in chronic kidney disease	0.299621	1.43149e-15	0.222873	0.402798	1.61615e-12	1.13017e-14
Phe_Bronchopneumonia and lung abscess	0.29402	0.00110681	0.140909	0.613499	1	0.00174624
Phe_Hypertrophy of breast (Gynecomastia)	0.290896	5.00908e-08	0.186603	0.453478	5.65525e-05	1.61767e-07
Phe_Other CNS infection and poliomyelitis	0.290688	2.70408e-05	0.163251	0.517605	0.0305291	5.65353e-05
Phe_Osteomyelitis	0.289243	4.30574e-08	0.185568	0.450841	4.86118e-05	1.39689e-07
Phe_Cancer of other male genital organs	0.288204	0.00404343	0.123405	0.673083	1	0.00562889
Phe_Suicide or self-inflicted injury	0.287146	9.51978e-05	0.153442	0.537354	0.107478	0.000181245
Phe_Hemorrhage or hematoma complicating a procedure	0.286566	1.97372e-09	0.190511	0.431052	2.22833e-06	7.55365e-09
Phe_Speech and language disorder	0.28569	9.85741e-06	0.163922	0.497912	0.011129	2.19075e-05
Phe_Disorders of external ear	0.285074	0.000808604	0.136791	0.594098	0.912914	0.00130416
Phe_Tobacco use disorder	0.280963	5.55916e-77	0.245731	0.321247	6.27629e-74	2.0921e-74
Phe_Complications of gastrostomy, colostomy and enterostomy	0.27995	1.46651e-05	0.157404	0.497906	0.0165569	3.18402e-05
Phe_Attention deficit hyperactivity disorder	0.276018	5.36258e-06	0.158533	0.480569	0.00605435	1.24319e-05
Phe_Glycosuria or Acetonuria	0.272629	0.000506772	0.131045	0.567182	0.572146	0.000847624
Phe_Cellulitis and abscess of oral soft tissues	0.269146	0.0129255	0.0956217	0.757564	1	0.0156241
Phe_Osteomyelitis, periostitis, and other infections involving bone	0.267917	5.23848e-09	0.172191	0.416858	5.91424e-06	1.90782e-08
Phe_Heart transplant/surgery	0.266431	1.25122e-06	0.156073	0.454822	0.00141263	3.16024e-06
Phe_Hematemesis	0.262319	8.37772e-13	0.181814	0.378472	9.45845e-10	4.7057e-12
Phe_Periapical abscess	0.261972	1.70013e-07	0.15857	0.432802	0.000191944	5.03791e-07
Phe_Cardiac arrest	0.260548	1.9745e-10	0.172177	0.394276	2.22921e-07	8.57389e-10
Phe_Hemoptysis	0.25827	3.41036e-10	0.169259	0.394091	3.8503e-07	1.43668e-09
Phe_Peripheral autonomic neuropathy	0.256754	2.53335e-07	0.153116	0.430539	0.000286016	7.25928e-07
Phe_Abscess or ulceration of vulva	0.256668	0.00157022	0.110458	0.596408	1	0.00240213
Phe_Suicidal ideation	0.256627	5.91307e-07	0.150479	0.437651	0.000667585	1.60477e-06
Phe_Acute periodontitis	0.255844	0.00380918	0.101616	0.64415	1	0.00535561
Phe_Second degree AV block	0.255495	1.72566e-08	0.158982	0.410597	1.94827e-05	5.90385e-08
Phe_Acute osteomyelitis	0.254991	2.18259e-07	0.152091	0.42751	0.000246414	6.30216e-07
Phe_Viral hepatitis	0.253887	6.59897e-19	0.18761	0.343578	7.45023e-16	7.16369e-18
Phe_Secondary malignancy of bone	0.253256	0.00056032	0.116073	0.552571	0.632601	0.000927568
Phe_Aneurysm of other specified artery	0.25141	5.6168e-06	0.138529	0.456273	0.00634136	1.29946e-05
Phe_Calculus of ureter	0.250631	1.21738e-13	0.173853	0.361316	1.37443e-10	7.63569e-13
Phe_Other biliary tract disease	0.249774	1.05018e-13	0.173269	0.360059	1.18565e-10	6.69859e-13
Phe_Injuries to the nervous system	0.245647	3.84808e-08	0.14892	0.4052	4.34448e-05	1.25927e-07
Phe_Other disorders of intestine	0.238927	7.46573e-33	0.188883	0.30223	8.42881e-30	2.90649e-31
Phe_Pyogenic arthritis	0.238515	0.000305068	0.109558	0.519265	0.344422	0.000530697
Phe_Viral hepatitis B	0.234419	6.33216e-07	0.13246	0.414862	0.000714901	1.70621e-06
Phe_Giant cell arteritis	0.229559	5.59448e-08	0.134979	0.390414	6.31617e-05	1.78423e-07
Phe_Obstructive genitourinary defect	0.227929	0.0144886	0.0696597	0.745794	1	0.0172004
Phe_Benign neoplasm of eye, uveal	0.224818	1.92311e-05	0.113389	0.445751	0.0217119	4.08886e-05
Phe_Localized adiposity	0.22045	0.000400862	0.095428	0.509265	0.452573	0.000684679
Phe_Cholangitis	0.219352	0.000125002	0.101045	0.476178	0.141127	0.000235604
Phe_Central origin vertigo	0.215978	1.57957e-09	0.131306	0.35525	1.78333e-06	6.06575e-09
Phe_Melanomas of skin, dx or hx	0.215341	1.32487e-08	0.126802	0.365701	1.49578e-05	4.6024e-08
Phe_Amyloidosis	0.214224	3.57684e-08	0.123844	0.370562	4.03825e-05	1.18424e-07
Phe_Peritoneal or intestinal adhesions	0.213743	0.000298575	0.0926253	0.493235	0.337091	0.000524248
Phe_Traumatic amputation	0.213512	2.93911e-05	0.10348	0.440546	0.0331826	6.11098e-05
Phe_Cardiac arrest and ventricular fibrillation	0.212704	9.96388e-09	0.125283	0.361126	1.12492e-05	3.5264e-08
Phe_Radiotherapy	0.211374	2.77955e-09	0.126619	0.352861	3.13812e-06	1.05306e-08
Phe_Otorrhea	0.209206	0.00272383	0.0752123	0.581912	1	0.00393753
Phe_Pancytopenia	0.209145	6.98434e-06	0.105703	0.413818	0.00788532	1.59622e-05
Phe_Unspecified osteomyelitis	0.205668	3.9668e-15	0.138615	0.305156	4.47852e-12	3.00572e-14
Phe_Graves' disease	0.205058	5.25213e-06	0.103693	0.405512	0.00592965	1.22009e-05
Phe_Other specified congenital anomalies of kidney	0.204878	0.0315514	0.0482904	0.86922	1	0.0337645
Phe_Transient alteration of awareness	0.203164	1.91492e-29	0.153971	0.268073	2.16194e-26	5.40486e-28
Phe_Immunity deficiency	0.199846	3.04042e-07	0.107906	0.370122	0.000343263	8.60308e-07
Phe_Disturbances of amino-acid transport	0.19931	0.000537909	0.0799589	0.49681	0.607299	0.000894402
Phe_Gingivitis	0.199218	3.43729e-06	0.100818	0.393657	0.0038807	8.19725e-06
Phe_Anticoagulants causing adverse effects	0.198893	2.36045e-08	0.112825	0.350618	2.66495e-05	7.90787e-08
Phe_Benign neoplasm of brain and other parts of nervous system	0.197923	7.36114e-08	0.109725	0.357014	8.31072e-05	2.30853e-07
Phe_Systemic inflammatory response syndrome (SIRS)	0.197216	4.04409e-11	0.121799	0.319331	4.56578e-08	1.92649e-10
Phe_Alkalosis	0.192646	7.23621e-11	0.117384	0.316161	8.16968e-08	3.281e-10
Phe_Other disorders of ear	0.190184	1.71194e-06	0.0963619	0.375356	0.00193278	4.22928e-06
Phe_Bacteremia	0.189676	1.71157e-10	0.113867	0.315958	1.93237e-07	7.46087e-10
Phe_Unspecified erythematous condition	0.188082	1.00357e-07	0.101698	0.347843	0.000113303	3.07054e-07
Phe_Melanomas of skin	0.185353	7.63524e-08	0.100255	0.342683	8.62018e-05	2.38786e-07
Phe_Temporomandibular joint disorder, unspecified	0.184898	1.26632e-09	0.107224	0.31884	1.42968e-06	4.94698e-09
Phe_Aneurysm of iliac artery	0.184686	1.7079e-05	0.0855204	0.398838	0.0192822	3.67281e-05
Phe_Nephritis and nephropathy in diseases classified elsewhere	0.184536	2.74363e-07	0.0968811	0.351497	0.000309756	7.84192e-07
Phe_Chronic ulcer of leg or foot	0.18446	2.42127e-18	0.12624	0.269529	2.73361e-15	2.53112e-17
Phe_Vascular insufficiency of intestine	0.182247	3.57408e-06	0.0887167	0.374384	0.00403513	8.47717e-06
Phe_Rupture of synovium	0.178506	2.01495e-12	0.110437	0.288529	2.27488e-09	1.07767e-11
Phe_Intestinal obstruction without mention of hernia	0.177887	2.61946e-23	0.126585	0.249982	2.95738e-20	4.92896e-22
Phe_Manlignant and unknown neoplasms of brain and nervous system	0.174213	7.06931e-11	0.103019	0.29461	7.98125e-08	3.24441e-10
Phe_Cholelithiasis with acute cholecystitis	0.173983	2.27223e-08	0.0942343	0.321223	2.56534e-05	7.65775e-08
Phe_Breast conditions, congenital or relating to hormones	0.173513	9.3394e-08	0.0912213	0.330042	0.000105442	2.88092e-07
Phe_Respiratory complications	0.169369	5.78659e-06	0.0786098	0.364915	0.00653306	1.336e-05
Phe_Urinary obstruction	0.164054	1.37332e-17	0.108334	0.248431	1.55048e-14	1.34824e-16
Phe_Derangement of joint, non-traumatic	0.161962	9.92467e-12	0.0958953	0.273546	1.1205e-08	4.9361e-11
Phe_Inguinal hernia	0.159488	8.89812e-36	0.119558	0.212754	1.0046e-32	4.56635e-34
Phe_Gingival and periodontal diseases	0.154044	6.85378e-11	0.0878189	0.270211	7.73792e-08	3.15833e-10
Phe_Posttraumatic stress disorder	0.147231	2.22211e-11	0.0839983	0.258063	2.50876e-08	1.07672e-10
Phe_Mechanical complication of unspecified genitourinary device, implant, and graft	0.146943	1.92589e-14	0.0899336	0.240091	2.17433e-11	1.3675e-13
Phe_Hypercoagulable state	0.145256	3.33991e-09	0.0766395	0.275305	3.77076e-06	1.2486e-08
Phe_Ulcer of esophagus	0.142572	2.3106e-09	0.075249	0.270125	2.60867e-06	8.81307e-09
Phe_Impulse control disorder	0.135078	7.79318e-10	0.0713621	0.255684	8.7985e-07	3.15358e-09
Phe_Circadian rhythm sleep disorder	0.134928	1.34095e-05	0.0547588	0.332469	0.0151393	2.93398e-05
Phe_Infection with drug-resistant microorganisms	0.131504	1.34681e-06	0.0577586	0.299408	0.00152055	3.379e-06
Phe_Dermatophytosis of the body	0.127854	3.00117e-18	0.0804885	0.203092	3.38832e-15	3.10855e-17
Phe_Bladder neck obstruction	0.119525	8.6625e-14	0.068403	0.208854	9.77996e-11	5.67222e-13
Phe_Cholesterolosis of gallbladder	0.115617	0.000265182	0.0362651	0.368597	0.29939	0.000471481
Phe_Adrenal cortical steroids causing adverse effects in therapeutic use	0.113156	2.0913e-05	0.0414734	0.308736	0.0236108	4.43812e-05
Phe_Stricture/obstruction of ureter	0.102737	6.37013e-33	0.0707389	0.149209	7.19187e-30	2.56853e-31
Phe_Other degenerative diseases of the basal ganglia	0.0967745	1.44455e-09	0.0454162	0.206211	1.6309e-06	5.58527e-09
Phe_Insect bite	0.0917026	9.61508e-09	0.0405432	0.207418	1.08554e-05	3.41366e-08
Phe_Ectropion or entropion	0.0892206	2.0459e-11	0.0440116	0.180869	2.30983e-08	9.99924e-11
Phe_Cardiogenic shock	0.0869608	3.2857e-05	0.0274608	0.275381	0.0370956	6.70806e-05
Phe_Anisometropia	0.0746106	0.00030278	0.0182519	0.304996	0.341839	0.000528344
Phe_Congenital anomalies of the integument	0.0602061	8.74069e-05	0.0147897	0.245088	0.0986823	0.000167258
Phe_Pyoderma	0.056023	0.00439958	0.0077091	0.407127	1	0.00605747
Phe_Synoviopathy	0.0531924	5.08072e-07	0.0169318	0.167108	0.000573613	1.38889e-06
Phe_Nerve plexus lesions	0.0522784	0.00351585	0.00720488	0.37933	1	0.00498667
Phe_Other and unspecified congenital anomalies	0.0483557	2.23984e-05	0.0119195	0.196172	0.0252878	4.73555e-05
Phe_Lung disease due to external agents	0.0419806	0.00167632	0.00581023	0.303323	1	0.0025472
Phe_Testicular hypofunction	0.0390563	1.71718e-26	0.0215055	0.0709306	1.93869e-23	4.03895e-25
Phe_Cancer of brain and nervous system	0.0372998	0.00110381	0.00517235	0.268984	1	0.00174538
Phe_Disorders of bilirubin excretion	0.0304914	0.000525311	0.00424012	0.219269	0.593076	0.000874743
Phe_Lipoprotein disorders	0.0131818	1.58675e-05	0.00184623	0.0941169	0.0179144	3.43187e-05
Phe_Calculus of lower urinary tract	0.0111954	7.42855e-06	0.0015693	0.0798682	0.00838683	1.69089e-05
Phe_Cancer of prostate	0.0108269	2.16141e-28	0.004852	0.0241596	2.44024e-25	5.9518e-27
Phe_Hyperplasia of prostate	0.00146543	1.40062e-29	0.000472236	0.00454751	1.5813e-26	4.0546e-28
Phe_Other inflammatory disorders of male genital organs	0	0.0163014	0.00200543	0.53279	1	0.018954
Phe_Pathological, developmental or recurrent dislocation	0	0.0103863	0.00160959	0.424366	1	0.0128295
Phe_Cholesteatoma	0	0.00948755	0.00154191	0.405993	1	0.0118621
Phe_Symptomatic artificial menopause	0	0.0086922	0.00147968	0.38914	1	0.0110388
Phe_Disease of capillaries	0	0.0193143	0.00218436	0.582345	1	0.0220707
Phe_Secondary diabetes mellitus	0	0.00907794	0.00151016	0.397389	1	0.0114004
Phe_Sideroblastic anemia	0	0.0348896	0.00298181	0.807449	1	0.0365162
Phe_Pneumoconiosis	0	0.00907794	0.00151016	0.397389	1	0.0114004
Phe_Central/nonobstroctive sleep apnea	0	0.00329101	0.000957175	0.249221	1	0.00470323
Phe_Cancer of eye	0	0.0324257	0.00286563	0.774217	1	0.0344066
Phe_Blister	0	0.0479468	0.00355869	0.974729	1	0.0482029
Phe_Disorders of amino-acid metabolism	0	0.00907794	0.00151016	0.397389	1	0.0114004
Phe_Periodontitis (acute or chronic)	0	0.00992296	0.00157503	0.414977	1	0.0123381
Phe_Postoperative shock	0	0.0348896	0.00298181	0.807449	1	0.0365162
Phe_Disturbances in tooth eruption	0	0.0348896	0.00298181	0.807449	1	0.0365162
Phe_Benign neoplasm of male genital organs	0	0.00522219	0.00117193	0.306392	1	0.0070609
Phe_Muscular calcification and ossification	0	0.00766135	0.00139518	0.366324	1	0.00992116
Phe_Neoplasm of uncertain behavior of male genital organs	0	0.0154427	0.00195212	0.51809	1	0.0180859
Phe_Primary thrombocytopenia	0	0.00163104	0.000713684	0.184964	1	0.00248679
Phe_Toxic effect of (non-ethyl) alcohol and petroleum and other solvents	0	0.0281862	0.00265843	0.715323	1	0.0305983
Phe_Hereditary disturbances in tooth structure	0	0.0302012	0.00275816	0.743608	1	0.0324425
Phe_Hypersensitivity angiitis	0	0.0263558	0.00256566	0.689106	1	0.0289171
Phe_Crushing injury	0	0.0281862	0.00265843	0.715323	1	0.0305983
Phe_Urethral stricture due to infecton	0	0.0376276	0.00310778	0.843655	1	0.0388314
Phe_Poisoning by agents primarily affecting blood constituents	0	0.00628354	0.00127388	0.333698	1	0.00828752
Phe_Contact dermatitis and other eczema due to plants [except food]	0	0.00992296	0.00157503	0.414977	1	0.0123381
Phe_Cancer of brain	0	0.00275623	0.000887396	0.230745	1	0.00397926
Phe_Bullous dermatoses	0	0.0246883	0.00247913	0.66474	1	0.0274072
Phe_Orthopnea	0	0.0246883	0.00247913	0.66474	1	0.0274072
Phe_Broken tooth	0	0.0263558	0.00256566	0.689106	1	0.0289171
Phe_Bone cancer	0	0.0154427	0.00195212	0.51809	1	0.0180859
Phe_Seborrhea	0	0.0193143	0.00218436	0.582345	1	0.0220707
Phe_Tracheostomy complications	0	0.0324257	0.00286563	0.774217	1	0.0344066
Phe_Orchitis and epididymitis	0	0.00215194	0.000799848	0.207635	1	0.00318837
Phe_Balanoposthitis	0	0.00438999	0.00108504	0.283203	1	0.00605165
Phe_Other hereditary hemolytic anemias	0	0.0193143	0.00218436	0.582345	1	0.0220707
Phe_Congenital pigmentary anomalies of skin	0	0.0302012	0.00275816	0.743608	1	0.0324425
Phe_Lung transplant	0	0.0324257	0.00286563	0.774217	1	0.0344066
Phe_Cancer of tongue	0	0.0263558	0.00256566	0.689106	1	0.0289171
Phe_Arthralgia/ankylosis of temporomandibular joint	0	0.00832856	0.0014504	0.381226	1	0.0106248
Phe_Adverse effects of antibacterials (not penicillins)	0	0.0376276	0.00310778	0.843655	1	0.0388314
Phe_Arthropathy associated with neurological disorders	0	0.0376276	0.00310778	0.843655	1	0.0388314
Phe_Malignant neoplasm of testis	0	0.0441012	0.00339454	0.926744	1	0.044615
Phe_Stomatitis and mucositis (ulcerative)	0	0.0154427	0.00195212	0.51809	1	0.0180859
Phe_Anomalies of endocrine glands, congenital	0	0.0263558	0.00256566	0.689106	1	0.0289171
Phe_Rheumatic fever / chorea	0	0.0479468	0.00355869	0.974729	1	0.0482029
Phe_Kwashiorkor	0	0.0376276	0.00310778	0.843655	1	0.0388314
Phe_Congenital coagulation defects	0	0.0281862	0.00265843	0.715323	1	0.0305983
Phe_Nephrotic syndrome without mention of glomerulonephritis	0	0.0348896	0.00298181	0.807449	1	0.0365162
Phe_Cancer of oropharynx	0	0.00992296	0.00157503	0.414977	1	0.0123381
Phe_Chronic venous hypertension	0	0.0217709	0.00232245	0.620826	1	0.0245363
Phe_Venous/cerebrovascular complications embolism in pregnancy and the puerperium	0	0.0348896	0.00298181	0.807449	1	0.0365162
Phe_Cancer of esophagus	0	0.00907794	0.00151016	0.397389	1	0.0114004
Phe_Type 1 diabetes with ketoacidosis	0	0.0324257	0.00286563	0.774217	1	0.0344066
Phe_Congenital factor VIII disorder	0	0.0479468	0.00355869	0.974729	1	0.0482029
Phe_Diseases of thymus gland	0	0.00503964	0.00115346	0.301456	1	0.00683865
Phe_Sexual and gender identity disorders	0	0.00113449	0.000616863	0.159577	1	0.00177895
Phe_Spinal cord injury without evidence of spinal bone injury	0	0.00679054	0.00131979	0.346027	1	0.00889387
Phe_Gastroesophageal laceration-hemorrhage syndrome	0	0.0441012	0.00339454	0.926744	1	0.044615
Phe_Disorders secondary to childbirth, surgery, trauma	0	0.0302012	0.00275816	0.743608	1	0.0324425
Phe_Pilonidal cyst	0	0.0348896	0.00298181	0.807449	1	0.0365162
Phe_Respiratory arrest	0	0.00541381	0.001191	0.311491	1	0.0073025
Phe_Acute vascular insufficiency of intestine	0	0.00604925	0.0012521	0.327855	1	0.0080443
Phe_Decreased libido	0	0.0246883	0.00247913	0.66474	1	0.0274072
Phe_Hemarthrosis	0	0.0114065	0.00168347	0.444476	1	0.013995
Phe_Osteitis deformans [Paget's disease of bone]	0	0.0406816	0.00324485	0.883254	1	0.0417068
Phe_Cancer of larynx	0	0.0348896	0.00298181	0.807449	1	0.0365162
Phe_Juvenile osteochondrosis	0	0.0441012	0.00339454	0.926744	1	0.044615
Phe_Polyneuropathy due to drugs	0	0.0376276	0.00310778	0.843655	1	0.0388314
Phe_Other specified disorders involving the immune mechanism	0	0.0146454	0.00190156	0.504178	1	0.017332
Phe_Cancer of hypopharynx	0	0.0246883	0.00247913	0.66474	1	0.0274072
Phe_Toxic effect of other metals	0	0.0163014	0.00200543	0.53279	1	0.018954
Phe_Cancer of larynx, pharynx, nasal cavities	0	0.0037274	0.00101009	0.263265	1	0.00525373
Phe_Atherosclerosis of native arteries of the extremities with ulceration or gangrene	0	0.00193988	0.000766224	0.198779	1	0.0029124
Phe_Chronic pericarditis	0	0.0132138	0.00180789	0.478476	1	0.0158876
Phe_Adrenal hypofunction	0	0.0108799	0.0016457	0.434189	1	0.0133953
Phe_Chronic prostatitis	0	0.00215194	0.000799848	0.207635	1	0.00318837
Phe_Vitiligo	0	0.00832856	0.0014504	0.381226	1	0.0106248
Phe_Open wound of nose and sinus	0	0.00384855	0.00102425	0.267026	1	0.00539753
Phe_Disorders of penis	0	0.000170459	0.000304442	0.0782924	0.192449	0.000314973
Phe_Redundant prepuce and phimosis/BXO	0	0.000803861	0.000539008	0.139231	0.907559	0.00129837
Phe_Pituitary hypofunction	0	0.0114065	0.00168347	0.444476	1	0.013995
Phe_Sickle cell anemia	0	0.0154427	0.00195212	0.51809	1	0.0180859
Phe_Hirsutism	0	0.0119688	0.001723	0.455261	1	0.0145768
Phe_Adrenal hyperfunction	0	0.00907794	0.00151016	0.397389	1	0.0114004
Phe_Primary hypercoagulable state	0	0.000505256	0.000451601	0.11646	0.570434	0.000846341
Phe_Chronic laryngitis	0	0.00469967	0.00111821	0.292046	1	0.00641587
Phe_Hereditary hemolytic anemias	0	0.00260402	0.000866333	0.225178	1	0.00377398
Phe_Arthropod-borne diseases	0	0.0163014	0.00200543	0.53279	1	0.018954
Phe_Mobitz II AV block	0	0.0263558	0.00256566	0.689106	1	0.0289171
Phe_Dermatomycoses	0	0.00199019	0.000774364	0.200922	1	0.00296819
Phe_Erectile dysfunction [ED]	0	3.44154e-06	8.7772e-05	0.0224801	0.0038855	8.19725e-06
Phe_Cerebral laceration and contusion	0	0.00992296	0.00157503	0.414977	1	0.0123381
Phe_Spirochetal infection	0	0.0103863	0.00160959	0.424366	1	0.0128295
Phe_Nutritional marasmus	0	0.0132138	0.00180789	0.478476	1	0.0158876
Phe_severe protein-calorie malnutrition	0	0.00239608	0.00083654	0.217311	1	0.00350411
Phe_Elevated prostate specific antigen [PSA]	0	3.82332e-06	9.05103e-05	0.0231827	0.00431653	9.0304e-06
Phe_Aneurysm of artery of lower extremity	0	0.00735497	0.00136912	0.3593	1	0.00957757
Phe_Acute prostatitis	0	0.00111054	0.000611671	0.158219	1	0.00174624
Phe_Cardiac complications, not elsewhere classified	0	0.00253211	0.00085617	0.222494	1	0.00367922
Phe_Contracture of palmar fascia [Dupuytren's disease]	0	0.00233171	0.000827057	0.214809	1	0.00343221
Phe_Prostatitis	0	0.000105982	0.000258203	0.0663434	0.119654	0.000200426
Phe_Other disorders of prostate	0	0.00024347	0.000345509	0.0889225	0.274878	0.000436314
Phe_Inflammatory diseases of prostate	0	8.9795e-05	0.000244032	0.0626854	0.101379	0.000171537
Phe_Posttraumatic wound infection not elsewhere classified	0	0.0146454	0.00190156	0.504178	1	0.017332
Phe_Hypotony of eye	0	0.0108799	0.0016457	0.434189	1	0.0133953
Phe_Other specified diseases of the salivary glands	0	0.0348896	0.00298181	0.807449	1	0.0365162
Phe_Hx of malignant neoplasm of oral cavity and pharynx	0	0.0324257	0.00286563	0.774217	1	0.0344066
Phe_Cancer of mouth	0	0.00339338	0.000969881	0.25259	1	0.00483118
Phe_Other disorders of male genital organs	0	8.45432e-05	0.000239104	0.0614138	0.0954493	0.000162053
Phe_Urethritis and urethral syndrome	0	0.0146454	0.00190156	0.504178	1	0.017332
Phe_Nerve root and plexus disorders	0	0.00175475	0.000735298	0.190644	1	0.00265565
Phe_Nerve root lesions	0	0.00628354	0.00127388	0.333698	1	0.00828752
Phe_Testicular dysfunction	0	3.36063e-05	0.000176344	0.0452404	0.0379415	6.82401e-05
Phe_Acute and chronic tonsillitis	0	0.0302012	0.00275816	0.743608	1	0.0324425
Phe_Hydrocele	0	0.000279152	0.000362953	0.0934428	0.315163	0.000493986
Phe_Otosclerosis	0	0.00907794	0.00151016	0.397389	1	0.0114004
Phe_Other disorders of testis	0	0.00541381	0.001191	0.311491	1	0.0073025
Phe_Iatrogenic endocrine disorders	0	0.00397507	0.0010388	0.270895	1	0.0055474
Phe_Other perinatal conditions of fetus or newborn	0	0.0281862	0.00265843	0.715323	1	0.0305983
Phe_Muscle/tendon sprain	0	0.0281862	0.00265843	0.715323	1	0.0305983
Phe_Gangrene	0	0.0204912	0.00225129	0.600971	1	0.0232742
Phe_Allergic purpura	0	0.0441012	0.00339454	0.926744	1	0.044615
Phe_Toxic effect of venom	0	0.0182297	0.00212128	0.564835	1	0.0209372
Phe_Hypertrophy of female genital organs	0	0.0103863	0.00160959	0.424366	1	0.0128295
Phe_Cancer of major salivary glands	0	0.0348896	0.00298181	0.807449	1	0.0365162
Phe_Aortic ectasia	0	0.00151864	0.000693297	0.179611	1	0.00233908
Phe_Unequal leg length (acquired)	0	0.0182297	0.00212128	0.564835	1	0.0209372
Phe_Exostosis of jaw	0	0.0132138	0.00180789	0.478476	1	0.0158876
Phe_Complication of nervous system device, implant, and graft	0	0.0302012	0.00275816	0.743608	1	0.0324425
Phe_Benign neoplasm of eye	0	0.00246284	0.000846242	0.219872	1	0.00359389
Phe_HIV infection, symptomatic	0	0.00189125	0.000758253	0.196681	1	0.00285076
Phe_Appendicitis	0	0.00454126	0.00110137	0.287557	1	0.00622219
Phe_Loss of height	0	0.00410726	0.00105377	0.274878	1	0.00568968
Phe_Keratoconus	0	0.00766135	0.00139518	0.366324	1	0.00992116
Phe_Pelvic inflammatory disease, NOS	0	0.0376276	0.00310778	0.843655	1	0.0388314
Phe_Acute appendicitis	0	0.00339338	0.000969881	0.25259	1	0.00483118
Phe_Bariatric surgery	0	0.0182297	0.00212128	0.564835	1	0.0209372
Phe_Appendiceal conditions	0	0.00582669	0.00123105	0.322213	1	0.00776662
Phe_Inflammatory disease of breast	0	0.0086922	0.00147968	0.38914	1	0.0110388

## Sheet: Fig. 4F middle (Subphenotype 2)
Phenotypes	odds_ratio	p_value	ci_lower	ci_upper	p_bonferroni	p_fdr
Phe_Obstructive genitourinary defect	33.1282	7.15e-09	10.1241	108.402	8.3655e-06	1.45234e-08
Phe_Abscess or ulceration of vulva	29.513	3.61e-15	12.7001	68.5832	4.2237e-12	1.12034e-14
Phe_Infusion and transfusion reaction	28.7407	0.00144438	3.64045	226.903	1	0.00183488
Phe_Secondary diabetes mellitus	27.6289	2.21e-12	10.9384	69.7869	2.5857e-09	5.78456e-12
Phe_Inflammatory diseases of female pelvic organs	22.1939	2.29e-54	15.0071	32.8224	2.6793e-51	3.04466e-53
Phe_Other signs and symptoms in breast	20.7521	8.77e-57	14.2725	30.1732	1.02609e-53	1.3155e-55
Phe_Bone cancer	20.5195	3.39e-10	7.99142	52.6878	3.9663e-07	7.6275e-10
Phe_Sickle cell anemia	20.5195	3.39e-10	7.99142	52.6878	3.9663e-07	7.6275e-10
Phe_Dysmenorrhea	20.2597	1.29e-06	5.99308	68.4882	0.0015093	2.23269e-06
Phe_Benign neoplasm of ovary	19.7885	1.21e-11	8.34756	46.9099	1.4157e-08	3.01213e-11
Phe_Choroidal degenerations	19.1699	0.000110619	4.28914	85.6781	0.129424	0.000156878
Phe_Cellulitis and abscess of oral soft tissues	17.6362	1.03e-10	7.38583	42.1124	1.2051e-07	2.4102e-10
Phe_Benign mammary dysplasias	13.0117	3.44e-46	9.14673	18.51	4.0248e-43	3.7615e-45
Phe_Congenital factor VIII disorder	12.7878	5.19e-06	4.27344	38.2663	0.0060723	8.42205e-06
Phe_Cancer of esophagus	12.1934	2.07e-12	6.07172	24.4872	2.4219e-09	5.43027e-12
Phe_Toxic multinodular goiter	12.0471	1.98e-14	6.36821	22.7902	2.3166e-11	5.89466e-14
Phe_Inflammatory disease of cervix, vagina, and vulva	11.3778	2.64e-53	8.3442	15.5144	3.0888e-50	3.47056e-52
Phe_Circumscribed scleroderma	11.0266	4.03e-20	6.60773	18.4004	4.7151e-17	1.59834e-19
Phe_Chronic interstitial cystitis	10.9752	2.5e-08	4.72639	25.4856	2.925e-05	4.86689e-08
Phe_Poisoning by agents primarily affecting blood constituents	10.8707	4.37e-14	5.85097	20.1969	5.1129e-11	1.26244e-13
Phe_Infection with drug-resistant microorganisms	10.8248	2.14e-26	6.97765	16.7932	2.5038e-23	1.13809e-25
Phe_Loss of height	10.6549	1.21e-16	6.0867	18.6515	1.4157e-13	4.09162e-16
Phe_Breast cancer	10.545	2.86e-141	8.78631	12.6557	3.3462e-138	3.042e-139
Phe_Systemic sclerosis	10.3844	4.28e-05	3.38462	31.8606	0.050076	6.33873e-05
Phe_Breast cancer [female]	10.3668	6.96e-156	8.72581	12.3163	8.1432e-153	9.048e-154
Phe_Other nonmalignant breast conditions	10.2334	1.71e-106	8.31201	12.599	2.0007e-103	9.52714e-105
Phe_Ileostomy status	9.82636	6.15e-18	5.84792	16.5114	7.1955e-15	2.16732e-17
Phe_Nutritional marasmus	9.61223	5.94e-10	4.69601	19.6752	6.9498e-07	1.2966e-09
Phe_Venous/cerebrovascular complications embolism in pregnancy and the puerperium	9.59329	1.64e-06	3.80619	24.1794	0.0019188	2.81762e-06
Phe_Cervical intraepithelial neoplasia [CIN] [Cervical dysplasia]	8.92894	1.83e-15	5.20539	15.316	2.1411e-12	5.77116e-15
Phe_Cholesterolosis of gallbladder	8.88252	1.3e-14	5.09643	15.4812	1.521e-11	3.9201e-14
Phe_Vaginitis and vulvovaginitis	8.7798	1.29e-58	6.74416	11.4299	1.5093e-55	2.18739e-57
Phe_Noninflammatory disorders of ovary, fallopian tube, and broad ligament	8.54007	2.18e-18	5.28157	13.8089	2.5506e-15	7.89659e-18
Phe_Vitamin C deficiencies	8.51323	0.0015639	2.25776	32.1005	1	0.00198027
Phe_severe protein-calorie malnutrition	8.45521	6.63e-19	5.27854	13.5436	7.7571e-16	2.46257e-18
Phe_Pain and other symptoms associated with female genital organs	8.33798	1.4e-103	6.87905	10.1063	1.638e-100	7.12174e-102
Phe_Symptoms involving female genital tract	8.33365	1.01e-36	6.00146	11.5721	1.1817e-33	8.32183e-36
Phe_Cancer of brain and nervous system	8.20857	4.02e-14	4.75606	14.1673	4.7034e-11	1.17e-13
Phe_Chronic thyroiditis	8.00928	1.16e-09	4.09782	15.6543	1.3572e-06	2.46764e-09
Phe_Dyspareunia	8.00284	2.8e-08	3.84132	16.6728	3.276e-05	5.40594e-08
Phe_Complication of colostomy or enterostomy	7.85596	4.66e-18	4.92752	12.5248	5.4522e-15	1.66582e-17
Phe_Other specified osteoporosis	7.84948	1.48e-24	5.28899	11.6496	1.7316e-21	7.43176e-24
Phe_Abnormal findings on mammogram or breast exam	7.67746	5.6e-225	6.77695	8.69763	6.552e-222	1.3104e-222
Phe_Adrenal hypofunction	7.64058	7.88e-10	3.99537	14.6115	9.2196e-07	1.70418e-09
Phe_Polydipsia	7.5549	2.41e-10	4.0403	14.1268	2.8197e-07	5.49649e-10
Phe_Benign neoplasm of spinal cord, meninges	7.44772	0.00362586	1.92526	28.8109	1	0.00439827
Phe_Benign neoplasm of uterus	7.35655	4.92e-48	5.6237	9.62335	5.7564e-45	5.7564e-47
Phe_Cerebral laceration and contusion	7.32462	5.4e-10	3.9058	13.736	6.318e-07	1.19433e-09
Phe_Hypocalcemia	7.02073	6.6e-21	4.67228	10.5496	7.722e-18	2.69059e-20
Phe_Malignant neoplasm of ovary	6.92785	4e-16	4.34672	11.0417	4.68e-13	1.30325e-15
Phe_Lupus (localized and systemic)	6.85863	4.05e-24	4.72549	9.95468	4.7385e-21	1.95806e-23
Phe_Abnormal arterial blood gases	6.79322	7.98e-06	2.93013	15.7494	0.0093366	1.26856e-05
Phe_Hypersensitivity angiitis	6.75091	2.41e-06	3.0526	14.9298	0.0028197	4.03968e-06
Phe_Abnormal mammogram	6.73446	0	6.10971	7.42309	0	0
Phe_Malignant neoplasm of female breast	6.62772	3.53e-166	5.79122	7.58504	4.1301e-163	5.16263e-164
Phe_Lump or mass in breast	6.58067	5.46e-149	5.70923	7.58513	6.3882e-146	6.3882e-147
Phe_Osteoporosis NOS	6.51327	0	5.91385	7.17345	0	0
Phe_Osteoporosis	6.43175	0	5.85646	7.06354	0	0
Phe_Menopausal and postmenopausal disorders	6.43136	2.75e-201	5.70122	7.25501	3.2175e-198	5.3625e-199
Phe_Uterine leiomyoma	6.42269	1.91e-67	5.20573	7.92414	2.2347e-64	4.13833e-66
Phe_Nerve root lesions	6.41428	3.99e-11	3.69501	11.1347	4.6683e-08	9.68527e-11
Phe_Spirochetal infection	6.40632	4.46e-09	3.44438	11.9153	5.2182e-06	9.18697e-09
Phe_Pilonidal cyst	6.39245	1.86e-05	2.73432	14.9446	0.021762	2.85966e-05
Phe_Acquired absence of breast	6.19894	9.8e-56	4.93831	7.78136	1.1466e-52	1.38145e-54
Phe_Polyp of female genital organs	6.19164	1.03e-08	3.31717	11.557	1.2051e-05	2.05648e-08
Phe_Disorders of esophageal motility	6.11025	5.55e-48	4.78849	7.79686	6.4935e-45	6.36618e-47
Phe_Bullous dermatoses	6.07547	3.94e-06	2.82338	13.0735	0.0046098	6.49268e-06
Phe_Muscular calcification and ossification	6.05382	6.88e-10	3.41633	10.7275	8.0496e-07	1.49621e-09
Phe_Congenital hypothyroidism	6.031	2.24e-09	3.34644	10.8692	2.6208e-06	4.69677e-09
Phe_Other specified disorders of breast	6.02665	6.43e-83	5.02134	7.23325	7.5231e-80	2.21268e-81
Phe_Benign neoplasm of respiratory and intrathoracic organs	6.00558	7.31e-09	3.27128	11.0253	8.5527e-06	1.48227e-08
Phe_Systemic lupus erythematosus	5.99982	9.06e-29	4.37621	8.2258	1.06002e-25	5.40827e-28
Phe_Adverse effects of antibacterials (not penicillins)	5.99183	4.37e-05	2.53905	14.1399	0.051129	6.46384e-05
Phe_Senile osteoporosis	5.98351	4.68e-56	4.79092	7.47298	5.4756e-53	6.8445e-55
Phe_Premature menopause and other ovarian failure	5.95587	7.62e-22	4.13819	8.57195	8.9154e-19	3.32664e-21
Phe_Hereditary retinal dystrophies	5.94875	1.86e-16	3.89055	9.09581	2.1762e-13	6.23553e-16
Phe_Ovarian dysfunction	5.85506	0.000500255	2.16435	15.8392	0.585298	0.000667387
Phe_Pallor and flushing	5.82606	1.26e-21	4.05837	8.3637	1.4742e-18	5.4e-21
Phe_Costochondritis	5.76465	6.49e-18	3.87136	8.58385	7.5933e-15	2.28027e-17
Phe_Mastodynia	5.74463	1.74e-64	4.69351	7.03115	2.0358e-61	3.28355e-63
Phe_Type 1 diabetes with ketoacidosis	5.68185	3.09e-05	2.50944	12.8648	0.036153	4.635e-05
Phe_Fibroadenosis of breast	5.68185	3.09e-05	2.50944	12.8648	0.036153	4.635e-05
Phe_Cancer of other female genital organs	5.68025	1.6e-12	3.50832	9.19677	1.872e-09	4.2449e-12
Phe_Oral aphthae	5.68025	1.6e-12	3.50832	9.19677	1.872e-09	4.2449e-12
Phe_Cystic mastopathy	5.59871	1.89e-54	4.50537	6.95738	2.2113e-51	2.54172e-53
Phe_Complication of amputation stump	5.59135	0.000103933	2.34439	13.3353	0.121602	0.000148295
Phe_Breast disorder NOS	5.56988	7.81e-14	3.55012	8.73872	9.1377e-11	2.21252e-13
Phe_Keratoconjunctivitis sicca	5.50107	5.51e-18	3.73701	8.09786	6.4467e-15	1.94764e-17
Phe_Diseases of pulp and periapical tissues	5.45611	1.24e-14	3.54499	8.39753	1.4508e-11	3.74884e-14
Phe_Derangement of joint, non-traumatic	5.39282	6.42e-35	4.1254	7.04962	7.5114e-32	4.815e-34
Phe_Other sprains and strains	5.2932	2.19e-20	3.71888	7.53398	2.5623e-17	8.775e-20
Phe_Lordosis (acquired)	5.24521	9.7e-10	3.08344	8.92256	1.1349e-06	2.08239e-09
Phe_Chronic pain syndrome	5.19628	1e-71	4.33878	6.22326	1.17e-68	2.38776e-70
Phe_Allergic purpura	5.19101	0.000249389	2.15045	12.5307	0.291785	0.000342873
Phe_Fibrosclerosis of breast	5.18249	4.69e-11	3.17481	8.45981	5.4873e-08	1.12907e-10
Phe_Malignant neoplasm of ovary and other uterine adnexa	5.18249	4.69e-11	3.17481	8.45981	5.4873e-08	1.12907e-10
Phe_Colles' fracture	5.10735	0.00424513	1.67016	15.6183	1	0.00509938
Phe_Oliguria and anuria	5.05097	5.88e-17	3.45639	7.38119	6.8796e-14	2.00571e-16
Phe_Allergic reaction to food	5.03005	1.9e-30	3.81655	6.62939	2.223e-27	1.20162e-29
Phe_Infectious mononucleosis	5.02644	2.38e-06	2.5701	9.83038	0.0027846	3.99512e-06
Phe_Postmenopausal atrophic vaginitis	5.00378	4.56e-80	4.23608	5.9106	5.3352e-77	1.368e-78
Phe_Disturbances of amino-acid transport	5.00233	3.56e-10	3.02475	8.27285	4.1652e-07	7.97931e-10
Phe_Abnormal sputum	5.00201	3.63e-24	3.66457	6.82758	4.2471e-21	1.76962e-23
Phe_Other specified disorders of plasma protein metabolism	5.00057	5.71e-14	3.28626	7.60918	6.6807e-11	1.62547e-13
Phe_Ovarian cyst	4.90284	4.31e-24	3.60399	6.66978	5.0427e-21	2.07519e-23
Phe_Disorders of amino-acid metabolism	4.88701	7.96e-08	2.73819	8.72216	9.3132e-05	1.50699e-07
Phe_Cystitis and urethritis	4.87383	1.6e-55	3.99924	5.93969	1.872e-52	2.22857e-54
Phe_Asthma with exacerbation	4.85565	2.47e-37	3.80983	6.18855	2.8899e-34	2.09413e-36
Phe_Symptomatic menopause	4.84457	2.07e-120	4.24319	5.53117	2.4219e-117	1.42465e-118
Phe_Other disorders of neurohypophysis	4.83506	7.95e-18	3.37621	6.92427	9.3015e-15	2.77657e-17
Phe_Insect bite	4.79862	4.76e-22	3.49001	6.59792	5.5692e-19	2.11757e-21
Phe_Varicella infection	4.78667	0.0153049	1.35029	16.9684	1	0.0169411
Phe_Osteoporosis, osteopenia and pathological fracture	4.66426	0	4.33113	5.02301	0	0
Phe_Pyogenic granuloma	4.65898	2.9e-08	2.70505	8.02429	3.393e-05	5.58979e-08
Phe_Other specified benign mammary dysplasias	4.65268	1.31e-21	3.39358	6.37892	1.5327e-18	5.5938e-21
Phe_Congenital coagulation defects	4.64826	8.86e-05	2.15593	10.0218	0.103662	0.000127193
Phe_Lyme disease	4.57437	9.5e-08	2.61689	7.99607	0.00011115	1.78411e-07
Phe_Vascular complications of surgery and medical procedures	4.39763	6.71e-06	2.30798	8.37924	0.0078507	1.07397e-05
Phe_Ichthyosis congenita	4.39079	0.00146113	1.76524	10.9215	1	0.00185414
Phe_Nerve root and plexus disorders	4.36205	5.12e-13	2.92475	6.50568	5.9904e-10	1.39963e-12
Phe_Nonspecific abnormal results of other endocrine function study	4.33863	3.15e-05	2.17395	8.65874	0.036855	4.71895e-05
Phe_Exostosis of jaw	4.32762	4.76e-06	2.31034	8.10632	0.0055692	7.74576e-06
Phe_Spinal enthesopathy	4.31611	1.12e-07	2.51459	7.40829	0.00013104	2.09329e-07
Phe_Acute pulmonary heart disease	4.30011	1.04e-40	3.47172	5.32616	1.2168e-37	9.5811e-40
Phe_Anisometropia	4.23504	8.85e-09	2.58962	6.92592	1.03545e-05	1.78526e-08
Phe_Stomatitis and mucositis (ulcerative)	4.19697	1.58e-05	2.18858	8.04838	0.018486	2.44848e-05
Phe_Disorders of sacrum	4.18067	2.46e-32	3.2991	5.2978	2.8782e-29	1.6637e-31
Phe_Genital prolapse	4.18035	2.72e-33	3.31083	5.27823	3.1824e-30	1.92873e-32
Phe_Pulmonary embolism and infarction, acute	4.17988	4.36e-42	3.40098	5.13717	5.1012e-39	4.251e-41
Phe_Glossodynia	4.16398	7.82e-11	2.70908	6.40023	9.1494e-08	1.84093e-10
Phe_Idiopathic fibrosing alveolitis	4.13604	1.86e-07	2.42534	7.05335	0.00021762	3.40031e-07
Phe_Spinal cord injury without evidence of spinal bone injury	4.13604	1.86e-07	2.42534	7.05335	0.00021762	3.40031e-07
Phe_Noninflammatory disorders of vagina	4.11274	5.26e-37	3.30691	5.11494	6.1542e-34	4.39586e-36
Phe_Tics and choreas	4.10953	7.42e-05	2.04259	8.26805	0.086814	0.00010771
Phe_Lower gastrointestinal congenital anomalies	4.10039	5.59e-14	2.83823	5.92385	6.5403e-11	1.59805e-13
Phe_Cancer of brain	4.10005	2.52e-10	2.64798	6.34838	2.9484e-07	5.71395e-10
Phe_Congenital anomalies of intestine	4.08393	3.98e-14	2.83589	5.88122	4.6566e-11	1.16415e-13
Phe_Other specified congenital anomalies of kidney	4.06573	0.000504093	1.8447	8.9609	0.589789	0.000671741
Phe_Posttraumatic stress disorder	4.00301	3.69e-24	3.06158	5.23392	4.3173e-21	1.79141e-23
Phe_Pancytopenia	4.00262	5.76e-13	2.74483	5.83678	6.7392e-10	1.56e-12
Phe_Sicca syndrome	3.99998	5.2e-18	2.92161	5.47637	6.084e-15	1.84364e-17
Phe_Other heart block	3.99913	3.95e-06	2.21954	7.20555	0.0046215	6.5e-06
Phe_Other perinatal conditions of fetus or newborn	3.99363	0.000353696	1.86825	8.53692	0.413824	0.000476756
Phe_Chronic cystitis	3.98182	3.65e-12	2.69684	5.87907	4.2705e-09	9.40639e-12
Phe_Abnormal Papanicolaou smear of cervix and cervical HPV	3.97276	2.91e-13	2.7429	5.75405	3.4047e-10	8.01106e-13
Phe_Diffuse diseases of connective tissue	3.96749	2.08e-16	2.856	5.51153	2.4336e-13	6.95314e-16
Phe_Disorders of protein plasma/amino-acid transport and metabolism	3.96544	1.43e-30	3.13519	5.01556	1.6731e-27	9.14262e-30
Phe_Other specified disorders involving the immune mechanism	3.94986	2.6e-05	2.08237	7.49212	0.03042	3.93023e-05
Phe_Acute vascular insufficiency of intestine	3.94131	2.15e-07	2.34698	6.61868	0.00025155	3.91822e-07
Phe_Chronic lymphocytic thyroiditis	3.89608	3.75e-14	2.73967	5.54062	4.3875e-11	1.09962e-13
Phe_Postprocedural fever	3.88051	0.000174267	1.91162	7.87725	0.203892	0.000243018
Phe_Tuberculosis	3.87644	1.51e-15	2.7787	5.40784	1.7667e-12	4.80082e-15
Phe_Spinocerebellar disease	3.86778	9.87e-07	2.25009	6.6485	0.00115479	1.72357e-06
Phe_Acute tonsillitis	3.83846	9.13e-06	2.11887	6.95359	0.0106821	1.44353e-05
Phe_Anatomical abnormatilies of kidney and ureters	3.83534	0.000122376	1.93165	7.61516	0.14318	0.000172923
Phe_Localized adiposity	3.80564	2.72e-08	2.37559	6.09653	3.1824e-05	5.26017e-08
Phe_Mammographic microcalcification	3.77147	1.57e-21	2.8704	4.9554	1.8369e-18	6.63141e-21
Phe_Spasm of muscle	3.76516	2.12e-30	3.00124	4.72351	2.4804e-27	1.33355e-29
Phe_Thyroiditis, acute and subacute	3.76108	6.04e-05	1.96881	7.18491	0.070668	8.8335e-05
Phe_Antirheumatics causing adverse effects in therapeutic use	3.75644	3.21e-06	2.15221	6.55643	0.0037557	5.30466e-06
Phe_Herpes zoster	3.73827	3.67e-46	3.11876	4.48085	4.2939e-43	3.97583e-45
Phe_Sprains and strains of back and neck	3.72699	1.36e-49	3.13127	4.43606	1.5912e-46	1.64041e-48
Phe_Ganglion and cyst of synovium, tendon, and bursa	3.71783	1.97e-17	2.74614	5.03334	2.3049e-14	6.81923e-17
Phe_Rupture of synovium	3.71463	4.97e-25	2.89614	4.76444	5.8149e-22	2.55039e-24
Phe_Fracture of humerus	3.71128	2.71e-35	3.01636	4.56629	3.1707e-32	2.0589e-34
Phe_Fracture of tibia and fibula	3.69075	2.81e-21	2.81666	4.83609	3.2877e-18	1.16173e-20
Phe_Other and unspecified disorders of back	3.68894	8.58e-56	3.13539	4.34021	1.00386e-52	1.23933e-54
Phe_Nonspecific abnormal findings on radiological and other examination of biliary tract	3.67702	1.55e-15	2.6698	5.06423	1.8135e-12	4.91463e-15
Phe_Chronic vascular insufficiency of intestine	3.62979	2.8e-07	2.2195	5.9362	0.0003276	5.06337e-07
Phe_Infestation (lice, mites)	3.60476	8.78e-18	2.69029	4.83008	1.02726e-14	3.05732e-17
Phe_Unequal leg length (acquired)	3.59542	0.000198772	1.83225	7.05528	0.232563	0.000276203
Phe_Elevated C-reactive protein (CRP)	3.54726	0.00588407	1.44069	8.73405	1	0.00693289
Phe_Candidiasis	3.54675	1.5e-90	3.13636	4.01083	1.755e-87	5.66129e-89
Phe_Prolapse of vaginal walls	3.54063	2.48e-34	2.89068	4.3367	2.9016e-31	1.82491e-33
Phe_Benign neoplasm of breast	3.51062	3.02e-11	2.424	5.08436	3.5334e-08	7.37662e-11
Phe_Cervical cancer	3.48911	2.36e-05	1.9549	6.22737	0.027612	3.58597e-05
Phe_Disorders of uterus, NEC	3.48648	1.56e-07	2.18643	5.55952	0.00018252	2.86981e-07
Phe_Thyroiditis	3.48315	1.34e-14	2.53539	4.78519	1.5678e-11	4.03033e-14
Phe_Bursitis disorders	3.4743	4.76e-15	2.5441	4.74462	5.5692e-12	1.47333e-14
Phe_Malunion and nonunion of fracture	3.46575	1.16e-05	1.98832	6.04099	0.013572	1.82174e-05
Phe_Rheumatoid arthritis	3.4652	2.91e-69	3.01711	3.97984	3.4047e-66	6.5475e-68
Phe_Cervical cancer and dysplasia	3.44669	1.92e-08	2.23846	5.30707	2.2464e-05	3.77546e-08
Phe_Diseases of lips	3.44659	4.73e-11	2.38396	4.9829	5.5341e-08	1.13637e-10
Phe_Persistent vomiting	3.44126	1.36e-08	2.24635	5.27178	1.5912e-05	2.70153e-08
Phe_Other and unspecified congenital anomalies	3.41007	1.19e-09	2.29655	5.0635	1.3923e-06	2.52686e-09
Phe_stress incontinence, female	3.40351	8.1e-41	2.84445	4.07246	9.477e-38	7.52143e-40
Phe_Osteoarthrosis, localized, secondary	3.40291	5.92e-10	2.30949	5.01402	6.9264e-07	1.29465e-09
Phe_Fracture of lower limb	3.40054	1.01e-57	2.92748	3.95005	1.1817e-54	1.66437e-56
Phe_Valvular heart disease/ heart chambers	3.39162	3.46e-07	2.12041	5.42495	0.00040482	6.2089e-07
Phe_Hormones and synthetic substitutes causing adverse effects in therapeutic use	3.38755	1.04e-10	2.33956	4.90498	1.2168e-07	2.42874e-10
Phe_Alkalosis	3.38425	1.58e-19	2.59812	4.40825	1.8486e-16	6.08092e-19
Phe_Cervicitis and endocervicitis	3.38373	0.000317566	1.74268	6.57014	0.371552	0.000429044
Phe_Acquired deformities of knee	3.38373	0.000317566	1.74268	6.57014	0.371552	0.000429044
Phe_Disturbances of sensation of smell and taste	3.38226	5.21e-11	2.35078	4.86634	6.0957e-08	1.24402e-10
Phe_Nontoxic multinodular goiter	3.37727	4.92e-77	2.9703	3.84001	5.7564e-74	1.3387e-75
Phe_Manlignant and unknown neoplasms of brain and nervous system	3.356	9.78e-19	2.56571	4.38972	1.14426e-15	3.58702e-18
Phe_Primary pulmonary hypertension	3.33781	1.13e-27	2.68752	4.14547	1.3221e-24	6.54505e-27
Phe_Conjunctivitis, noninfectious	3.3172	1.54e-23	2.62237	4.19613	1.8018e-20	7.29474e-23
Phe_Acute cystitis	3.30868	2.94e-65	2.88373	3.79626	3.4398e-62	5.93069e-64
Phe_Cardiac complications, not elsewhere classified	3.28219	4.65e-08	2.14302	5.02691	5.4405e-05	8.88971e-08
Phe_Gingivitis	3.26831	2.49e-10	2.26473	4.71662	2.9133e-07	5.65689e-10
Phe_Optic neuritis/neuropathy	3.26186	1.68e-13	2.38205	4.46664	1.9656e-10	4.68e-13
Phe_Osteopenia or other disorder of bone and cartilage	3.23502	7.27e-183	2.98691	3.50373	8.5059e-180	1.21513e-180
Phe_Disorders of menstruation and other abnormal bleeding from female genital tract	3.21751	2.93e-12	2.31758	4.46689	3.4281e-09	7.56755e-12
Phe_Diaper or napkin rash	3.19516	0.000716283	1.63018	6.26255	0.838051	0.000939519
Phe_Hyperchylomicronemia	3.19476	0.00103039	1.59663	6.39253	1	0.00132917
Phe_Osteoarthrosis involving more than one site, but not specified as generalized	3.14421	1.05e-25	2.53792	3.89534	1.2285e-22	5.48437e-25
Phe_Nontoxic nodular goiter	3.13299	4.33e-67	2.75287	3.56559	5.0661e-64	9.21109e-66
Phe_Rheumatoid arthritis and other inflammatory polyarthropathies	3.10277	1.71e-57	2.70049	3.56497	2.0007e-54	2.77875e-56
Phe_Superficial injury, infected	3.06417	0.000127045	1.72816	5.43302	0.148643	0.000179088
Phe_Aseptic necrosis of bone	3.05623	9.34e-10	2.13702	4.37083	1.09278e-06	2.01249e-09
Phe_Chronic pulmonary heart disease	3.05132	6.89e-51	2.63755	3.53	8.0613e-48	8.76228e-50
Phe_Herpes simplex	3.01989	5.48e-23	2.42493	3.76081	6.4116e-20	2.56464e-22
Phe_Cystitis	3.00082	2.85e-45	2.5763	3.49529	3.3345e-42	3.03136e-44
Phe_Temporomandibular joint disorder, unspecified	2.99646	4.89e-14	2.25232	3.98645	5.7213e-11	1.40919e-13
Phe_Postlaminectomy syndrome	2.98953	1.44e-20	2.37325	3.76584	1.6848e-17	5.80966e-20
Phe_Nephritis and nephropathy in diseases classified elsewhere	2.98778	1.83e-10	2.13404	4.18306	2.1411e-07	4.19002e-10
Phe_Need for Hormone replacement therapy (postmenopausal)	2.98595	3.24e-05	1.78247	5.00198	0.037908	4.84757e-05
Phe_Diseases of hair and hair follicles	2.98104	9.91e-25	2.41998	3.67218	1.15947e-21	5.04117e-24
Phe_Fracture of unspecified part of femur	2.97223	2.64e-28	2.4493	3.60679	3.0888e-25	1.53672e-27
Phe_Sacroiliitis NEC	2.96492	1.32e-25	2.41862	3.63463	1.5444e-22	6.83363e-25
Phe_Personal history of allergy to medicinal agents	2.95605	1.09e-64	2.60849	3.34992	1.2753e-61	2.09066e-63
Phe_Poisoning by primarily systemic agents	2.94759	5.8e-13	2.19665	3.95526	6.786e-10	1.56721e-12
Phe_Urinary complications NEC	2.93431	8.29e-06	1.82785	4.71054	0.0096993	1.31427e-05
Phe_Other inflammatory spondylopathies	2.9184	9.66e-27	2.39872	3.55066	1.13022e-23	5.2325e-26
Phe_Aneurysm of other specified artery	2.91467	3.08e-09	2.04625	4.15166	3.6036e-06	6.40071e-09
Phe_Epistaxis or throat hemorrhage	2.90163	3.61e-27	2.39138	3.52076	4.2237e-24	2.01129e-26
Phe_Gastroparesis	2.89969	3.21e-17	2.26446	3.71313	3.7557e-14	1.09816e-16
Phe_Keratoconjunctivitis	2.89858	3.49e-16	2.24442	3.74341	4.0833e-13	1.14378e-15
Phe_Digestive congenital anomalies	2.8936	6.82e-12	2.13614	3.91966	7.9794e-09	1.73089e-11
Phe_Curvature of spine	2.88718	8.34e-38	2.45614	3.39387	9.7578e-35	7.28194e-37
Phe_Suppurative and unspecified otitis media	2.88702	1.8e-24	2.35536	3.5387	2.106e-21	8.9617e-24
Phe_Pulmonary heart disease	2.88685	2.49e-70	2.56758	3.24581	2.9133e-67	5.8266e-69
Phe_Other biliary tract disease	2.87711	2.41e-21	2.31274	3.57922	2.8197e-18	1.00345e-20
Phe_Dysthymic disorder	2.86652	6.11e-62	2.53152	3.24585	7.1487e-59	1.0998e-60
Phe_Rotator cuff (capsule) sprain	2.86616	5.9e-10	2.05389	3.99966	6.903e-07	1.2927e-09
Phe_Multiple sclerosis	2.86474	6.42e-09	2.00801	4.087	7.5114e-06	1.30633e-08
Phe_Gastritis and duodenitis, NOS	2.86082	5.44e-67	2.5395	3.22279	6.3648e-64	1.13657e-65
Phe_Other disorders of tympanic membrane	2.8585	0.00167434	1.48477	5.50323	1	0.0021087
Phe_Infection of the eye	2.84791	3.84e-31	2.38654	3.39847	4.4928e-28	2.50994e-30
Phe_Aplastic anemia	2.84252	2.17e-19	2.26437	3.56828	2.5389e-16	8.27003e-19
Phe_Articular cartilage disorder	2.84074	4.45e-57	2.49814	3.23034	5.2065e-54	6.85066e-56
Phe_Fracture of upper limb	2.83288	2.15e-27	2.34684	3.41957	2.5155e-24	1.22707e-26
Phe_Kyphoscoliosis and scoliosis	2.80529	7.31e-45	2.42941	3.23932	8.5527e-42	7.70514e-44
Phe_Renal sclerosis, NOS	2.79465	3.75e-08	1.93791	4.03015	4.3875e-05	7.19262e-08
Phe_Other pulmonary inflamation or edema	2.78552	2.29e-06	1.82141	4.25995	0.0026793	3.86623e-06
Phe_Painful respiration	2.78385	1.94e-35	2.36865	3.27184	2.2698e-32	1.48353e-34
Phe_Thyroid cyst	2.78222	4.13e-07	1.87221	4.13455	0.00048321	7.37725e-07
Phe_Acute laryngitis and tracheitis	2.78015	5.2e-13	2.10631	3.66957	6.084e-10	1.41818e-12
Phe_Raynaud's syndrome	2.77955	1.81e-05	1.74182	4.43555	0.021177	2.78645e-05
Phe_Chronic pain	2.77481	1.39e-80	2.49768	3.08269	1.6263e-77	4.39541e-79
Phe_Jaw disease NOS	2.77165	0.000145698	1.63787	4.69025	0.170467	0.000204642
Phe_Dry eyes	2.77036	2.18e-44	2.40147	3.19593	2.5506e-41	2.25717e-43
Phe_Allergic conjunctivitis	2.76552	4.99e-09	1.96655	3.88908	5.8383e-06	1.02068e-08
Phe_Stomatitis and mucositis	2.76492	8.27e-07	1.8452	4.14305	0.00096759	1.45284e-06
Phe_Disorders of plasma protein metabolism	2.76183	2.05e-12	2.08068	3.66598	2.3985e-09	5.38989e-12
Phe_Primary thrombocytopenia	2.73952	4.24e-07	1.85385	4.04833	0.00049608	7.5622e-07
Phe_Irritable Bowel Syndrome	2.73943	8.96e-37	2.34392	3.20167	1.04832e-33	7.43489e-36
Phe_Acute and chronic tonsillitis	2.73667	0.0105545	1.26503	5.9203	1	0.0120476
Phe_Varicose veins	2.72804	1.06e-32	2.31271	3.21796	1.2402e-29	7.29529e-32
Phe_Adverse effects of sedatives or other central nervous system depressants and anesthetics	2.72557	5.87e-12	2.04859	3.62626	6.8679e-09	1.49302e-11
Phe_Other disorders of synovium, tendon, and bursa	2.71776	5.51e-57	2.40279	3.07402	6.4467e-54	8.37234e-56
Phe_Peripheral enthesopathies and allied syndromes	2.71513	3.3e-107	2.4839	2.96789	3.861e-104	1.9305e-105
Phe_Fracture of radius and ulna	2.7145	1.24e-24	2.24247	3.2859	1.4508e-21	6.25345e-24
Phe_Other disorders of thyroid	2.69679	1.14e-78	2.43152	2.99101	1.3338e-75	3.25317e-77
Phe_Hyperhidrosis	2.69546	2.07e-26	2.24524	3.23597	2.4219e-23	1.11096e-25
Phe_Noninflammatory female genital disorders	2.69395	1.5e-22	2.20829	3.28642	1.755e-19	6.80233e-22
Phe_Unspecified monoarthritis	2.69141	1.72e-31	2.27926	3.1781	2.0124e-28	1.13695e-30
Phe_Lesions of stomach and duodenum	2.68986	0.00357819	1.38231	5.23423	1	0.00434733
Phe_Contact dermatitis and other eczema due to plants [except food]	2.68467	0.000863126	1.50171	4.79951	1	0.00112082
Phe_Anemia in chronic kidney disease	2.67747	5e-24	2.21208	3.24076	5.85e-21	2.39754e-23
Phe_Open wound of neck	2.66944	1.8e-10	1.97412	3.60965	2.106e-07	4.12941e-10
Phe_Other congenital musculoskeletal anomalies	2.66456	0.00030256	1.56581	4.53429	0.353995	0.000411144
Phe_Disease of capillaries	2.66151	0.00515379	1.34046	5.28449	1	0.00612798
Phe_Eosinophilic esophagitis	2.66151	0.00515379	1.34046	5.28449	1	0.00612798
Phe_Osteitis deformans [Paget's disease of bone]	2.65999	0.0224086	1.14862	6.16	1	0.0240312
Phe_Iatrogenic hypotension	2.64756	7.08e-20	2.14802	3.26328	8.2836e-17	2.78909e-19
Phe_Chronic obstructive asthma with exacerbation	2.64493	2.25e-12	2.01579	3.47042	2.6325e-09	5.86303e-12
Phe_Sprains and strains	2.64312	5.07e-48	2.31896	3.0126	5.9319e-45	5.87317e-47
Phe_Respiratory complications	2.64309	8.75e-07	1.79424	3.89355	0.00102375	1.53256e-06
Phe_Other diseases of respiratory system, not elsewhere classified	2.63954	4.97e-36	2.2678	3.07223	5.8149e-33	3.8766e-35
Phe_Open wound of ear	2.63954	0.00176654	1.43652	4.85003	1	0.00221527
Phe_Restless legs syndrome	2.63739	2.44e-16	2.09162	3.32558	2.8548e-13	8.06441e-16
Phe_Chronic fatigue syndrome	2.63554	1.22e-11	1.9914	3.48803	1.4274e-08	3.03057e-11
Phe_Papanicolaou smear of cervix or vagina with atypical squamous cells	2.63405	0.000151753	1.59587	4.34762	0.177551	0.000212891
Phe_Abnormal coagulation profile	2.63305	1.61e-12	2.01283	3.44438	1.8837e-09	4.26176e-12
Phe_Gastric ulcer	2.62705	1.68e-21	2.15346	3.2048	1.9656e-18	7.04516e-21
Phe_Other specified nonpsychotic and/or transient mental disorders	2.62649	1.86e-52	2.31979	2.97374	2.1762e-49	2.418e-51
Phe_Poisoning by anticonvulsants and anti-Parkinsonism drugs	2.62402	2.42e-11	1.97701	3.48276	2.8314e-08	5.92343e-11
Phe_Ulcer of esophagus	2.61352	3.62e-10	1.93551	3.52905	4.2354e-07	8.08282e-10
Phe_Otitis externa	2.61318	1.68e-28	2.20463	3.09745	1.9656e-25	9.92727e-28
Phe_Breast conditions, congenital or relating to hormones	2.60964	1.07e-08	1.87856	3.62524	1.2519e-05	2.13271e-08
Phe_Abnormal findings on study of brain and/or nervous system	2.60234	2.82e-14	2.03394	3.3296	3.2994e-11	8.33182e-14
Phe_Intervertebral disc disorder with myelopathy	2.60169	1.5e-08	1.86849	3.62259	1.755e-05	2.96954e-08
Phe_Musculoskeletal symptoms referable to limbs	2.60098	2.52e-50	2.29401	2.94903	2.9484e-47	3.1366e-49
Phe_Nonspecific abnormal results of function study of brain and central nervous system	2.59737	5.47e-19	2.10507	3.20479	6.3999e-16	2.0447e-18
Phe_Acute and subacute necrosis of liver	2.58597	0.00362763	1.36333	4.90508	1	0.00439827
Phe_Chronic laryngitis	2.57674	0.000153058	1.57858	4.20605	0.179078	0.000214208
Phe_Cornea replaced by transplant	2.57674	0.000153058	1.57858	4.20605	0.179078	0.000214208
Phe_Circadian rhythm sleep disorder	2.57498	6.9e-06	1.70505	3.88873	0.008073	1.10287e-05
Phe_Intervertebral disc disorders	2.57427	1.56e-101	2.36064	2.80723	1.8252e-98	7.605e-100
Phe_Intestinal malabsorption (non-celiac)	2.56448	2.29e-12	1.97124	3.33626	2.6793e-09	5.954e-12
Phe_Acute reaction to stress	2.55697	1.32e-10	1.92018	3.40496	1.5444e-07	3.05217e-10
Phe_Alopecia Areata	2.55522	0.00520598	1.32319	4.93441	1	0.00618375
Phe_Muscle/tendon sprain	2.55408	0.0155557	1.19482	5.45969	1	0.0172025
Phe_Enthesopathy	2.53696	5.71e-79	2.30248	2.79532	6.6807e-76	1.67018e-77
Phe_Vascular insufficiency of intestine	2.53355	1.25e-06	1.73975	3.68953	0.0014625	2.16667e-06
Phe_Noninflammatory disorders of cervix	2.52941	0.00254345	1.38452	4.62105	1	0.00313907
Phe_Intestinal obstruction without mention of hernia	2.52846	3.24e-24	2.11389	3.02433	3.7908e-21	1.58611e-23
Phe_Diabetes type 2 with peripheral circulatory disorders	2.51406	2.75e-22	2.08716	3.02828	3.2175e-19	1.24228e-21
Phe_Sexually transmitted infections (not HIV or hepatitis)	2.50549	1.28e-15	2.00041	3.13811	1.4976e-12	4.0918e-15
Phe_Postmenopausal bleeding	2.50255	1.48e-13	1.96202	3.192	1.7316e-10	4.14258e-13
Phe_Simple and unspecified goiter	2.49905	1.51e-24	2.09672	2.97858	1.7667e-21	7.55e-24
Phe_Gram positive septicemia	2.49319	1.75e-06	1.71428	3.62601	0.0020475	2.99342e-06
Phe_Chronic obstructive asthma	2.4912	5.75e-21	2.05924	3.01377	6.7275e-18	2.35227e-20
Phe_Congenital anomalies of face and neck	2.47752	1.36e-05	1.64621	3.72863	0.015912	2.12727e-05
Phe_Complication of internal orthopedic device	2.47352	1.67e-11	1.90024	3.21975	1.9539e-08	4.12215e-11
Phe_Otitis media	2.47285	6.75e-15	1.96905	3.10556	7.8975e-12	2.06201e-14
Phe_Fracture of unspecified bones	2.47239	1.38e-21	2.05296	2.97752	1.6146e-18	5.85e-21
Phe_Precordial pain	2.47159	2.4e-32	2.12779	2.87094	2.808e-29	1.63256e-31
Phe_Diseases and other conditions of the tongue	2.4676	3.82e-05	1.60542	3.79281	0.044694	5.67903e-05
Phe_Cancer of other lymphoid, histiocytic tissue	2.4666	1.92e-09	1.83699	3.312	2.2464e-06	4.04029e-09
Phe_Myalgia and myositis unspecified	2.46487	6.59e-76	2.23947	2.71296	7.7103e-73	1.75234e-74
Phe_Nonrheumatic tricuspid valve disorders	2.46163	2.51e-40	2.15548	2.81127	2.9367e-37	2.2943e-39
Phe_Polymyalgia Rheumatica	2.45893	2.68e-09	1.82822	3.30724	3.1356e-06	5.6093e-09
Phe_Symptoms affecting skin	2.45886	5.51e-13	1.92551	3.13994	6.4467e-10	1.49923e-12
Phe_Hallux valgus (Bunion)	2.45793	8.88e-30	2.10393	2.8715	1.03896e-26	5.43958e-29
Phe_Keratitis	2.45736	9.86e-27	2.08432	2.89716	1.15362e-23	5.31622e-26
Phe_Acute bronchospasm	2.45409	2.43e-06	1.68955	3.5646	0.0028431	4.06738e-06
Phe_Heartburn	2.45381	1.77e-31	2.11046	2.853	2.0709e-28	1.16343e-30
Phe_Hepatomegaly	2.45113	3.75e-09	1.81932	3.30236	4.3875e-06	7.75177e-09
Phe_Other disorders of cervical region	2.44971	6.99e-18	1.99798	3.00359	8.1783e-15	2.44859e-17
Phe_Tension headache	2.44712	2.13e-16	1.97662	3.02961	2.4921e-13	7.07983e-16
Phe_Varicose veins of lower extremity	2.44626	6.84e-33	2.11232	2.83299	8.0028e-30	4.73538e-32
Phe_Meningitis	2.44501	0.000613343	1.46598	4.07787	0.717611	0.000809945
Phe_Insomnia	2.44467	3.15e-84	2.23404	2.67516	3.6855e-81	1.11682e-82
Phe_Other CNS infection and poliomyelitis	2.44037	1.72e-06	1.69326	3.51713	0.0020124	2.94641e-06
Phe_Acquired spondylolisthesis	2.43762	6.82e-42	2.14308	2.77265	7.9794e-39	6.54049e-41
Phe_Poisoning by analgesics, antipyretics, and antirheumatics	2.43054	4.53e-39	2.12759	2.77662	5.3001e-36	4.01523e-38
Phe_Symptoms involving head and neck	2.42799	3.39e-10	1.8408	3.20247	3.9663e-07	7.6275e-10
Phe_Other disorders of stomach and duodenum	2.42568	5.69e-42	2.13436	2.75676	6.6573e-39	5.5019e-41
Phe_Disease of tricuspid valve	2.42368	1.59e-37	2.11648	2.77546	1.8603e-34	1.378e-36
Phe_Other disorders of biliary tract	2.42247	3.25e-18	1.98479	2.95667	3.8025e-15	1.17e-17
Phe_Sleep related movement disorders	2.42164	7.88e-16	1.95281	3.00303	9.2196e-13	2.53983e-15
Phe_Anxiety disorders	2.42	1.38e-137	2.2578	2.59386	1.6146e-134	1.242e-135
Phe_Adjustment reaction	2.41941	9.35e-56	2.16721	2.70096	1.09395e-52	1.33409e-54
Phe_Osteochondropathies	2.41778	0.0001061	1.5472	3.77822	0.124137	0.000150835
Phe_Viral hepatitis A	2.41778	0.0001061	1.5472	3.77822	0.124137	0.000150835
Phe_Hemorrhage or hematoma complicating a procedure	2.41767	2.2e-11	1.86687	3.13099	2.574e-08	5.39623e-11
Phe_Nontoxic uninodular goiter	2.41578	2.13e-41	2.12496	2.74641	2.4921e-38	2.00976e-40
Phe_Other symptoms referable to back	2.41042	6.03e-11	1.85197	3.13727	7.0551e-08	1.43688e-10
Phe_Trigeminal nerve disorders [CN5]	2.4098	1.98e-08	1.77262	3.27602	2.3166e-05	3.88691e-08
Phe_Opiates and related narcotics causing adverse effects in therapeutic use	2.4071	2.87e-42	2.12135	2.73133	3.3579e-39	2.82176e-41
Phe_Acquired hypothyroidism	2.40644	1.35e-42	2.12194	2.72909	1.5795e-39	1.33856e-41
Phe_Abnormal reflex	2.40434	2.37e-06	1.67019	3.46121	0.0027729	3.98405e-06
Phe_Graves' disease	2.40357	4.7e-06	1.65116	3.49883	0.005499	7.65877e-06
Phe_Poisoning by other anti-infectives	2.40216	1.4e-08	1.77471	3.25145	1.638e-05	2.77627e-08
Phe_Hereditary hemolytic anemias	2.40047	7.44e-05	1.55653	3.70198	0.087048	0.000107866
Phe_Juvenile osteochondrosis	2.39355	0.0479229	1.00801	5.68354	1	0.0480461
Phe_Diabetic retinopathy	2.37415	2.07e-20	1.97704	2.85102	2.4219e-17	8.32268e-20
Phe_Pneumococcal pneumonia	2.36918	1.64e-13	1.88384	2.97955	1.9188e-10	4.57947e-13
Phe_Arteritis NOS	2.36881	2.92e-07	1.70371	3.29354	0.00034164	5.2641e-07
Phe_Cyst and pseudocyst of pancreas	2.36502	1.7e-09	1.78733	3.12942	1.989e-06	3.58378e-09
Phe_Certain early complications of trauma or procedure	2.36015	2.28e-06	1.65315	3.36949	0.0026676	3.85491e-06
Phe_Disorders of the pituitary gland and its hypothalamic control	2.35998	1.2e-09	1.78941	3.11248	1.404e-06	2.54348e-09
Phe_Bacterial enteritis	2.35446	2.13e-19	1.95416	2.83675	2.4921e-16	8.14412e-19
Phe_Encephalitis	2.35232	6.85e-12	1.84233	3.00349	8.0145e-09	1.73474e-11
Phe_Dysuria	2.35036	9.75e-73	2.14194	2.57905	1.14075e-69	2.37656e-71
Phe_Intestinal infection	2.34895	8.86e-27	2.00919	2.74617	1.03662e-23	4.84402e-26
Phe_Diverticulitis	2.34507	8.82e-23	1.97839	2.77971	1.03194e-19	4.06276e-22
Phe_Other specified diseases of hair and hair follicles	2.34503	4.28e-13	1.86224	2.95299	5.0076e-10	1.17274e-12
Phe_Hemorrhagic disorder due to intrinsic circulating anticoagulants	2.34439	3.57e-05	1.56521	3.51146	0.041769	5.32089e-05
Phe_Fracture of patella	2.33997	2.53e-08	1.73509	3.15572	2.9601e-05	4.90896e-08
Phe_Kyphosis (acquired)	2.33929	5.77e-10	1.78791	3.0607	6.7509e-07	1.26897e-09
Phe_Scleritis and episcleritis	2.33458	0.00502557	1.29111	4.22137	1	0.0059877
Phe_Rheumatic disease of the heart valves	2.33402	5.4e-40	2.05872	2.64612	6.318e-37	4.89767e-39
Phe_Dermatophytosis of the body	2.33386	3.24e-15	1.89033	2.88144	3.7908e-12	1.01358e-14
Phe_Pain	2.3303	1.93e-80	2.1355	2.54288	2.2581e-77	5.94237e-79
Phe_Nephritis; nephrosis; renal sclerosis	2.32496	1.77e-11	1.81803	2.97324	2.0709e-08	4.35979e-11
Phe_Mastoiditis & related conditions	2.31672	1.22e-05	1.58985	3.37591	0.014274	1.9134e-05
Phe_Unspecified disorder of lipoid metabolism	2.31381	3.8e-13	1.84503	2.9017	4.446e-10	1.04366e-12
Phe_Unspecified erythematous condition	2.31345	5.37e-07	1.66659	3.21138	0.00062829	9.53399e-07
Phe_Central origin vertigo	2.30916	5.98e-09	1.74181	3.0613	6.9966e-06	1.22105e-08
Phe_Depression	2.30416	2.72e-129	2.15348	2.46537	3.1824e-126	2.27314e-127
Phe_Poisoning/allergy of sulfonamides	2.29891	8.63e-29	1.98554	2.66174	1.00971e-25	5.178e-28
Phe_Fracture of hand or wrist	2.29701	4.85e-18	1.9028	2.77288	5.6745e-15	1.72477e-17
Phe_Coagulation defects	2.29574	7.91e-23	1.94537	2.70922	9.2547e-20	3.65798e-22
Phe_Chronic tonsillitis and adenoiditis	2.2957	0.000812684	1.41143	3.73397	0.95084	0.00106002
Phe_Degeneration of intervertebral disc	2.29435	5.17e-97	2.12246	2.48015	6.0489e-94	2.16032e-95
Phe_Urinary tract infection	2.29305	4.51e-140	2.14969	2.44596	5.2767e-137	4.39725e-138
Phe_Substance addiction and disorders	2.29245	3.44e-33	2.002	2.62502	4.0248e-30	2.42458e-32
Phe_Noninfectious disorders of lymphatic channels	2.29058	2.58e-15	1.86532	2.8128	3.0186e-12	8.09276e-15
Phe_Thoracic or lumbosacral neuritis or radiculitis, unspecified	2.28905	7.33e-35	2.00643	2.61148	8.5761e-32	5.42791e-34
Phe_Cancer, suspected or other	2.28638	7.7e-12	1.80424	2.89734	9.009e-09	1.93742e-11
Phe_Cancer of larynx, pharynx, nasal cavities	2.28443	0.000563454	1.42847	3.65328	0.659241	0.000745748
Phe_Anticoagulants causing adverse effects	2.28419	1.79e-07	1.67504	3.11486	0.00020943	3.2826e-07
Phe_Benign neoplasm of other parts of digestive system	2.28389	1.01e-14	1.85281	2.81527	1.1817e-11	3.06935e-14
Phe_Streptococcus infection	2.28275	2.1e-16	1.87477	2.77952	2.457e-13	7e-16
Phe_Phlebitis and thrombophlebitis of intracranial venous sinuses	2.2809	0.0148282	1.17502	4.42759	1	0.0164446
Phe_Sideroblastic anemia	2.27973	0.0467134	1.01206	5.13524	1	0.0469945
Phe_Other immunological findings	2.27808	5.6e-14	1.83797	2.82358	6.552e-11	1.59805e-13
Phe_Osteoarthrosis	2.27269	1.54e-123	2.12313	2.43277	1.8018e-120	1.12613e-121
Phe_Atrophic gastritis	2.27096	6.48e-27	1.95531	2.63758	7.5816e-24	3.55944e-26
Phe_Alteration of consciousness	2.26523	1.3e-47	2.02813	2.53005	1.521e-44	1.4767e-46
Phe_Nausea and vomiting	2.26199	4.15e-108	2.10395	2.43191	4.8555e-105	2.55553e-106
Phe_Abnormal chest sounds	2.26166	1.6e-05	1.56104	3.27672	0.01872	2.47292e-05
Phe_Hypoventilation	2.26144	6.43e-10	1.74576	2.92945	7.5231e-07	1.40095e-09
Phe_Thyrotoxicosis with or without goiter	2.26046	1.34e-21	1.91196	2.67247	1.5678e-18	5.70109e-21
Phe_Viral hepatitis B	2.25294	1.92e-06	1.6127	3.14734	0.0022464	3.26512e-06
Phe_Spondylolisthesis, congenital	2.238	1.85e-06	1.60719	3.11639	0.0021645	3.15985e-06
Phe_Mood disorders	2.23301	1.41e-128	2.09192	2.38362	1.6497e-125	1.0998e-126
Phe_Conjunctivitis, infectious	2.23287	1.24e-24	1.91482	2.60375	1.4508e-21	6.25345e-24
Phe_Diseases of the larynx and vocal cords	2.23141	2.12e-27	1.93009	2.57976	2.4804e-24	1.21588e-26
Phe_Changes in skin texture	2.23117	0.000761464	1.39835	3.56002	0.890913	0.000995433
Phe_Chromosomal anomalies	2.22921	0.000126556	1.47955	3.35871	0.148071	0.000178613
Phe_Encephalitis, non-infectious	2.229	9.31e-09	1.69553	2.93033	1.08927e-05	1.87482e-08
Phe_Noninflammatory disorders of vulva and perineum	2.22734	0.00324647	1.30677	3.7964	1	0.00396076
Phe_Temporomandibular joint disorders	2.22608	4.56e-09	1.70354	2.9089	5.3352e-06	9.36e-09
Phe_Type 2 diabetes with ketoacidosis	2.2222	1.04e-05	1.55815	3.16924	0.012168	1.63769e-05
Phe_Diverticulosis and diverticulitis	2.21702	1.11e-63	2.02089	2.43218	1.2987e-60	2.06143e-62
Phe_Stress fracture	2.21531	0.000253051	1.4468	3.39203	0.29607	0.000346686
Phe_Acute bronchitis and bronchiolitis	2.2147	3.14e-57	2.00847	2.4421	3.6738e-54	4.8984e-56
Phe_Functional disorders of bladder	2.21165	7.25e-23	1.88837	2.59029	8.4825e-20	3.36607e-22
Phe_Other disorders of gallbladder	2.20583	1.44e-09	1.7072	2.85009	1.6848e-06	3.04116e-09
Phe_H. pylori	2.20426	2.42e-08	1.66981	2.90977	2.8314e-05	4.719e-08
Phe_Toxic effect of corrosive aromatics, acids, and caustic alkalis	2.19439	0.0449685	1.01779	4.73117	1	0.045288
Phe_Alopecia	2.19212	3.93e-07	1.61866	2.96875	0.00045981	7.0415e-07
Phe_Appendiceal conditions	2.19152	0.0031227	1.30247	3.68741	1	0.00382172
Phe_Other diseases of the teeth and supporting structures	2.18696	8.79e-12	1.74682	2.73802	1.02843e-08	2.20693e-11
Phe_Hypopotassemia	2.18548	2.46e-74	2.00938	2.37701	2.8782e-71	6.25696e-73
Phe_Osteoarthrosis, generalized	2.18529	1.46e-36	1.93562	2.46716	1.7082e-33	1.16204e-35
Phe_Other complications of pregnancy NEC	2.18431	0.0301094	1.07808	4.42566	1	0.0316799
Phe_Giant cell arteritis	2.18277	7.73e-07	1.60162	2.97478	0.00090441	1.36412e-06
Phe_Chronic liver disease and cirrhosis	2.17921	1e-19	1.84223	2.57781	1.17e-16	3.9e-19
Phe_Disorders of the orbit	2.17767	0.000704144	1.38823	3.41605	0.823848	0.00092527
Phe_Viral hepatitis C	2.17744	1.08e-13	1.7734	2.67354	1.2636e-10	3.03022e-13
Phe_Chronic hepatitis	2.17537	0.000486883	1.4056	3.36672	0.569653	0.000650289
Phe_Systemic inflammatory response syndrome (SIRS)	2.16852	9.99e-09	1.66416	2.82573	1.16883e-05	1.998e-08
Phe_Rash and other nonspecific skin eruption	2.16822	1.56e-49	1.95695	2.40229	1.8252e-46	1.86245e-48
Phe_Excessive or frequent menstruation	2.16757	0.00934459	1.20956	3.88437	1	0.0107504
Phe_Nodular lymphoma	2.16757	0.00934459	1.20956	3.88437	1	0.0107504
Phe_Viral hepatitis	2.16604	4.01e-16	1.79815	2.60918	4.6917e-13	1.30325e-15
Phe_Poisoning by antibiotics	2.15789	1.58e-35	1.91162	2.43587	1.8486e-32	1.21618e-34
Phe_Pathologic fracture of vertebrae	2.15613	4.16e-14	1.76653	2.63164	4.8672e-11	1.20774e-13
Phe_Emphysema	2.1547	9.31e-31	1.8911	2.45503	1.08927e-27	6.01807e-30
Phe_Disorders of function of stomach	2.15269	2.59e-27	1.87369	2.47323	3.0303e-24	1.46391e-26
Phe_Other cardiac conduction disorders	2.15182	5.49e-08	1.63224	2.83679	6.4233e-05	1.04785e-07
Phe_Synovitis and tenosynovitis	2.14606	4.59e-27	1.86771	2.4659	5.3703e-24	2.54517e-26
Phe_Other diseases of respiratory system, NEC	2.14363	3.57e-22	1.83705	2.50139	4.1769e-19	1.60034e-21
Phe_Nonspecific chest pain	2.14016	1.97e-101	1.99598	2.29475	2.3049e-98	9.2196e-100
Phe_Nephritis and nephropathy without mention of glomerulonephritis	2.1393	1.91e-06	1.56444	2.92539	0.0022347	3.25284e-06
Phe_Spinal stenosis of lumbar region	2.13853	2.37e-27	1.86379	2.45377	2.7729e-24	1.34607e-26
Phe_Barrett's esophagus	2.13804	5.64e-06	1.54004	2.96824	0.0065988	9.08926e-06
Phe_Ulceration of the lower GI tract	2.13804	5.64e-06	1.54004	2.96824	0.0065988	9.08926e-06
Phe_End stage renal disease	2.13491	1.32e-09	1.67084	2.72789	1.5444e-06	2.79277e-09
Phe_Other acquired musculoskeletal deformity	2.13443	1.3e-22	1.83371	2.48448	1.521e-19	5.91829e-22
Phe_Cholelithiasis and cholecystitis	2.13236	1.23e-22	1.83244	2.48137	1.4391e-19	5.64353e-22
Phe_Congenital anomalies of the integument	2.13218	0.000932991	1.36181	3.33836	1	0.00120752
Phe_Disorders of muscle, ligament, and fascia	2.12825	1.08e-11	1.71167	2.64622	1.2636e-08	2.70578e-11
Phe_Left bundle branch block	2.12787	2.36e-17	1.7869	2.5339	2.7612e-14	8.12118e-17
Phe_Pathologic fracture	2.12776	4.21e-14	1.74922	2.58822	4.9257e-11	1.21923e-13
Phe_Symptoms and disorders of the joints	2.1274	1.17e-66	1.95251	2.31796	1.3689e-63	2.40158e-65
Phe_Disorders of acoustic nerve	2.12576	7.72e-06	1.52756	2.95821	0.0090324	1.2289e-05
Phe_Stricture of artery	2.1187	5.57e-10	1.67119	2.68604	6.5169e-07	1.22729e-09
Phe_Open-angle glaucoma	2.11787	6.49e-34	1.87622	2.39065	7.5933e-31	4.71634e-33
Phe_Other intestinal obstruction	2.11678	1.86e-16	1.77061	2.53062	2.1762e-13	6.23553e-16
Phe_Adult failure to thrive	2.10355	3.34e-10	1.66798	2.65286	3.9078e-07	7.55861e-10
Phe_Diseases of thymus gland	2.10263	0.00396747	1.26813	3.48627	1	0.00479539
Phe_Fracture of neck of femur	2.09189	1.42e-20	1.79052	2.44398	1.6614e-17	5.74879e-20
Phe_Diaphragmatic hernia	2.09041	3.17e-59	1.9123	2.28511	3.7089e-56	5.53567e-58
Phe_Diseases of pancreas	2.08937	6.82e-19	1.77568	2.45847	7.9794e-16	2.52513e-18
Phe_Decreased white blood cell count	2.08931	6.47e-11	1.67491	2.60625	7.5699e-08	1.53548e-10
Phe_Hemarthrosis	2.08807	0.0183965	1.1322	3.85094	1	0.020097
Phe_Neuralgia, neuritis, and radiculitis NOS	2.08736	6.06e-40	1.87173	2.32783	7.0902e-37	5.454e-39
Phe_Chronic ulcer of unspecified site	2.08728	3.08e-06	1.53224	2.84338	0.0036036	5.10425e-06
Phe_Abnormal results of other function studies (bladder, pancreas, placenta, spleen, etc)	2.08108	9.09e-06	1.50561	2.87649	0.0106353	1.43915e-05
Phe_Other peripheral nerve disorders	2.07656	2.27e-57	1.89838	2.27146	2.6559e-54	3.58905e-56
Phe_Pain in joint	2.07348	7.06e-119	1.9495	2.20534	8.2602e-116	4.589e-117
Phe_Other demyelinating diseases of central nervous system	2.06825	5.57e-05	1.45255	2.94493	0.065169	8.16654e-05
Phe_Symptoms involving respiratory system and other chest symptoms	2.06596	1.45e-15	1.72877	2.46893	1.6965e-12	4.62262e-15
Phe_Diseases of esophagus	2.06516	2.1e-99	1.93101	2.20863	2.457e-96	9.45e-98
Phe_Muscular wasting and disuse atrophy	2.06441	1.01e-13	1.70552	2.49881	1.1817e-10	2.84747e-13
Phe_Abdominal pain	2.0635	2.39e-104	1.93277	2.20308	2.7963e-101	1.27105e-102
Phe_Disorders of lacrimal system	2.06321	3.21e-44	1.86357	2.28424	3.7557e-41	3.26583e-43
Phe_Primary hypercoagulable state	2.06187	8.18e-06	1.50027	2.8337	0.0095706	1.29859e-05
Phe_Diseases of the oral soft tissues, excluding lesions specific for gingiva and tongue	2.06013	1.4e-12	1.68673	2.51618	1.638e-09	3.73121e-12
Phe_Squamous cell carcinoma	2.05985	4.42e-11	1.66145	2.55378	5.1714e-08	1.06847e-10
Phe_Epiphora	2.05688	5.28e-05	1.45002	2.91772	0.061776	7.7608e-05
Phe_Attention deficit hyperactivity disorder	2.05688	5.28e-05	1.45002	2.91772	0.061776	7.7608e-05
Phe_Displacement of intervertebral disc	2.0568	1.05e-28	1.81121	2.33568	1.2285e-25	6.23604e-28
Phe_Periapical abscess	2.05575	5.41e-06	1.50698	2.80435	0.0063297	8.75477e-06
Phe_Noninfectious gastroenteritis	2.05493	9.13e-34	1.82886	2.30894	1.06821e-30	6.55344e-33
Phe_Disorders of fluid, electrolyte, and acid-base balance	2.05482	2.34e-81	1.90847	2.2124	2.7378e-78	7.82229e-80
Phe_Other nondiabetic retinopathy	2.05363	5.76e-13	1.68857	2.49761	6.7392e-10	1.56e-12
Phe_Gastritis and duodenitis	2.05296	2.24e-63	1.88776	2.23261	2.6208e-60	4.095e-62
Phe_Subarachnoid hemorrhage (injury)	2.04666	0.00159805	1.31188	3.19299	1	0.00201913
Phe_Radiotherapy	2.04075	1.56e-06	1.52542	2.73017	0.0018252	2.68412e-06
Phe_Cervicalgia	2.04005	3.56e-73	1.88842	2.20384	4.1652e-70	8.86213e-72
Phe_Disorders of urea cycle metabolism	2.03575	4.73e-05	1.44547	2.8671	0.055341	6.9699e-05
Phe_Calcaneal spur; Exostosis NOS	2.03193	8.7e-19	1.73669	2.37736	1.0179e-15	3.21104e-18
Phe_Diseases of the jaws	2.03123	1.29e-11	1.65447	2.49379	1.5093e-08	3.19091e-11
Phe_Ill-defined descriptions and complications of heart disease	2.02749	2.1e-27	1.78437	2.30373	2.457e-24	1.21034e-26
Phe_Esophagitis, GERD and related diseases	2.02669	1.86e-94	1.89507	2.16746	2.1762e-91	7.50414e-93
Phe_Effects radiation NOS	2.02664	4.7e-19	1.73525	2.36696	5.499e-16	1.7625e-18
Phe_Inflammation of the eye	2.02296	1.03e-21	1.75124	2.33686	1.2051e-18	4.44686e-21
Phe_Retinal edema	2.02006	2.85e-06	1.5049	2.71157	0.0033345	4.75e-06
Phe_Uterine/Uterovaginal prolapse	2.01765	0.000202337	1.39335	2.92165	0.236734	0.000280159
Phe_Gingival and periodontal diseases	2.01703	8.68e-07	1.52515	2.66755	0.00101556	1.52258e-06
Phe_Unspecified diffuse connective tissue disease	2.01657	3.66e-09	1.59735	2.54583	4.2822e-06	7.57912e-09
Phe_Migraine	2.01413	1.83e-28	1.77922	2.28005	2.1411e-25	1.07593e-27
Phe_Injuries to the nervous system	2.01273	5.85e-06	1.48729	2.7238	0.0068445	9.40179e-06
Phe_Functional digestive disorders	2.01129	5.69e-22	1.74478	2.3185	6.6573e-19	2.50274e-21
Phe_Postoperative infection	2.01025	1.15e-07	1.55286	2.60235	0.00013455	2.14593e-07
Phe_Dyschromia and Vitiligo	2.00908	4.58e-21	1.73758	2.32302	5.3586e-18	1.88021e-20
Phe_Atherosclerosis of renal artery	2.00651	2.54e-06	1.50123	2.68185	0.0029718	4.24543e-06
Phe_Chemotherapy	2.00385	7.52e-12	1.64233	2.44494	8.7984e-09	1.89621e-11
Phe_Other diseases of lung	1.99983	3.77e-37	1.7975	2.22492	4.4109e-34	3.17331e-36
Phe_Osteoarthrosis NOS	1.99707	5.05e-91	1.86764	2.13546	5.9085e-88	1.9695e-89
Phe_Other disorders of bone and cartilage	1.99373	3.74e-47	1.81527	2.18972	4.3758e-44	4.2075e-46
Phe_Anorexia	1.99235	9.37e-27	1.75618	2.26028	1.09629e-23	5.09902e-26
Phe_Infection/inflammation of internal prosthetic device; implant; and graft	1.98614	1.71e-08	1.56468	2.52113	2.0007e-05	3.36818e-08
Phe_Viral infection	1.98538	4.74e-31	1.76794	2.22956	5.5458e-28	3.081e-30
Phe_Spondylosis without myelopathy	1.98256	4.19e-81	1.84793	2.12701	4.9023e-78	1.36175e-79
Phe_Hemorrhoids	1.97957	2.17e-36	1.78004	2.20146	2.5389e-33	1.71547e-35
Phe_Other headache syndromes	1.97265	1.03e-54	1.81104	2.14868	1.2051e-51	1.40128e-53
Phe_Aortic ectasia	1.96914	0.000774433	1.32651	2.9231	0.906087	0.00101126
Phe_Other symptoms/disorders or the urinary system	1.96835	5.59e-68	1.82397	2.12417	6.5403e-65	1.23402e-66
Phe_Reflux esophagitis	1.96511	8.05e-22	1.71192	2.25574	9.4185e-19	3.5013e-21
Phe_Other unspecified back disorders	1.9601	7.36e-11	1.60076	2.40011	8.6112e-08	1.73613e-10
Phe_Bronchitis	1.96001	6.49e-33	1.75519	2.18873	7.5933e-30	4.51982e-32
Phe_Electrolyte imbalance	1.95823	6.26e-65	1.81237	2.11584	7.3242e-62	1.2207e-63
Phe_Sleep disorders	1.95805	1.95e-61	1.80817	2.12036	2.2815e-58	3.45682e-60
Phe_Arthralgia/ankylosis of temporomandibular joint	1.95747	0.021336	1.10494	3.46778	1	0.0229991
Phe_Adrenal cortical steroids causing adverse effects in therapeutic use	1.95419	0.00248885	1.26597	3.01653	1	0.00307818
Phe_Anxiety disorder	1.95388	2.88e-90	1.83062	2.08544	3.3696e-87	1.053e-88
Phe_Disorders of adrenal glands	1.95125	4.91e-10	1.58074	2.4086	5.7447e-07	1.08801e-09
Phe_Acute upper respiratory infections of multiple or unspecified sites	1.94748	1.39e-58	1.79604	2.11169	1.6263e-55	2.32329e-57
Phe_GERD	1.94366	4.76e-97	1.82625	2.06861	5.5692e-94	2.06267e-95
Phe_Vascular hamartomas and non-neoplastic nevi	1.94125	1.22e-06	1.48504	2.53762	0.0014274	2.1178e-06
Phe_Herpes zoster with nervous system complications	1.93597	1.41e-05	1.43678	2.6086	0.016497	2.1996e-05
Phe_Other disorders of liver	1.93454	2.4e-30	1.72788	2.16592	2.808e-27	1.5016e-29
Phe_Dyspepsia and other specified disorders of function of stomach	1.93432	2.7e-13	1.62066	2.30869	3.159e-10	7.46809e-13
Phe_Tachycardia NOS	1.93126	2.12e-37	1.74584	2.13638	2.4804e-34	1.81051e-36
Phe_Unstable angina (intermediate coronary syndrome)	1.93109	1.52e-14	1.63274	2.28396	1.7784e-11	4.54834e-14
Phe_Subarachnoid hemorrhage	1.93109	5.72e-06	1.4532	2.56612	0.0066924	9.2055e-06
Phe_Spondylosis and allied disorders	1.93013	1.91e-57	1.78052	2.09231	2.2347e-54	3.06123e-56
Phe_Burns	1.92995	3.07e-05	1.41666	2.62922	0.035919	4.61684e-05
Phe_Stricture and stenosis of esophagus	1.92883	1.02e-09	1.56212	2.38162	1.1934e-06	2.18571e-09
Phe_Other forms of chronic heart disease	1.92748	1.93e-24	1.69919	2.18643	2.2581e-21	9.56822e-24
Phe_Disorders of mineral metabolism	1.9191	1.57e-30	1.71706	2.14491	1.8369e-27	9.98315e-30
Phe_Hypercalcemia	1.91791	4.47e-09	1.54286	2.38412	5.2299e-06	9.19139e-09
Phe_Protein-calorie malnutrition	1.91658	1.13e-31	1.71886	2.13704	1.3221e-28	7.51193e-31
Phe_Type 1 diabetes with ophthalmic manifestations	1.91652	0.0186231	1.11478	3.29488	1	0.0203067
Phe_Insulin pump user	1.91339	2.87e-22	1.67839	2.1813	3.3579e-19	1.2915e-21
Phe_Peptic ulcer (excl. esophageal)	1.91253	1.03e-13	1.61208	2.26897	1.2051e-10	2.89688e-13
Phe_Diseases due to other mycobacteria	1.91239	0.000525923	1.32558	2.75898	0.61533	0.000697653
Phe_Other retinal disorders	1.91027	1.13e-36	1.72798	2.11179	1.3221e-33	9.24545e-36
Phe_Organic or persistent insomnia	1.90882	2.54e-44	1.74326	2.09012	2.9718e-41	2.60684e-43
Phe_Acute gastritis	1.90501	1.3e-10	1.56509	2.31875	1.521e-07	3.01188e-10
Phe_E. coli	1.90298	3.97e-25	1.68478	2.14943	4.6449e-22	2.04621e-24
Phe_Hypothyroidism	1.90074	1.13e-58	1.75822	2.05481	1.3221e-55	1.94426e-57
Phe_Abnormal electrocardiogram [ECG] [EKG]	1.89862	2.52e-52	1.74819	2.06201	2.9484e-49	3.24e-51
Phe_Other and nonspecific abnormal cytological, histological and immunological findings	1.892	0.043527	1.0187	3.51394	1	0.0441688
Phe_Congestive heart failure (CHF) NOS	1.89116	3.34e-36	1.71222	2.08881	3.9078e-33	2.62268e-35
Phe_Superficial cellulitis and abscess	1.88591	4.63e-35	1.70533	2.0856	5.4171e-32	3.4949e-34
Phe_Synoviopathy	1.88357	0.000401422	1.32647	2.67464	0.469664	0.000537988
Phe_Endocarditis	1.88274	4.19e-06	1.43799	2.46504	0.0049023	6.88525e-06
Phe_Polyneuropathy in diabetes	1.88191	1.16e-18	1.63517	2.16587	1.3572e-15	4.24125e-18
Phe_Dermatophytosis / Dermatomycosis	1.87984	5.08e-36	1.70312	2.07491	5.9436e-33	3.93616e-35
Phe_Mineral deficiency NEC	1.8791	3.91e-06	1.43758	2.45623	0.0045747	6.45233e-06
Phe_Acid-base balance disorder	1.87773	1.81e-13	1.58777	2.22064	2.1177e-10	5.03017e-13
Phe_Iron deficiency anemias	1.87671	2.13e-26	1.67107	2.10765	2.4921e-23	1.13795e-25
Phe_Other symptoms involving abdomen and pelvis	1.87656	3.53e-20	1.6411	2.1458	4.1301e-17	1.4048e-19
Phe_Voice disturbance	1.87622	1.23e-14	1.59895	2.20158	1.4391e-11	3.72824e-14
Phe_Chronic bronchitis	1.87444	6.7e-22	1.64917	2.13048	7.839e-19	2.93596e-21
Phe_Other disorders of intestine	1.87401	2.69e-17	1.62022	2.16756	3.1473e-14	9.22962e-17
Phe_Heart valve replaced	1.874	1.14e-09	1.53094	2.29392	1.3338e-06	2.42951e-09
Phe_Osteitis deformans and osteopathies associated with other disorders classified elsewhere	1.8734	1.38e-06	1.45197	2.41714	0.0016146	2.38142e-06
Phe_Cancer of oropharynx	1.87174	0.0404074	1.02778	3.4087	1	0.0414344
Phe_Perforation of tympanic membrane	1.87016	0.0150438	1.12904	3.09778	1	0.0166679
Phe_Hypercoagulable state	1.86988	8.53e-05	1.36843	2.55508	0.099801	0.000122756
Phe_Swelling of limb	1.8697	7.48e-50	1.72144	2.03074	8.7516e-47	9.21221e-49
Phe_Pyelonephritis	1.86891	2.14e-10	1.54091	2.26673	2.5038e-07	4.89023e-10
Phe_Osteoarthritis; localized	1.86516	1.46e-36	1.69318	2.05461	1.7082e-33	1.16204e-35
Phe_Pyogenic arthritis	1.86429	0.00895401	1.16861	2.97411	1	0.0103725
Phe_Psychogenic disorder	1.85978	0.000304281	1.3281	2.60431	0.356009	0.000413003
Phe_Subjective visual disturbances	1.85957	5.86e-15	1.59138	2.17296	6.8562e-12	1.79953e-14
Phe_Generalized anxiety disorder	1.85822	8.77e-43	1.70071	2.03032	1.02609e-39	8.77e-42
Phe_Other conditions of brain	1.85333	1.27e-22	1.63793	2.09706	1.4859e-19	5.8043e-22
Phe_Other acute and subacute forms of ischemic heart disease	1.84938	0.000264368	1.3291	2.57333	0.309311	0.000360922
Phe_Allergic rhinitis	1.84805	6.13e-47	1.69974	2.0093	7.1721e-44	6.83057e-46
Phe_Pervasive developmental disorders	1.8474	1.38e-05	1.40079	2.43641	0.016146	2.15567e-05
Phe_Cellulitis and abscess of arm/hand	1.84477	1.61e-18	1.60912	2.11493	1.8837e-15	5.85e-18
Phe_Hematemesis	1.84186	2.25e-07	1.46166	2.32096	0.00026325	4.09409e-07
Phe_Varicose veins of lower extremity, symptomtic	1.84148	1.78e-11	1.5412	2.20026	2.0826e-08	4.37521e-11
Phe_Dermatophytosis	1.84129	6.95e-35	1.6709	2.02907	8.1315e-32	5.1793e-34
Phe_Other symptoms of respiratory system	1.84011	1.09e-74	1.72367	1.96441	1.2753e-71	2.834e-73
Phe_Carditis	1.84004	9.73e-09	1.49392	2.26636	1.13841e-05	1.95268e-08
Phe_Non-healing surgical wound	1.83456	0.00259585	1.23607	2.72282	1	0.00319364
Phe_Candidiasis of skin and nails	1.83315	7.84e-07	1.44131	2.33151	0.00091728	1.38145e-06
Phe_Back pain	1.833	9.03e-78	1.72001	1.9534	1.05651e-74	2.5155e-76
Phe_Major depressive disorder	1.83205	1.71e-50	1.6922	1.98346	2.0007e-47	2.15129e-49
Phe_Malignant neoplasm of other and ill-defined sites within the digestive organs and peritoneum	1.8318	5.02e-11	1.52919	2.1943	5.8734e-08	1.20357e-10
Phe_Nonspecific abnormal findings in stool contents	1.82834	1.26e-12	1.54775	2.1598	1.4742e-09	3.37346e-12
Phe_Pruritus and related conditions	1.8275	8.23e-22	1.61577	2.06697	9.6291e-19	3.56633e-21
Phe_Carbuncle and furuncle	1.82736	6.58e-11	1.52489	2.18983	7.6986e-08	1.55842e-10
Phe_Appendicitis	1.82553	0.0188839	1.10454	3.01716	1	0.0205527
Phe_Agorophobia, social phobia, and panic disorder	1.82271	8.18e-10	1.50492	2.2076	9.5706e-07	1.76579e-09
Phe_Other disorders of soft tissues	1.82157	7.29e-34	1.65335	2.00691	8.5293e-31	5.265e-33
Phe_Bacterial infection NOS	1.81759	3.19e-39	1.66218	1.98753	3.7323e-36	2.84908e-38
Phe_Other allied disorders of spine	1.81627	9.4e-09	1.4815	2.22669	1.0998e-05	1.88969e-08
Phe_Chronic venous insufficiency [CVI]	1.81479	7.67e-25	1.62007	2.0329	8.9739e-22	3.91873e-24
Phe_Hypoglycemia	1.81273	1.95e-12	1.536	2.13931	2.2815e-09	5.13851e-12
Phe_Other derangement of joint	1.81189	3.19e-16	1.57099	2.08972	3.7323e-13	1.0484e-15
Phe_Other acquired deformities of limbs	1.80886	1.08e-07	1.45363	2.25091	0.00012636	2.025e-07
Phe_Dislocation	1.80438	5.86e-12	1.52524	2.13462	6.8562e-09	1.49302e-11
Phe_Other disorders of circulatory system	1.80248	2.61e-18	1.57909	2.05746	3.0537e-15	9.425e-18
Phe_Fasciitis	1.80119	3.54e-10	1.49868	2.16476	4.1418e-07	7.94971e-10
Phe_Erythematous conditions	1.79926	1.82e-12	1.52809	2.11854	2.1294e-09	4.80677e-12
Phe_Transient alteration of awareness	1.79813	8.23e-13	1.53123	2.11156	9.6291e-10	2.21359e-12
Phe_Internal derangement of knee	1.79636	2.9e-09	1.48052	2.17959	3.393e-06	6.05893e-09
Phe_Abnormal movement	1.79397	6.12e-49	1.65952	1.93931	7.1604e-46	7.23273e-48
Phe_Asthma	1.78911	1.41e-36	1.6347	1.9581	1.6497e-33	1.14562e-35
Phe_Schizophrenia and other psychotic disorders	1.78712	5.98e-29	1.61396	1.97885	6.9966e-26	3.62518e-28
Phe_Dissociative disorder	1.78444	0.0435042	1.01703	3.13092	1	0.0441688
Phe_Other chronic nonalcoholic liver disease	1.77983	7.46e-17	1.5543	2.03809	8.7282e-14	2.52991e-16
Phe_Congestive heart failure; nonhypertensive	1.77913	2.46e-33	1.61974	1.9542	2.8782e-30	1.755e-32
Phe_Allergy/adverse effect of penicillin	1.77255	1.67e-21	1.57556	1.99416	1.9539e-18	7.02842e-21
Phe_Adverse drug events and drug allergies	1.77016	2.67e-14	1.52814	2.05051	3.1239e-11	7.90861e-14
Phe_Disorders of magnesium metabolism	1.76951	3.11e-19	1.56194	2.00465	3.6387e-16	1.17377e-18
Phe_Stiffness of joint	1.76752	2.44e-10	1.48178	2.10836	2.8548e-07	5.55409e-10
Phe_Contusion	1.76524	7.88e-41	1.62425	1.91848	9.2196e-38	7.37568e-40
Phe_Nonrheumatic pulmonary valve disorders	1.76314	9.5e-08	1.43161	2.17145	0.00011115	1.78411e-07
Phe_Other venous embolism and thrombosis	1.7617	3.54e-26	1.58632	1.95647	4.1418e-23	1.87412e-25
Phe_Sepsis and SIRS	1.75994	2.91e-13	1.51207	2.04844	3.4047e-10	8.01106e-13
Phe_Generalized convulsive epilepsy	1.75963	4.32e-06	1.38276	2.23922	0.0050544	7.06909e-06
Phe_Anal and rectal conditions	1.75757	1.01e-14	1.52361	2.02746	1.1817e-11	3.06935e-14
Phe_Degenerative skin conditions and other dermatoses	1.75755	3.29e-30	1.59543	1.93614	3.8493e-27	2.03667e-29
Phe_Open wound of foot except toe(s) alone	1.75285	0.000328231	1.29046	2.38093	0.38403	0.000442941
Phe_Disorders of other cranial nerves	1.75173	8.41e-05	1.32471	2.31638	0.098397	0.000121179
Phe_Hypothyroidism NOS	1.7495	1.18e-56	1.63266	1.8747	1.3806e-53	1.74759e-55
Phe_Malaise and fatigue	1.74878	4.11e-70	1.64384	1.86043	4.8087e-67	9.42882e-69
Phe_Open wound of hand except finger(s)	1.74853	0.0157901	1.11076	2.75249	1	0.0174452
Phe_Genitourinary congenital anomalies	1.7466	4.33e-10	1.46602	2.08088	5.0661e-07	9.61309e-10
Phe_Epilepsy, recurrent seizures, convulsions	1.73745	3.3e-27	1.57177	1.9206	3.861e-24	1.84737e-26
Phe_Chronic pharyngitis and nasopharyngitis	1.73404	1.51e-10	1.4652	2.0522	1.7667e-07	3.48462e-10
Phe_Cystoid macular degeneration of retina	1.73372	1.79e-05	1.34834	2.22924	0.020943	2.75929e-05
Phe_Exophthalmos	1.73356	0.0124277	1.12615	2.66859	1	0.0140081
Phe_Macular degeneration, wet	1.73255	7.48e-05	1.31998	2.27406	0.087516	0.000108178
Phe_Other arthropathies	1.72836	3.35e-34	1.58284	1.88725	3.9195e-31	2.44969e-33
Phe_Neutropenia	1.72242	9.69e-05	1.31043	2.26394	0.113373	0.000138429
Phe_Other disorders of ear	1.72234	0.00463445	1.18215	2.50939	1	0.00553861
Phe_Hypertension	1.71929	4.54e-65	1.61536	1.8299	5.3118e-62	9.00305e-64
Phe_Torticollis	1.71786	0.00902767	1.14444	2.5786	1	0.0104475
Phe_Acute pharyngitis	1.71722	3.36e-15	1.50105	1.96452	3.9312e-12	1.04553e-14
Phe_Palpitations	1.71203	5.27e-32	1.56546	1.87233	6.1659e-29	3.52337e-31
Phe_Chromosomal anomalies and genetic disorders	1.71194	0.0177567	1.09761	2.67011	1	0.0194526
Phe_Respiratory failure, insufficiency, arrest	1.71093	2.28e-15	1.49814	1.95394	2.6676e-12	7.17097e-15
Phe_Other conditions of brain, NOS	1.70921	3.32e-32	1.56377	1.86817	3.8844e-29	2.23241e-31
Phe_Esophageal atresia/tracheoesophageal fistula	1.70837	0.0385126	1.02872	2.83706	1	0.0397002
Phe_Acute pain	1.70522	8.81e-19	1.51511	1.91918	1.03077e-15	3.24142e-18
Phe_Edema	1.70363	1.15e-41	1.57703	1.84039	1.3455e-38	1.0939e-40
Phe_Chronic kidney disease, Stage I or II	1.70349	1.54e-06	1.37085	2.11684	0.0018018	2.65361e-06
Phe_Empyema and pneumothorax	1.69941	0.000138647	1.29373	2.2323	0.162217	0.000195207
Phe_Hypermetropia	1.69783	5.7e-15	1.48664	1.93903	6.669e-12	1.755e-14
Phe_Dysphagia	1.69742	1.81e-37	1.56524	1.84076	2.1177e-34	1.55713e-36
Phe_Anemia of chronic disease	1.69702	1.57e-18	1.50814	1.90955	1.8369e-15	5.72243e-18
Phe_Urinary incontinence	1.69661	6.92e-39	1.56705	1.83687	8.0964e-36	6.08752e-38
Phe_Symptoms involving cardiovascular system	1.69129	8.2e-29	1.5419	1.85514	9.594e-26	4.94536e-28
Phe_Complications of transplants and reattached limbs	1.68976	2.35e-06	1.35905	2.10093	0.0027495	3.95612e-06
Phe_Ingrowing nail	1.68486	1.4e-14	1.47525	1.92426	1.638e-11	4.2e-14
Phe_Chondrocalcinosis	1.68193	1.53e-07	1.3851	2.04237	0.00017901	2.81906e-07
Phe_Other infectious and parasitic diseases	1.67956	3.95e-07	1.37456	2.05223	0.00046215	7.06651e-07
Phe_Arterial embolism and thrombosis	1.67733	6.01e-05	1.30287	2.15941	0.070317	8.80063e-05
Phe_Sciatica	1.67185	4.67e-18	1.4883	1.87805	5.4639e-15	1.66582e-17
Phe_Abnormal heart sounds	1.66664	2.23e-17	1.48107	1.87547	2.6091e-14	7.69646e-17
Phe_Iron deficiency anemias, unspecified or not due to blood loss	1.66566	9.15e-26	1.51427	1.83219	1.07055e-22	4.80067e-25
Phe_Influenza	1.66511	9.5e-10	1.41416	1.9606	1.1115e-06	2.0432e-09
Phe_Bacterial pneumonia	1.66298	5.01e-12	1.43943	1.92125	5.8617e-09	1.28265e-11
Phe_Arthropathy NOS	1.66141	1.36e-49	1.55342	1.7769	1.5912e-46	1.64041e-48
Phe_Convulsions	1.66121	9.81e-24	1.50456	1.83418	1.14777e-20	4.66573e-23
Phe_Other mental disorder	1.65667	1.67e-10	1.419	1.93416	1.9539e-07	3.84626e-10
Phe_Hemoptysis	1.6541	0.000235563	1.26496	2.16296	0.275609	0.000324627
Phe_Impaction of intestine	1.6536	3.29e-05	1.30416	2.09666	0.038493	4.91609e-05
Phe_Heart transplant/surgery	1.64941	0.00419686	1.17097	2.32332	1	0.00504659
Phe_Gastrointestinal hemorrhage	1.64743	8.53e-16	1.4588	1.86046	9.9801e-13	2.74179e-15
Phe_Heart failure with preserved EF [Diastolic heart failure]	1.6474	1.17e-07	1.36963	1.98152	0.00013689	2.17978e-07
Phe_Nevus, non-neoplastic	1.64637	2.63e-08	1.38122	1.96241	3.0771e-05	5.09454e-08
Phe_Bipolar	1.64158	1.04e-19	1.47509	1.82686	1.2168e-16	4.04252e-19
Phe_Encounter for long-term (current) use of aspirin	1.64104	5.3e-26	1.49672	1.79928	6.201e-23	2.79324e-25
Phe_Dizziness and giddiness (Light-headedness and vertigo)	1.63928	2.04e-46	1.53194	1.75414	2.3868e-43	2.2517e-45
Phe_Phlebitis and thrombophlebitis of lower extremities	1.63815	6.23e-05	1.28655	2.08585	0.072891	9.07733e-05
Phe_Cough	1.63484	6.02e-46	1.52781	1.74936	7.0434e-43	6.46183e-45
Phe_Symptoms involving digestive system	1.63332	5.33e-14	1.43735	1.856	6.2361e-11	1.53221e-13
Phe_Abnormal weight gain	1.63053	0.000108379	1.27299	2.08851	0.126803	0.000153888
Phe_Poisoning by hormones and synthetic substitutes	1.62824	1.92e-05	1.30204	2.03616	0.022464	2.94417e-05
Phe_Mycoses	1.62735	0.039873	1.02279	2.58925	1	0.0409223
Phe_Other disorders of eye	1.62665	2.86e-14	1.43495	1.84396	3.3462e-11	8.42872e-14
Phe_Overweight, obesity and other hyperalimentation	1.62512	2.3e-32	1.49965	1.76109	2.691e-29	1.57368e-31
Phe_Nonrheumatic mitral valve disorders	1.62393	6.07e-23	1.47475	1.78819	7.1019e-20	2.82944e-22
Phe_Disorders of phosphorus metabolism	1.6232	2.76e-07	1.3494	1.95255	0.00032292	4.99876e-07
Phe_Basal cell carcinoma	1.62266	5.6e-07	1.34244	1.96138	0.0006552	9.92727e-07
Phe_Degeneration of macula and posterior pole of retina	1.62222	1.67e-14	1.43365	1.83559	1.9539e-11	4.98444e-14
Phe_Contracture of joint	1.6212	2.63e-05	1.29417	2.03086	0.030771	3.97045e-05
Phe_Mitral valve stenosis and aortic valve stenosis	1.62119	2.25e-05	1.29661	2.02702	0.026325	3.42773e-05
Phe_Cardiac conduction disorders	1.62086	1.45e-36	1.50382	1.74701	1.6965e-33	1.16204e-35
Phe_Encounter for long-term (current) use of antibiotics	1.62071	0.0186113	1.08404	2.42306	1	0.0203067
Phe_Fracture of vertebral column without mention of spinal cord injury	1.62024	7.3e-12	1.41133	1.86008	8.541e-09	1.84471e-11
Phe_Acquired foot deformities	1.61845	1.01e-13	1.42565	1.83732	1.1817e-10	2.84747e-13
Phe_Blindness and low vision	1.61842	5.66e-12	1.41122	1.85604	6.6222e-09	1.4459e-11
Phe_Intestinal infection due to C. difficile	1.61721	9.67e-07	1.33423	1.96021	0.00113139	1.69117e-06
Phe_Hereditary and idiopathic peripheral neuropathy	1.61135	2.52e-19	1.45214	1.78801	2.9484e-16	9.57273e-19
Phe_Viral warts & HPV	1.60721	1.23e-07	1.34808	1.91615	0.00014391	2.28429e-07
Phe_Heart failure with reduced EF [Systolic or combined heart failure]	1.60608	2.13e-07	1.34285	1.92092	0.00024921	3.88783e-07
Phe_Diseases of hard tissues of teeth	1.6041	0.000279045	1.24321	2.06977	0.326483	0.000380073
Phe_Diverticulosis	1.60332	5.95e-33	1.48393	1.7323	6.9615e-30	4.16856e-32
Phe_Traumatic arthropathy	1.59998	0.00540506	1.14896	2.22805	1	0.00640722
Phe_Muscle weakness	1.59903	5.41e-14	1.41493	1.80707	6.3297e-11	1.5514e-13
Phe_Anomalies of pupillary function	1.59767	0.030884	1.04405	2.44484	1	0.0323784
Phe_HIV infection, symptomatic	1.59767	0.030884	1.04405	2.44484	1	0.0323784
Phe_Type 2 diabetes with ophthalmic manifestations	1.59159	3.94e-11	1.3866	1.82688	4.6098e-08	9.58378e-11
Phe_Ectropion or entropion	1.59095	0.0013646	1.19735	2.11393	1	0.0017392
Phe_Obstructive chronic bronchitis	1.58748	6.96e-16	1.41895	1.77601	8.1432e-13	2.2495e-15
Phe_Abnormal granulation tissue	1.58606	0.00495792	1.1497	2.18803	1	0.00591312
Phe_Retinal detachments and defects	1.58596	6.09e-05	1.26583	1.98704	0.071253	8.89551e-05
Phe_Dermatophytosis of nail	1.58331	5.75e-27	1.4561	1.72164	6.7275e-24	3.17335e-26
Phe_Other nonspecific findings on examination of urine	1.58213	3.06e-11	1.38186	1.81143	3.5802e-08	7.45875e-11
Phe_Encounter for long-term (current) use of anticoagulants, antithrombotics, aspirin	1.58089	4.33e-23	1.4438	1.73099	5.0661e-20	2.03458e-22
Phe_Abnormal serum enzyme levels	1.57929	2.34e-14	1.40438	1.77598	2.7378e-11	6.94873e-14
Phe_Chronic pancreatitis	1.57682	0.0238152	1.06234	2.34044	1	0.0255093
Phe_Otitis media and Eustachian tube disorders	1.57474	1.55e-05	1.28168	1.93481	0.018135	2.40837e-05
Phe_ASCVD	1.57433	0.00418021	1.15405	2.14767	1	0.00503174
Phe_Deep vein thrombosis [DVT]	1.57354	4.63e-09	1.35217	1.83117	5.4171e-06	9.48704e-09
Phe_Symptoms of the muscles	1.57332	9.11e-24	1.44025	1.71869	1.06587e-20	4.35049e-23
Phe_Angina pectoris	1.57302	4.79e-22	1.43479	1.72457	5.6043e-19	2.12284e-21
Phe_Acute sinusitis	1.57189	5.88e-10	1.36227	1.81377	6.8796e-07	1.29073e-09
Phe_Fever of unknown origin	1.56874	1.25e-21	1.43032	1.72055	1.4625e-18	5.37684e-21
Phe_Corneal opacity	1.56661	0.0111412	1.10769	2.21566	1	0.0126802
Phe_Pulmonary collapse; interstitial and compensatory emphysema	1.56576	5.09e-22	1.42942	1.7151	5.9553e-19	2.24728e-21
Phe_Acquired toe deformities	1.56324	1.11e-07	1.3255	1.84362	0.00012987	2.07792e-07
Phe_Abnormal findings on exam of gastrointestinal tract/ abdominal area	1.56189	5.25e-06	1.28919	1.89227	0.0061425	8.50762e-06
Phe_Purpura and other hemorrhagic conditions	1.56045	6.94e-11	1.36513	1.78371	8.1198e-08	1.64036e-10
Phe_Abnormal results of function study of kidney	1.56044	0.00168409	1.18212	2.05985	1	0.0021187
Phe_Senile dementia	1.56005	1.18e-07	1.32335	1.83908	0.00013806	2.19491e-07
Phe_Diseases of white blood cells	1.55815	3.73e-21	1.42108	1.70844	4.3641e-18	1.53665e-20
Phe_Acute pancreatitis	1.55792	5.16e-06	1.28751	1.88512	0.0060372	8.385e-06
Phe_Vitamin deficiency	1.55515	4.67e-30	1.44136	1.67791	5.4639e-27	2.87574e-29
Phe_Tobacco use disorder	1.55461	1.23e-19	1.41318	1.7102	1.4391e-16	4.7495e-19
Phe_Cardiac congenital anomalies	1.55396	0.00130634	1.18773	2.03312	1	0.00166675
Phe_Hypertrophy of breast (Gynecomastia)	1.55315	0.00376137	1.15311	2.09198	1	0.00455098
Phe_Spinal stenosis	1.553	7.14e-20	1.4129	1.70699	8.3538e-17	2.80329e-19
Phe_Schizophrenia	1.54845	1.11e-11	1.36489	1.7567	1.2987e-08	2.775e-11
Phe_Deficiency anemias	1.54844	2.02e-06	1.29288	1.85452	0.0023634	3.43019e-06
Phe_Neurological disorders	1.54628	1.92e-44	1.45465	1.64367	2.2464e-41	2.00571e-43
Phe_Cellulitis and abscess of leg, except foot	1.54411	6.28e-11	1.35552	1.75893	7.3476e-08	1.49341e-10
Phe_Atherosclerosis	1.54352	3.91e-16	1.39037	1.71354	4.5747e-13	1.27785e-15
Phe_Thyroid cancer	1.54259	0.00918925	1.11329	2.13743	1	0.010603
Phe_Disorders of lipoid metabolism	1.5407	7.22e-44	1.44954	1.63759	8.4474e-41	7.28224e-43
Phe_Disorder of skin and subcutaneous tissue NOS	1.53851	3.3e-19	1.40012	1.69058	3.861e-16	1.24148e-18
Phe_Corns and callosities	1.53663	7.49e-06	1.27331	1.8544	0.0087633	1.19554e-05
Phe_Osteoarthrosis, localized, primary	1.53571	1.08e-20	1.40335	1.68057	1.2636e-17	4.3875e-20
Phe_Secondary malignancy of lymph nodes	1.53568	0.0325121	1.03638	2.27554	1	0.0339635
Phe_Dental caries	1.53249	3.73e-05	1.25107	1.87721	0.043641	5.55229e-05
Phe_Pericarditis	1.53226	2.28e-05	1.25767	1.86681	0.026676	3.46892e-05
Phe_Hyposmolality and/or hyponatremia	1.53014	2.59e-19	1.39454	1.67891	3.0303e-16	9.8068e-19
Phe_Peripheral retinal degenerations	1.52885	0.0106245	1.10389	2.1174	1	0.0121156
Phe_Acute, but ill-defined cerebrovascular disease	1.52835	2.82e-07	1.2999	1.79695	0.00032994	5.09167e-07
Phe_Personal history of diseases of digestive system	1.5283	8.74e-08	1.30839	1.78517	0.000102258	1.64932e-07
Phe_Joint effusions	1.52543	2.24e-12	1.35575	1.71635	2.6208e-09	5.85e-12
Phe_Nonspecific elevation of levels of transaminase or lactic acid dehydrogenase [LDH]	1.52519	8.8e-05	1.23509	1.88344	0.10296	0.000126486
Phe_Type 1 diabetes with neurological manifestations	1.52145	0.0160148	1.0813	2.14077	1	0.0176767
Phe_Cardiac arrest and ventricular fibrillation	1.52129	0.00884085	1.11124	2.08266	1	0.0102617
Phe_Disturbance of skin sensation	1.51987	5.5e-19	1.38604	1.66662	6.435e-16	2.04936e-18
Phe_Epilepsy	1.517	3.47e-08	1.3082	1.75911	4.0599e-05	6.67747e-08
Phe_Cellulitis and abscess of face/neck	1.51691	0.0112864	1.09895	2.09383	1	0.012833
Phe_Disorders of refraction and accommodation; blindness and low vision	1.51673	3.1e-16	1.37248	1.67614	3.627e-13	1.02169e-15
Phe_Benign neoplasm of other endocrine glands and related structures	1.51365	0.0410753	1.01694	2.25295	1	0.0420686
Phe_Symptoms involving nervous and musculoskeletal systems	1.51317	3.01e-24	1.39696	1.63904	3.5217e-21	1.47971e-23
Phe_Symbolic dysfunction	1.51162	1.98e-05	1.25035	1.82748	0.023166	3.02824e-05
Phe_Peripheral or central vertigo	1.50795	1.05e-10	1.33125	1.7081	1.2285e-07	2.44721e-10
Phe_Peritonitis and retroperitoneal infections	1.50723	0.0110242	1.09848	2.06807	1	0.0125592
Phe_Sialoadenitis	1.50635	0.0311254	1.03786	2.18631	1	0.0325731
Phe_Other specified gastritis	1.50584	9.8e-11	1.33022	1.70465	1.1466e-07	2.2978e-10
Phe_Dermatochalasis	1.50557	0.0119578	1.09428	2.07145	1	0.0135175
Phe_Localized superficial swelling, mass, or lump	1.50166	0.0091435	1.10613	2.03863	1	0.0105606
Phe_Allergies, other	1.50132	6.81e-08	1.29532	1.74008	7.9677e-05	1.29556e-07
Phe_Skin cancer	1.49999	1.17e-11	1.33417	1.68642	1.3689e-08	2.91876e-11
Phe_Effects of other external causes	1.49652	1.37e-07	1.28815	1.7386	0.00016029	2.53623e-07
Phe_Seborrheic keratosis	1.49585	7.5e-20	1.37184	1.63107	8.775e-17	2.93478e-19
Phe_Cirrhosis of liver without mention of alcohol	1.49182	0.000743856	1.18242	1.88219	0.870312	0.000974593
Phe_Other diseases of blood and blood-forming organs	1.49091	1.86e-06	1.2652	1.7569	0.0021762	3.1723e-06
Phe_Myopia	1.49003	1.46e-05	1.2442	1.78443	0.017082	2.27457e-05
Phe_Other disorders of arteries and arterioles	1.48957	6.32e-08	1.28931	1.72095	7.3944e-05	1.2043e-07
Phe_Keloid scar	1.48905	0.016125	1.07661	2.0595	1	0.0177815
Phe_Cardiomyopathy	1.48627	8.54e-09	1.29871	1.70092	9.9918e-06	1.7257e-08
Phe_Lymphadenitis	1.48549	2.3e-08	1.29296	1.70668	2.691e-05	4.49249e-08
Phe_Pneumonitis due to inhalation of food or vomitus	1.48511	0.000180897	1.2074	1.8267	0.211649	0.000251964
Phe_Mitral valve disease	1.48451	8.08e-11	1.31777	1.67236	9.4536e-08	1.89831e-10
Phe_Hyperosmolality and/or hypernatremia	1.48293	1.04e-06	1.26602	1.737	0.0012168	1.81341e-06
Phe_Abdominal hernia	1.48042	1.27e-15	1.34471	1.62984	1.4859e-12	4.07096e-15
Phe_Second degree AV block	1.47874	0.0119355	1.09004	2.00604	1	0.0135053
Phe_Hammer toe (acquired)	1.47608	7.03e-08	1.28121	1.70059	8.2251e-05	1.33524e-07
Phe_Duodenal ulcer	1.47474	0.0140183	1.08173	2.01055	1	0.0156352
Phe_Delirium dementia and amnestic and other cognitive disorders	1.47282	1.03e-30	1.37894	1.5731	1.2051e-27	6.62143e-30
Phe_Cramp of limb	1.47143	0.00198645	1.15192	1.87957	1	0.00248307
Phe_Psoriasis vulgaris	1.47073	0.00365263	1.13388	1.90764	1	0.004424
Phe_Personal history of diseases of blood and blood-forming organs	1.46982	0.00164775	1.15638	1.86822	1	0.00207744
Phe_Partial epilepsy	1.46678	4.71e-05	1.21968	1.76395	0.055107	6.94918e-05
Phe_Chronic ulcer of skin	1.46669	3.08e-09	1.29222	1.66471	3.6036e-06	6.40071e-09
Phe_Iron deficiency anemia secondary to blood loss (chronic)	1.46644	6.11e-05	1.21609	1.76833	0.071487	8.91359e-05
Phe_Poisoning by psychotropic agents	1.46321	4.07e-05	1.21996	1.75497	0.047619	6.04302e-05
Phe_Corneal edema	1.46276	0.00925755	1.09844	1.94792	1	0.0106713
Phe_Fluid overload	1.46265	0.00413573	1.1279	1.89675	1	0.00498333
Phe_Nonspecific abnormal findings on radiological and other examination of musculoskeletal system	1.46203	0.00118548	1.1621	1.83938	1	0.00152084
Phe_Poisoning by water, mineral, and uric acid metabolism drugs	1.46158	0.0300387	1.03735	2.0593	1	0.031634
Phe_Other nutritional deficiency	1.46072	0.00128031	1.15987	1.83961	1	0.00163534
Phe_Atherosclerosis of aorta	1.45749	3.7e-08	1.27453	1.66672	4.329e-05	7.10837e-08
Phe_Other deficiency anemia	1.45634	2.99e-06	1.24384	1.70514	0.0034983	4.96918e-06
Phe_Psoriasis and related disorders	1.45608	0.0267626	1.04421	2.03042	1	0.0283625
Phe_Atrioventricular block, complete	1.4547	0.00227056	1.14355	1.85053	1	0.00282612
Phe_Constipation	1.45352	4.55e-18	1.3356	1.58184	5.3235e-15	1.63298e-17
Phe_Cardiac and circulatory congenital anomalies	1.45266	0.000523941	1.17631	1.79394	0.613011	0.000695813
Phe_Hemorrhage of gastrointestinal tract	1.45257	1.99e-08	1.27503	1.65483	2.3283e-05	3.9e-08
Phe_Primary open angle glaucoma	1.45071	1.03e-09	1.28739	1.63474	1.2051e-06	2.20311e-09
Phe_Other disorders of middle ear and mastoid	1.4506	0.0314879	1.03356	2.0359	1	0.0329231
Phe_Hyperglyceridemia	1.44906	4.36e-06	1.23695	1.69755	0.0051012	7.12458e-06
Phe_Glaucoma	1.44863	1.04e-17	1.3309	1.57678	1.2168e-14	3.61068e-17
Phe_Fracture of clavicle or scapula	1.44792	0.00255797	1.13841	1.84158	1	0.00315367
Phe_Congenital anomalies of urinary system	1.44782	7.8e-05	1.20498	1.7396	0.09126	0.000112667
Phe_Cerebral edema and compression of brain	1.44669	0.0132857	1.08	1.93788	1	0.0149034
Phe_Chronic sinusitis	1.4453	1.71e-10	1.29079	1.6183	2.0007e-07	3.93065e-10
Phe_Small kidney	1.44321	0.0189102	1.06241	1.9605	1	0.0205622
Phe_Shortness of breath	1.4411	3.06e-27	1.34872	1.5398	3.5802e-24	1.72125e-26
Phe_Hypotension	1.4399	1.27e-11	1.29571	1.60013	1.4859e-08	3.14809e-11
Phe_Disorders of optic nerve and visual pathways	1.43932	0.0025701	1.13591	1.82378	1	0.00316528
Phe_Benign neoplasm of unspecified sites	1.43893	0.00593826	1.11033	1.86479	1	0.00698268
Phe_Non-Hodgkins lymphoma	1.43789	0.00941838	1.09312	1.89141	1	0.010814
Phe_Cataract	1.43761	3.01e-24	1.34038	1.54189	3.5217e-21	1.47971e-23
Phe_Abnormal results of function study of thyroid	1.43561	4.13e-05	1.20774	1.70647	0.048321	6.12433e-05
Phe_Fracture of ankle and foot	1.43436	0.000105287	1.19532	1.72121	0.123186	0.000150044
Phe_Heart valve disorders	1.43426	6.32e-15	1.30996	1.57035	7.3944e-12	1.93571e-14
Phe_Benign neoplasm of colon	1.4336	4.82e-15	1.31003	1.56884	5.6394e-12	1.48797e-14
Phe_Cardiac arrest	1.43344	0.00907454	1.09374	1.87865	1	0.0104913
Phe_Other alveolar and parietoalveolar pneumonopathy	1.43236	0.0213552	1.05479	1.94507	1	0.0229991
Phe_Paroxysmal supraventricular tachycardia	1.43068	4.43e-05	1.20474	1.699	0.051831	6.54432e-05
Phe_Postinflammatory pulmonary fibrosis	1.43032	5.34e-05	1.20234	1.70153	0.062478	7.83915e-05
Phe_Other disorders of bladder	1.42604	2.01e-09	1.26987	1.60142	2.3517e-06	4.22208e-09
Phe_Cerebral atherosclerosis	1.42354	2.44e-07	1.24491	1.62781	0.00028548	4.42605e-07
Phe_Other signs and symptoms involving emotional state	1.42286	6.12e-06	1.22119	1.65784	0.0071604	9.82222e-06
Phe_Unspecified osteomyelitis	1.42182	0.00335449	1.12387	1.79877	1	0.00408828
Phe_Type 1 diabetes	1.42066	1.29e-07	1.24707	1.6184	0.00015093	2.39192e-07
Phe_Solitary pulmonary nodule	1.419	3.04e-06	1.22511	1.64358	0.0035568	5.04511e-06
Phe_Cellulitis and abscess of foot, toe	1.41886	2.71e-06	1.22595	1.64214	0.0031707	4.52311e-06
Phe_Viral pneumonia	1.41785	0.0387808	1.01816	1.97445	1	0.0399064
Phe_Disorders of parathyroid gland	1.41594	0.00228609	1.13238	1.77051	1	0.00284243
Phe_Staphylococcus infections	1.41481	2.43e-05	1.20426	1.66217	0.028431	3.68755e-05
Phe_Spontaneous ecchymoses	1.41456	0.0420147	1.0126	1.97608	1	0.0427826
Phe_Diseases of nail, NOS	1.4143	4.2e-06	1.22016	1.63933	0.004914	6.89201e-06
Phe_Anal and rectal polyp	1.41385	0.00404271	1.11651	1.79037	1	0.00487626
Phe_Other dyspnea	1.40851	4.02e-14	1.28883	1.5393	4.7034e-11	1.17e-13
Phe_Encounter for long-term (current) use of anticoagulants	1.40827	3.6e-10	1.26535	1.56733	4.212e-07	8.05354e-10
Phe_Arrhythmia (cardiac) NOS	1.40811	4.05e-11	1.27207	1.55869	4.7385e-08	9.81056e-11
Phe_Prurigo and Lichen	1.4075	0.000697624	1.15514	1.715	0.81622	0.000918133
Phe_Calculus of bile duct	1.40657	0.0259358	1.04178	1.8991	1	0.0275112
Phe_Blood in stool	1.40531	1.11e-06	1.22553	1.61147	0.0012987	1.92972e-06
Phe_Cholecystitis without cholelithiasis	1.40507	0.00432961	1.11233	1.77484	1	0.0051849
Phe_Cerebrovascular disease	1.40489	2.55e-21	1.30953	1.50718	2.9835e-18	1.05798e-20
Phe_Disorders of iron metabolism	1.40042	0.0418025	1.01257	1.93684	1	0.0426669
Phe_Macular puckering of retina	1.40029	0.00398464	1.11349	1.76094	1	0.00481118
Phe_Hypothermia/Chills	1.39838	0.0238305	1.0455	1.87037	1	0.0255093
Phe_Cachexia	1.39771	0.0327706	1.02781	1.90073	1	0.0342031
Phe_Other and unspecified disc disorder	1.39446	0.000850337	1.147	1.69532	0.994894	0.00110544
Phe_Morbid obesity	1.39135	6.44e-06	1.20537	1.60602	0.0075348	1.03216e-05
Phe_Type 2 diabetes with neurological manifestations	1.38864	1.09e-10	1.25686	1.53423	1.2753e-07	2.53539e-10
Phe_Atherosclerosis of the extremities	1.38742	1.45e-07	1.22801	1.56752	0.00016965	2.67587e-07
Phe_Symptoms concerning nutrition, metabolism, and development	1.38399	7.46e-09	1.23959	1.54522	8.7282e-06	1.51007e-08
Phe_Visual disturbances	1.38185	3.77e-10	1.24884	1.52903	4.4109e-07	8.40171e-10
Phe_Calculus of lower urinary tract	1.38017	0.0334882	1.02551	1.85748	1	0.0347968
Phe_Difficulty in walking	1.37852	1.52e-08	1.23347	1.54063	1.7784e-05	3.00405e-08
Phe_Retinal vascular changes and abnomalities	1.37453	2.66e-05	1.18495	1.59445	0.031122	4.01057e-05
Phe_Coma	1.37338	0.00177123	1.12564	1.67563	1	0.00221878
Phe_Mild cognitive impairment	1.3707	2.86e-12	1.25463	1.49751	3.3462e-09	7.4031e-12
Phe_Encephalopathy, not elsewhere classified	1.37047	4.24e-12	1.25358	1.49825	4.9608e-09	1.08789e-11
Phe_Methicillin resistant Staphylococcus aureus	1.36793	0.0146125	1.06378	1.75903	1	0.0162361
Phe_Other anemias	1.36631	2.14e-21	1.28108	1.4572	2.5038e-18	8.94214e-21
Phe_Peptic ulcer, site unspecified	1.36568	0.00557856	1.09556	1.70241	1	0.00659951
Phe_Abnormal findings examination of lungs	1.36489	3.28e-15	1.26326	1.47469	3.8376e-12	1.02336e-14
Phe_Disorders of calcium/phosphorus metabolism	1.36308	5.43e-06	1.19274	1.55775	0.0063531	8.775e-06
Phe_Presbyopia	1.35876	8.19e-07	1.20287	1.53485	0.00095823	1.44095e-06
Phe_Other dyschromia	1.35834	2.2e-08	1.22016	1.51216	2.574e-05	4.30435e-08
Phe_Bundle branch block	1.35617	0.000111815	1.16195	1.58284	0.130824	0.000158382
Phe_Chronic airway obstruction	1.35216	3.19e-14	1.25082	1.46172	3.7323e-11	9.37764e-14
Phe_Open wounds of head; neck; and trunk	1.35211	7.51e-06	1.1849	1.54293	0.0087867	1.1971e-05
Phe_Diseases of sebaceous glands	1.35123	6.36e-05	1.1659	1.56603	0.074412	9.25522e-05
Phe_Ventral hernia	1.35122	0.00121182	1.12603	1.62144	1	0.00154954
Phe_Renal failure	1.35035	2.49e-12	1.24149	1.46876	2.9133e-09	6.45965e-12
Phe_Psychosis	1.34615	3.85e-09	1.21938	1.4861	4.5045e-06	7.94444e-09
Phe_Other abnormal glucose	1.34245	1.05e-09	1.22126	1.47566	1.2285e-06	2.24179e-09
Phe_Hyperparathyroidism	1.34084	0.0054826	1.09014	1.6492	1	0.00649256
Phe_Other symptoms	1.34039	1.12e-08	1.21218	1.48216	1.3104e-05	2.22857e-08
Phe_Cellulitis and abscess of trunk	1.33926	0.0119212	1.06654	1.68172	1	0.0135022
Phe_Congenital musculoskeletal deformities of spine	1.33912	0.0386753	1.01532	1.76617	1	0.0398329
Phe_Other specified cardiac dysrhythmias	1.33852	1.31e-12	1.23491	1.45081	1.5327e-09	3.49932e-12
Phe_Hallucinations	1.33472	0.00199201	1.11146	1.60284	1	0.00248736
Phe_Sepsis	1.33202	2.18e-06	1.183	1.4998	0.0025506	3.69117e-06
Phe_Cholelithiasis	1.33051	2.6e-05	1.16473	1.51988	0.03042	3.93023e-05
Phe_Atopic/contact dermatitis due to other or unspecified	1.32996	2.99e-09	1.21039	1.46134	3.4983e-06	6.23583e-09
Phe_Elevated white blood cell count	1.32686	1.59e-05	1.16693	1.50871	0.018603	2.46071e-05
Phe_Scar conditions and fibrosis of skin	1.3252	0.000281311	1.13839	1.54266	0.329134	0.000382714
Phe_Fracture of ribs	1.32214	0.000997642	1.11958	1.56134	1	0.00128835
Phe_Respiratory failure	1.32156	3.38e-05	1.15836	1.50774	0.039546	5.04413e-05
Phe_Viral Enteritis	1.3189	0.0291944	1.02843	1.69141	1	0.0308003
Phe_Occlusion and stenosis of precerebral arteries	1.31857	1.14e-10	1.21224	1.43423	1.3338e-07	2.64643e-10
Phe_Vitamin B-complex deficiencies	1.31817	5.43e-10	1.20805	1.43833	6.3531e-07	1.1987e-09
Phe_Aphasia/speech disturbance	1.30475	3e-07	1.17851	1.44452	0.000351	5.39171e-07
Phe_Tinnitus	1.30365	0.000381166	1.12624	1.50902	0.445964	0.000512603
Phe_Decubitus ulcer	1.30256	0.000572882	1.12065	1.514	0.670272	0.000757369
Phe_Pneumonia	1.30131	4.2e-08	1.18437	1.42979	4.914e-05	8.04255e-08
Phe_Macular degeneration, dry	1.29932	0.0175541	1.04681	1.61274	1	0.0192487
Phe_Dementias	1.29542	2.39e-16	1.21771	1.37809	2.7963e-13	7.92153e-16
Phe_Proteinuria	1.29504	0.00315843	1.09076	1.53758	1	0.00385738
Phe_Personality disorders	1.29406	0.0127841	1.05638	1.58521	1	0.0143683
Phe_Other hypertrophic and atrophic conditions of skin	1.29388	1.94e-05	1.14963	1.45623	0.022698	2.97094e-05
Phe_Abnormal involuntary movements	1.29036	2.32e-06	1.16083	1.43434	0.0027144	3.91124e-06
Phe_Extrapyramidal disease and abnormal movement disorders	1.28963	9.18e-05	1.1353	1.46494	0.107406	0.000131607
Phe_Disorders resulting from impaired renal function	1.28855	0.00773896	1.06924	1.55284	1	0.00904554
Phe_Myeloproliferative disease	1.28809	0.0244096	1.03324	1.60581	1	0.0260558
Phe_Other specified diseases of sebaceous glands	1.28585	0.000208396	1.12586	1.46857	0.243823	0.000288207
Phe_Open wounds of extremities	1.28285	0.000422039	1.11697	1.47335	0.493786	0.000564326
Phe_Hydronephrosis	1.27636	0.00586145	1.07299	1.51829	1	0.00692018
Phe_Secondary hypothyroidism	1.27259	0.0442768	1.00619	1.60951	1	0.0448518
Phe_Benign neoplasm of skin	1.27227	1.28e-05	1.14184	1.41759	0.014976	2.00482e-05
Phe_Hypotension NOS	1.27224	3.19e-06	1.14967	1.40789	0.0037323	5.27907e-06
Phe_Injury, NOS	1.27181	9.8e-09	1.17147	1.38075	1.1466e-05	1.96336e-08
Phe_Sensorineural hearing loss	1.27049	4.38e-06	1.14709	1.40715	0.0051246	7.14728e-06
Phe_Hypertensive heart disease	1.2695	4.36e-07	1.15726	1.39262	0.00051012	7.76438e-07
Phe_Disorders of vitreous body	1.26413	2.17e-05	1.13452	1.40855	0.025389	3.31017e-05
Phe_Other persistent mental disorders due to conditions classified elsewhere	1.25962	2.38e-07	1.15403	1.37487	0.00027846	4.32391e-07
Phe_Supraventricular premature beats	1.25868	0.0138428	1.04798	1.51174	1	0.0154542
Phe_Senile cataract	1.25647	6.13e-09	1.16338	1.35701	7.1721e-06	1.24949e-08
Phe_Respiratory abnormalities	1.25096	0.014701	1.04501	1.49749	1	0.0163189
Phe_Transient cerebral ischemia	1.24881	6.41e-07	1.14421	1.36296	0.00074997	1.1346e-06
Phe_Hypovolemia	1.24731	7.9e-08	1.15064	1.35209	9.243e-05	1.49806e-07
Phe_Complications of cardiac/vascular device, implant, and graft	1.24585	0.0116437	1.05026	1.47787	1	0.0132135
Phe_Intracranial hemorrhage	1.24438	0.0244301	1.02861	1.5054	1	0.0260558
Phe_Cerebral ischemia	1.24033	2.99e-07	1.14225	1.34683	0.00034983	5.382e-07
Phe_Abnormal function study of cardiovascular system	1.23723	1.62e-07	1.14252	1.3398	0.00018954	2.97551e-07
Phe_Primary/intrinsic cardiomyopathies	1.2353	0.000311995	1.10124	1.38569	0.365034	0.000422983
Phe_Paralytic ileus	1.23463	0.0494584	1.0005	1.52356	1	0.0494584
Phe_Hearing loss	1.23397	1.71e-06	1.13214	1.34496	0.0020007	2.93358e-06
Phe_Acidosis	1.2311	0.00220625	1.07765	1.4064	1	0.00275193
Phe_Superficial injury without mention of infection	1.22972	0.000201353	1.1027	1.37138	0.235583	0.000279293
Phe_Abnormal glucose	1.22786	9.51e-05	1.10759	1.36119	0.111267	0.000136023
Phe_Other tests	1.22536	0.000173041	1.10204	1.36247	0.202458	0.000241597
Phe_Nonspecific abnormal findings on radiological and other examination of other intrathoracic organs (echocardiogram, etc)	1.21445	0.0120758	1.04349	1.41341	1	0.0136377
Phe_Otalgia	1.21318	0.0212424	1.02925	1.42999	1	0.0229276
Phe_Septicemia	1.2126	0.00107047	1.08034	1.36106	1	0.00137783
Phe_Hemorrhage of rectum and anus	1.21181	0.00349009	1.06524	1.37854	1	0.0042447
Phe_Pulmonary congestion and hypostasis	1.21117	0.00812662	1.05097	1.39579	1	0.0094797
Phe_Dermatitis due to solar radiation	1.21092	0.01819	1.03309	1.41937	1	0.01989
Phe_Inflammation of eyelids	1.2064	0.00286568	1.06642	1.36477	1	0.00351452
Phe_Other abnormal blood chemistry	1.20636	2.91e-05	1.10479	1.31727	0.034047	4.38185e-05
Phe_Flatulence	1.20437	0.0141978	1.03803	1.39735	1	0.0158054
Phe_Chronic Kidney Disease, Stage III	1.20375	0.00483462	1.05808	1.36948	1	0.00577195
Phe_Nonrheumatic aortic valve disorders	1.19783	0.00337412	1.06165	1.35148	1	0.00410793
Phe_Neoplasm of uncertain behavior	1.18695	0.0335872	1.0134	1.39023	1	0.0348687
Phe_Hyperpotassemia	1.18485	0.00587319	1.05016	1.33683	1	0.00692705
Phe_Occlusion of cerebral arteries	1.18267	0.000250134	1.0811	1.29378	0.292657	0.000343091
Phe_Hypertensive heart and/or renal disease	1.17837	0.00019327	1.08094	1.28458	0.226126	0.000268877
Phe_Pleurisy; pleural effusion	1.17471	0.00577548	1.04779	1.317	1	0.00682557
Phe_Thrombocytopenia	1.17204	0.0131513	1.03383	1.32873	1	0.0147668
Phe_Cardiomegaly	1.17156	0.00156925	1.06203	1.29239	1	0.00198489
Phe_Other disorders of the kidney and ureters	1.16996	0.000512107	1.07081	1.27828	0.599165	0.00068087
Phe_Other ill-defined and unknown causes of morbidity and mortality	1.16194	0.00991287	1.03668	1.30234	1	0.0113373
Phe_Develomental delays and disorders	1.14962	0.0494177	1.00036	1.32115	1	0.0494584
Phe_Cerebral artery occlusion, with cerebral infarction	1.13827	0.0133351	1.0273	1.26122	1	0.0149445
Phe_Peripheral vascular disease	1.1259	0.0410978	1.00481	1.26159	1	0.0420686
Phe_Mixed hyperlipidemia	1.1243	0.00822623	1.03073	1.22637	1	0.00958634
Phe_Impacted cerumen	1.11919	0.0435256	1.00328	1.24849	1	0.0441688
Phe_Pain in limb	0.965114	5.22e-16	0.963157	0.971804	6.1074e-13	1.6918e-15
Phe_Essential hypertension	0.954853	3.23e-30	0.903487	0.984637	3.7791e-27	2.01016e-29
Phe_Circulatory disease NEC	0.943624	0.00593331	0.893412	0.962382	1	0.00698268
Phe_Diabetes mellitus	0.942276	2.29e-20	0.935485	0.963483	2.6793e-17	9.14437e-20
Phe_Vascular dementia	0.93495	0.000401908	0.932476	0.935938	0.470232	0.000538023
Phe_Obesity	0.923857	3.77e-12	0.834902	0.979332	4.4109e-09	9.69429e-12
Phe_Malignant neoplasm, other	0.907582	0.0305713	0.831224	0.990955	1	0.0321121
Phe_Type 2 diabetes	0.901475	1.48e-16	0.873619	0.9424	1.7316e-13	4.9902e-16
Phe_Vitamin D deficiency	0.885464	0.000286304	0.773427	0.927412	0.323238	0.000504271
Phe_Neoplasm of uncertain behavior of skin	0.865025	0.0348546	0.756025	0.98974	1	0.0361524
Phe_Ischemic Heart Disease	0.858847	0.00223325	0.785471	0.922585	1	0.00278264
Phe_Syncope and collapse	0.85295	1.71394e-05	0.793291	0.917096	0.0193504	3.67878e-05
Phe_Memory loss	0.84236	1.11e-12	0.841038	0.845328	1.2987e-09	2.97867e-12
Phe_Altered mental status	0.834784	4.23e-55	0.815839	0.844192	4.9491e-52	5.82247e-54
Phe_Cardiac dysrhythmias	0.834751	1.14e-25	0.753478	0.911484	1.3338e-22	5.928e-25
Phe_Coronary atherosclerosis	0.827603	9.37e-08	0.772062	0.887141	0.000109629	1.76536e-07
Phe_Hypercholesterolemia	0.803559	9.10785e-10	0.749239	0.861817	1.02828e-06	3.62069e-09
Phe_First degree AV block	0.787223	0.0357384	0.629679	0.984184	1	0.0369707
Phe_Sleep apnea	0.786982	8.17e-08	0.721018	0.858981	9.5589e-05	1.54425e-07
Phe_Retention of urine	0.78009	1.55e-05	0.697002	0.873084	0.018135	2.40837e-05
Phe_Hydrocephalus	0.778124	0.0213791	0.628426	0.963481	1	0.0229991
Phe_Hyperlipidemia	0.768847	1.57124e-19	0.726253	0.813939	1.77393e-16	1.81013e-18
Phe_Carcinoma in situ of skin	0.763964	0.0166943	0.612801	0.952415	1	0.0183403
Phe_Atrial fibrillation and flutter	0.760318	3.64e-09	0.694161	0.83278	4.2588e-06	7.55106e-09
Phe_Open wound or laceration of eye or eyelid	0.759988	0.0449783	0.581142	0.993873	1	0.045288
Phe_Nonspecific abnormal findings on radiological and other examination of skull and head	0.75532	0.00108137	0.638338	0.89374	1	0.00139033
Phe_Congenital anomalies of great vessels	0.749535	0.0082511	0.605192	0.928305	1	0.00960576
Phe_Colorectal cancer	0.745799	0.0331361	0.569424	0.976805	1	0.0345229
Phe_Aortic aneurysm	0.745723	0.00185963	0.619897	0.897088	1	0.00232703
Phe_Other abnormality of urination	0.745124	7.45e-05	0.644184	0.861881	0.087165	0.000107877
Phe_Acute renal failure	0.738835	0.0204637	0.728589	0.746367	1	0.0221281
Phe_Transient mental disorders due to conditions classified elsewhere	0.738189	0.0310099	0.56024	0.972659	1	0.0324812
Phe_Abnormality of gait	0.734711	6.97e-07	0.724738	0.736481	0.00081549	1.23186e-06
Phe_Right bundle branch block	0.727843	0.000505709	0.608534	0.870543	0.59168	0.000673128
Phe_Cardiac pacemaker/device in situ	0.718441	9.19e-05	0.608725	0.847932	0.107523	0.000131607
Phe_Urticaria	0.718239	0.0248441	0.537924	0.958997	1	0.0264492
Phe_Pain, swelling or discharge of eye	0.702765	0.00115192	0.568122	0.869318	1	0.00147941
Phe_Facial weakness	0.697104	0.0328775	0.500434	0.971066	1	0.034284
Phe_Chronic Kidney Disease, Stage IV	0.693408	0.0113129	0.52233	0.920519	1	0.0128506
Phe_Eustachian tube disorders	0.688662	0.00867091	0.521246	0.909851	1	0.0100744
Phe_Cancer within the respiratory system	0.682028	0.026807	0.486065	0.956994	1	0.0283838
Phe_Skull and face fracture and other intercranial injury	0.679363	0.000257939	0.55214	0.8359	0.301789	0.000352969
Phe_Shock	0.666145	0.0215765	0.471058	0.942028	1	0.0231814
Phe_Crushing or internal injury to organs	0.656229	0.0305752	0.447971	0.961305	1	0.0321121
Phe_Erythematosquamous dermatosis	0.646989	0.000704629	0.502913	0.83234	0.824416	0.00092527
Phe_Visual field defects	0.635121	0.000166947	0.501432	0.804453	0.195328	0.000233367
Phe_Poisoning by agents primarily affecting the cardiovascular system	0.634194	0.00286206	0.470151	0.855474	1	0.00351375
Phe_Seborrheic dermatitis	0.633708	1.11e-06	0.527443	0.761382	0.0012987	1.92972e-06
Phe_Strabismus (not specified as paralytic)	0.627436	0.0180675	0.426337	0.923391	1	0.0197745
Phe_Suicidal ideation or attempt	0.625668	0.0062755	0.446986	0.875778	1	0.00737182
Phe_Folate-deficiency anemia	0.606666	0.0223635	0.395098	0.931527	1	0.0240049
Phe_Paranoid disorders	0.604907	0.000390944	0.45817	0.798639	0.457404	0.000525149
Phe_Corneal opacity and other disorders of cornea	0.603738	4.26e-06	0.486894	0.748622	0.0049842	6.98067e-06
Phe_Flat foot	0.596266	0.0300229	0.373762	0.951228	1	0.031634
Phe_Suicidal ideation	0.596044	0.0203102	0.385014	0.92274	1	0.0220436
Phe_Other benign neoplasm of connective and other soft tissue	0.590536	0.00940275	0.396834	0.878788	1	0.0108067
Phe_Parkinson's disease	0.589908	6.18e-17	0.521263	0.667592	7.2306e-14	2.10192e-16
Phe_Other chronic ischemic heart disease, unspecified	0.579287	1.05e-19	0.514914	0.651709	1.2285e-16	4.06788e-19
Phe_Secondary thrombocytopenia	0.573969	0.00299046	0.397838	0.828079	1	0.0036637
Phe_Psychophysical visual disturbances	0.570003	0.024326	0.349467	0.929711	1	0.0259922
Phe_Other disorders of lipoid metabolism	0.561024	1.99e-05	0.430173	0.731676	0.023283	3.03956e-05
Phe_Leukemia	0.559378	0.0121761	0.355191	0.880944	1	0.0137377
Phe_Dermatomycoses	0.556827	0.043577	0.315334	0.983264	1	0.0441812
Phe_Cardiac defibrillator in situ	0.552827	2.56e-05	0.419506	0.728517	0.029952	3.87979e-05
Phe_Cancer of stomach	0.544293	0.0429755	0.302006	0.980954	1	0.0437229
Phe_Dysmetabolic syndrome X	0.53712	0.00119222	0.368825	0.782206	1	0.00152782
Phe_Conductive hearing loss	0.533854	0.00791783	0.335925	0.848402	1	0.00924537
Phe_Septic shock	0.524248	0.0206766	0.303366	0.905954	1	0.0223376
Phe_Aneurysm and dissection of heart	0.522937	0.00103863	0.354978	0.770367	1	0.00133832
Phe_Fuchs' dystrophy	0.511088	0.000824632	0.344874	0.757409	0.964819	0.00107321
Phe_Malignant neoplasm of kidney, except pelvis	0.505413	0.000667467	0.341146	0.748775	0.780936	0.000879433
Phe_Crystal arthropathies	0.493076	0.00533697	0.29983	0.810875	1	0.00633292
Phe_Microscopic hematuria	0.4877	1.31e-06	0.364606	0.652351	0.0015327	2.26396e-06
Phe_Separation of retinal layers	0.479696	0.00174328	0.302861	0.759783	1	0.00218845
Phe_Diseases of spleen	0.467902	0.025081	0.24075	0.909378	1	0.026677
Phe_Aphakia and other disorders of lens	0.465854	7.07e-10	0.365403	0.59392	8.2719e-07	1.53183e-09
Phe_Melanomas of skin	0.460559	0.00162192	0.284385	0.745872	1	0.00204708
Phe_Polycythemia, secondary	0.454381	0.0145087	0.241399	0.855274	1	0.0161361
Phe_Urinary obstruction	0.446632	4.74e-07	0.326387	0.611177	0.00055458	8.42827e-07
Phe_Bladder neck obstruction	0.432697	9.44e-06	0.29868	0.626845	0.0110448	1.49053e-05
Phe_Throat pain	0.432285	0.000120825	0.28189	0.66292	0.141365	0.000170937
Phe_Disorders of the globe	0.427002	0.000259357	0.270479	0.674103	0.303448	0.000354495
Phe_Acute periodontitis	0.424482	0.0487981	0.181001	0.995493	1	0.0488816
Phe_Gout and other crystal arthropathies	0.413845	1.78e-15	0.332997	0.51432	2.0826e-12	5.62865e-15
Phe_Parasomnia	0.408977	0.00244442	0.22937	0.729224	1	0.00302963
Phe_Cholelithiasis with acute cholecystitis	0.405066	0.000313809	0.247779	0.662197	0.367157	0.00042495
Phe_Gout	0.403315	5.21e-20	0.332093	0.489812	6.0957e-17	2.05936e-19
Phe_Stricture/obstruction of ureter	0.398905	7.26e-14	0.313567	0.507468	8.4942e-11	2.0617e-13
Phe_Corneal degenerations	0.391768	1.56e-05	0.256076	0.59936	0.018252	2.42069e-05
Phe_Open wound of toe(s)	0.385911	0.00120698	0.216834	0.686826	1	0.00154504
Phe_Kidney replaced by transpant	0.381585	0.00636403	0.190996	0.762354	1	0.00746832
Phe_Benign neoplasm of eye, uveal	0.379969	0.00244886	0.203175	0.710601	1	0.00303192
Phe_Secondary/extrinsic cardiomyopathies	0.378882	0.000249345	0.225409	0.636852	0.291734	0.000342873
Phe_Disorders of sweat glands	0.377449	0.00143858	0.207307	0.687229	1	0.0018295
Phe_Abdominal aortic aneurysm	0.36764	7.83e-13	0.279596	0.483409	9.1611e-10	2.11085e-12
Phe_Disorders of carbohydrate transport and metabolism	0.364053	0.00152122	0.194936	0.67989	1	0.00192831
Phe_Ventricular fibrillation and flutter	0.349411	0.000945684	0.187335	0.651707	1	0.0012226
Phe_Congenital deformities of feet	0.345962	0.0242681	0.1374	0.871102	1	0.025954
Phe_Gouty arthropathy	0.332871	7.04e-10	0.23464	0.472226	8.2368e-07	1.52816e-09
Phe_Intestinal disaccharidase deficiencies and disaccharide malabsorption	0.323379	0.000367046	0.173775	0.601777	0.429444	0.000494182
Phe_Congenital anomaly of gallbladder, bile ducts, liver, pancreas	0.304843	0.00269903	0.140288	0.662415	1	0.00331709
Phe_Nephritis and nephropathy with pathological lesion	0.292147	0.000875716	0.141529	0.603053	1	0.00113591
Phe_Labyrinthitis	0.282708	2.86e-06	0.166562	0.479844	0.0033462	4.75989e-06
Phe_Pituitary hypofunction	0.238709	0.0167448	0.0738176	0.771927	1	0.0183785
Phe_Other specified peripheral vascular diseases	0.217312	4.08e-10	0.134657	0.350702	4.7736e-07	9.07529e-10
Phe_Anemia in neoplastic disease	0.211692	0.000233346	0.09259	0.484	0.273015	0.000321951
Phe_Hypoparathyroidism	0.211548	7.01e-05	0.0983721	0.454932	0.082017	0.000101884
Phe_Cancer of urinary organs (incl. kidney and bladder)	0.204396	1.86e-13	0.133911	0.311982	2.1762e-10	5.15687e-13
Phe_Disorders of diaphragm	0.194313	1.38e-07	0.105622	0.357476	0.00016146	2.55071e-07
Phe_Neoplasm of uncertain behavior of breast	0.192643	0.00138918	0.0701854	0.528762	1	0.00176859
Phe_Jaundice (not of newborn)	0.188101	1.77e-05	0.0876998	0.403444	0.020709	2.73206e-05
Phe_Type 1 diabetes with renal manifestations	0.173457	0.00313958	0.0542441	0.554664	1	0.00383836
Phe_Cancer of connective tissue	0.14267	0.000140084	0.0523688	0.38868	0.163898	0.000196993
Phe_Disorders of iris and ciliary body	0.132118	5.1e-11	0.0722186	0.241698	5.967e-08	1.22025e-10
Phe_Cardiogenic shock	0.117603	0.000273403	0.0371352	0.372437	0.319882	0.000372822
Phe_Other specified congenital anomalies of nervous system	0.113546	0.00250712	0.0277003	0.465432	1	0.0030975
Phe_Inguinal hernia	0.0954306	1.84e-28	0.0629464	0.144679	2.1528e-25	1.0764e-27
Phe_Cerebral cysts	0.0920841	0.000886241	0.0225679	0.375732	1	0.00114829
Phe_Benign neoplasm of pituitary gland and craniopharyngeal duct (pouch)	0.0907634	0.000822349	0.0222505	0.370238	0.962148	0.00107143
Phe_Malignant neoplasm of bladder	0.0800822	2.52e-08	0.0329489	0.19464	2.9484e-05	4.89767e-08
Phe_Symptoms involving skin and other integumentary tissue	0	0.0394702	0.00324209	0.867979	1	0.0405444
Phe_Arthropod-borne diseases	0	0.0284996	0.00271114	0.72031	1	0.0300944
Phe_Other disorders of testis	0	0.0102028	0.00161031	0.421174	1	0.0116575
Phe_Benign neoplasm of male genital organs	0	0.0098646	0.00158453	0.414281	1	0.0112931
Phe_Cancer of prostate	0	2.11e-06	7.62e-05	0.0195137	0.0024687	3.57783e-06
Phe_Urethritis and urethral syndrome	0	0.0258013	0.00257074	0.681634	1	0.0273934
Phe_Testicular dysfunction	0	8.38e-05	0.000238837	0.0612754	0.098046	0.000120895
Phe_Testicular hypofunction	0	1.91e-05	0.00014751	0.0377968	0.022347	2.93268e-05
Phe_Hydrocele	0	0.000625326	0.000491069	0.126432	0.731631	0.000824838
Phe_Gastrointestinal malfunction arising from mental factors	0	0.0372662	0.00313964	0.839311	1	0.0384492
Phe_Hypotony of eye	0	0.0195705	0.00222492	0.587029	1	0.0212604
Phe_Other disorders of male genital organs	0	0.000201473	0.000323667	0.0831375	0.235723	0.000279293
Phe_Nasal polyps	0	0.00954163	0.00155957	0.40761	1	0.0109341
Phe_Eating disorder	0	0.00954163	0.00155957	0.40761	1	0.0109341
Phe_Benign neoplasm of lymph nodes	0	0.0187423	0.0021761	0.573751	1	0.0204176
Phe_Keratoconus	0	0.0141128	0.0018863	0.495293	1	0.0157257
Phe_Benign neoplasm of lip, oral cavity, and pharynx	0	0.0473181	0.00359378	0.967045	1	0.0474804
Phe_Disorders of penis	0	0.000391883	0.000411982	0.105953	0.458503	0.000525806
Phe_Acromegaly and gigantism	0	0.0352332	0.00304346	0.812473	1	0.0364804
Phe_Complex regional/central pain syndrome	0	0.0213872	0.00232939	0.615512	1	0.0229991
Phe_Nervous system congenital anomalies	0	0.0418647	0.00335143	0.898671	1	0.0426669
Phe_Pyoderma	0	0.0204506	0.00227596	0.600934	1	0.0221281
Phe_Other disorders of prostate	0	0.000549366	0.000467491	0.120322	0.642758	0.000727926
Phe_Inflammatory diseases of prostate	0	0.000213338	0.000330328	0.0848564	0.249605	0.000294694
Phe_Prostatitis	0	0.000249685	0.000349483	0.0898009	0.292131	0.000342877
Phe_Acute prostatitis	0	0.00230488	0.000827252	0.213991	1	0.00286274
Phe_Chondromalacia	0	0.0204506	0.00227596	0.600934	1	0.0221281
Phe_Mobitz II AV block	0	0.0444721	0.00346838	0.931607	1	0.0448554
Phe_Cancer of bladder	0	0.000745976	0.000525477	0.135356	0.872792	0.000976277
Phe_Apnea	0	0.0165325	0.0020417	0.537284	1	0.0181796
Phe_Benign neoplasm of thyroid glands	0	0.00640106	0.00129426	0.337002	1	0.00750424
Phe_Lung disease due to external agents	0	0.0117275	0.00172234	0.451191	1	0.0132957
Phe_Chronic prostatitis	0	0.00429572	0.0010816	0.280788	1	0.00514959
Phe_Malignant neoplasm of small intestine, including duodenum	0	0.0418647	0.00335143	0.898671	1	0.0426669
Phe_Redundant prepuce and phimosis/BXO	0	0.00169939	0.000729036	0.188326	1	0.00213564
Phe_Chronic venous hypertension	0	0.0372662	0.00313964	0.839311	1	0.0384492
Phe_Liver replaced by transplant	0	0.0135853	0.00185106	0.485799	1	0.0151812
Phe_Lumbosacral spondylolysis, congenital	0	0.0204506	0.00227596	0.600934	1	0.0221281
Phe_Acute rheumatic heart disease	0	0.0394702	0.00324209	0.867979	1	0.0405444
Phe_Iatrogenic pulmonary embolism and infarction	0	0.0333542	0.00295299	0.787294	1	0.0346883
Phe_Broken tooth	0	0.0444721	0.00346838	0.931607	1	0.0448554
Phe_Chronic periodontitis	0	0.0372662	0.00313964	0.839311	1	0.0384492
Phe_Cancer of hypopharynx	0	0.0418647	0.00335143	0.898671	1	0.0426669
Phe_Secondary malignant neoplasm of liver	0	0.0473181	0.00359378	0.967045	1	0.0474804
Phe_Sexual and gender identity disorders	0	0.0023517	0.00083427	0.215828	1	0.0029178
Phe_Decreased libido	0	0.0418647	0.00335143	0.898671	1	0.0426669
Phe_Endometrial hyperplasia	0	0.0245857	0.00250585	0.66381	1	0.0261979
Phe_Disorders of external ear	0	0.00678161	0.00132906	0.346235	1	0.00794243
Phe_Acquired coagulation factor deficiency	0	0.0444721	0.00346838	0.931607	1	0.0448554
Phe_Elevated prostate specific antigen [PSA]	0	1.06e-05	0.000122819	0.0314593	0.012402	1.66694e-05
Phe_Hyperplasia of prostate	0	1.58e-08	2.11e-05	0.00539479	1.8486e-05	3.11737e-08
Phe_Erectile dysfunction [ED]	0	9.57e-06	0.000119118	0.0305097	0.0111969	1.50902e-05
Phe_Orchitis and epididymitis	0	0.00429572	0.0010816	0.280788	1	0.00514959
Phe_Lymphoid leukemia	0	0.00893789	0.00151192	0.394889	1	0.0103641
Phe_Lymphoid leukemia, chronic	0	0.00440407	0.00109359	0.283948	1	0.00526867
Phe_Neoplasm of uncertain behavior of male genital organs	0	0.0271032	0.00263908	0.70044	1	0.0286716
Phe_Benign neoplasm of parathyroid gland	0	0.0126092	0.00178439	0.467858	1	0.0141854
Phe_Chronic glomerulonephritis, NOS	0	0.0352332	0.00304346	0.812473	1	0.0364804
Phe_Anomalous atrioventricular excitation	0	0.0444721	0.00346838	0.931607	1	0.0448554
Phe_Ankylosing spondylitis	0	0.0258013	0.00257074	0.681634	1	0.0273934
Phe_Cancer of tongue	0	0.0444721	0.00346838	0.931607	1	0.0448554
Phe_Cancer of other male genital organs	0	0.0126092	0.00178439	0.467858	1	0.0141854
Phe_Seborrhea	0	0.0333542	0.00295299	0.787294	1	0.0346883
Phe_Autism	0	0.0135853	0.00185106	0.485799	1	0.0151812
Phe_Pneumoconiosis	0	0.0165325	0.0020417	0.537284	1	0.0181796
Phe_Acute pericarditis	0	0.0165325	0.0020417	0.537284	1	0.0181796
Phe_Balanoposthitis	0	0.00838532	0.00146708	0.382936	1	0.00975231
Phe_Toxic effect of (non-ethyl) alcohol and petroleum and other solvents	0	0.0473181	0.00359378	0.967045	1	0.0474804
Phe_Cancer of liver and intrahepatic bile duct	0	0.00741257	0.00138491	0.361069	1	0.00867271
Phe_Other inflammatory disorders of male genital organs	0	0.0284996	0.00271114	0.72031	1	0.0300944
Phe_Lagophthalmos	0	0.0135853	0.00185106	0.485799	1	0.0151812

## Sheet: Fig. 4F middle (Subphenotype 3)
Phenotypes	odds_ratio	p_value	ci_lower	ci_upper	p_bonferroni	p_fdr
Phe_Pneumoconiosis	20.9255	3.32e-12	8.89109	49.2491	3.34988e-09	2.20387e-11
Phe_Benign neoplasm of male genital organs	13.8775	2.71e-15	7.22835	26.643	2.73439e-12	2.25983e-14
Phe_Toxic effect of (non-ethyl) alcohol and petroleum and other solvents	13.1083	2.09e-07	4.96171	34.6304	0.000210881	6.98281e-07
Phe_Disorders of external ear	11.7869	1.6e-17	6.68222	20.7913	1.6144e-14	1.81393e-16
Phe_Nephrotic syndrome without mention of glomerulonephritis	11.3149	1.4e-06	4.22297	30.3166	0.0014126	4.07089e-06
Phe_Crushing injury	10.4246	4.17e-07	4.20549	25.8406	0.000420753	1.31076e-06
Phe_Embolism and thrombosis of abdominal aorta	9.92647	8.3e-07	3.98446	24.7297	0.00083747	2.47772e-06
Phe_Non-proliferative glomerulonephritis	9.91099	0.000495154	2.7267	36.0244	0.49961	0.000887407
Phe_Testicular dysfunction	7.88589	5.23e-77	6.3418	9.80592	5.27707e-74	6.59634e-75
Phe_Dermatomycoses	7.84478	4.93e-19	4.98746	12.3391	4.97437e-16	6.63249e-18
Phe_Malignant neoplasm of other urinary organs	7.43281	0.000700268	2.33028	23.7081	0.70657	0.00120988
Phe_Polyneuropathy due to drugs	6.8016	2.36e-05	2.79679	16.541	0.0238124	5.75179e-05
Phe_Anomalies of respiratory system, congenital	6.68837	0.00157017	2.05896	21.7266	1	0.00245628
Phe_Pneumonia due to fungus (mycoses)	6.54162	0.000499802	2.27195	18.8353	0.5043	0.000894149
Phe_Hypotony of eye	6.38942	1.04e-08	3.3857	12.058	1.04936e-05	4.31835e-08
Phe_Vitamin A deficiency	5.94761	0.000364789	2.23123	15.8541	0.368072	0.000676985
Phe_Cancer of of nasal cavities	5.9459	0.00113994	2.03149	17.4028	1	0.00184623
Phe_Lung disease due to external agents	5.52099	7.9e-10	3.20199	9.51949	7.9711e-07	3.81392e-09
Phe_Testicular hypofunction	5.49457	1.13e-93	4.6698	6.46501	1.14017e-90	3.80057e-91
Phe_Anomalous atrioventricular excitation	5.35718	2.11e-05	2.47154	11.6119	0.0212899	5.18002e-05
Phe_Acquired coagulation factor deficiency	5.35718	2.11e-05	2.47154	11.6119	0.0212899	5.18002e-05
Phe_Appendicitis	5.22589	1.11e-10	3.16203	8.63685	1.11999e-07	6.22217e-10
Phe_Bacteremia	5.02815	7.57e-30	3.80423	6.64584	7.63813e-27	2.7279e-28
Phe_Arthralgia/ankylosis of temporomandibular joint	4.86435	5.89e-08	2.74588	8.61726	5.94301e-05	2.16898e-07
Phe_Complex regional/central pain syndrome	4.84138	7.12e-07	2.59533	9.03117	0.000718408	2.15738e-06
Phe_Chronic prostatitis	4.78658	4.21e-13	3.1344	7.30964	4.24789e-10	2.97055e-12
Phe_Nystagmus and other irregular eye movements	4.76028	0.000109782	2.15903	10.4956	0.11077	0.000234186
Phe_Bronchopneumonia and lung abscess	4.69318	1.74e-10	2.91932	7.54487	1.75566e-07	9.38856e-10
Phe_Periodontitis (acute or chronic)	4.63555	3.97e-07	2.56223	8.38656	0.000400573	1.25494e-06
Phe_Urethral stricture due to infecton	4.62672	0.000339515	2.00156	10.6949	0.342571	0.000640319
Phe_Inguinal hernia	4.50756	4.72e-89	3.88939	5.22399	4.76248e-86	9.52496e-87
Phe_Secondary malignancy of bone	4.42733	6.44e-10	2.76182	7.09721	6.49796e-07	3.16974e-09
Phe_Appendiceal conditions	4.3496	3.06e-08	2.58516	7.31833	3.08754e-05	1.18615e-07
Phe_Kidney replaced by transpant	4.18314	1.11e-10	2.70815	6.46148	1.11999e-07	6.22217e-10
Phe_Cerebral cysts	4.07903	5.23e-09	2.54471	6.53848	5.27707e-06	2.3145e-08
Phe_Hereditary disturbances in tooth structure	4.05612	0.000423804	1.86196	8.8359	0.427618	0.000769098
Phe_Disorders of penis	4.02955	4.22e-26	3.1117	5.21812	4.25798e-23	1.12052e-24
Phe_Juvenile osteochondrosis	3.96438	0.00179824	1.66958	9.41334	1	0.00278489
Phe_Type 1 diabetes with renal manifestations	3.93541	2.49e-07	2.33843	6.62303	0.000251241	8.18375e-07
Phe_Hyperplasia of prostate	3.89496	6.27e-290	3.61991	4.19091	6.32643e-287	6.32643e-287
Phe_Symptoms involving skin and other integumentary tissue	3.89061	0.000229403	1.88858	8.01495	0.231468	0.000452085
Phe_Malignant neoplasm of head, face, and neck	3.85028	1.88e-08	2.40656	6.16008	1.89692e-05	7.46819e-08
Phe_Other specified diffuse diseases of connective tissue	3.82126	0.00783924	1.42248	10.2652	1	0.0103667
Phe_Acute appendicitis	3.79865	1.03e-08	2.40545	5.99877	1.03927e-05	4.2945e-08
Phe_Hemarthrosis	3.76137	1.64e-05	2.05891	6.87155	0.0165476	4.1369e-05
Phe_Sexual and gender identity disorders	3.67087	2.51e-12	2.55092	5.28252	2.53259e-09	1.67721e-11
Phe_Acute periodontitis	3.62676	4.84e-06	2.08752	6.30098	0.00488356	1.30927e-05
Phe_Congenital deformities of feet	3.62676	4.84e-06	2.08752	6.30098	0.00488356	1.30927e-05
Phe_Chronic venous hypertension	3.6125	0.000377016	1.77964	7.33304	0.380409	0.00069616
Phe_Osteitis deformans [Paget's disease of bone]	3.56774	0.00299047	1.54063	8.26201	1	0.00441785
Phe_Acute and chronic tonsillitis	3.46943	0.00157876	1.60379	7.50533	1	0.00246589
Phe_Polycythemia, secondary	3.42282	9.28e-09	2.24916	5.20892	9.36352e-06	3.93425e-08
Phe_Complications of gastrostomy, colostomy and enterostomy	3.41247	1.58e-11	2.38815	4.87614	1.59422e-08	1.00265e-10
Phe_Glycosuria or Acetonuria	3.398	9.12e-08	2.16957	5.32199	9.20208e-05	3.28646e-07
Phe_Chronic glomerulonephritis, NOS	3.37147	0.000608856	1.6827	6.75511	0.614336	0.00106841
Phe_Other disorders of prostate	3.30951	7.37e-18	2.52018	4.34607	7.43633e-15	8.74862e-17
Phe_Urethritis and urethral syndrome	3.30651	0.000236142	1.7479	6.25493	0.238267	0.000462655
Phe_Cancer of prostate	3.29226	4.06e-89	2.92967	3.69972	4.09654e-86	9.52496e-87
Phe_Cardiogenic shock	3.28292	5.7e-08	2.13722	5.04281	5.7513e-05	2.1067e-07
Phe_Apnea	3.23649	4.92e-05	1.83569	5.70625	0.0496428	0.00011334
Phe_Vitiligo	3.22608	3.6e-05	1.85087	5.62306	0.036324	8.50679e-05
Phe_Iatrogenic pulmonary embolism and infarction	3.16057	0.000964744	1.59586	6.25943	0.973427	0.00160367
Phe_Acute prostatitis	3.14487	4.79e-10	2.19257	4.51078	4.83311e-07	2.40453e-09
Phe_Other degenerative diseases of the basal ganglia	3.06879	1.37e-13	2.28021	4.13008	1.38233e-10	1.01642e-12
Phe_Benign neoplasm of eye, uveal	3.04529	1.76e-08	2.06716	4.48623	1.77584e-05	7.01913e-08
Phe_Amyloidosis	3.03401	9.57e-13	2.23685	4.11527	9.65613e-10	6.52441e-12
Phe_Arthropod-borne diseases	2.97482	0.00108639	1.54679	5.72125	1	0.00178466
Phe_Cardiac shunt/ heart septal defect	2.95669	1.85e-11	2.15498	4.05665	1.86665e-08	1.15225e-10
Phe_Ventricular fibrillation and flutter	2.93407	1.59e-08	2.02003	4.26171	1.60431e-05	6.44301e-08
Phe_Toxic effect of other substances, chiefly nonmedicinal as to source	2.83365	0.000869423	1.5349	5.23133	0.877248	0.00146697
Phe_Lipoprotein disorders	2.80188	8.29e-12	2.08504	3.76519	8.36461e-09	5.43156e-11
Phe_Breast conditions, congenital or relating to hormones	2.79248	7.59e-10	2.01341	3.87301	7.65831e-07	3.68188e-09
Phe_Prostatitis	2.72567	9.52e-17	2.15165	3.45282	9.60568e-14	9.41733e-16
Phe_Attention deficit hyperactivity disorder	2.69023	1.37e-08	1.9116	3.78602	1.38233e-05	5.59648e-08
Phe_Unequal leg length (acquired)	2.64337	0.00470866	1.34711	5.18694	1	0.00659866
Phe_Retinal detachment with retinal defect	2.641	6.2e-09	1.90336	3.6645	6.2558e-06	2.71991e-08
Phe_Hypertrophy of breast (Gynecomastia)	2.63084	1.3e-11	1.98818	3.48124	1.3117e-08	8.35478e-11
Phe_Cholelithiasis with acute cholecystitis	2.60505	2.04e-09	1.90483	3.56266	2.05836e-06	9.52944e-09
Phe_Open wound of nose and sinus	2.58712	6.7e-05	1.62129	4.12832	0.067603	0.000151576
Phe_Benign neoplasm of thyroid glands	2.54358	5.17e-05	1.61855	3.99729	0.0521653	0.000118289
Phe_Secondary malignancy of respiratory organs	2.52627	0.000317559	1.52542	4.18379	0.320417	0.00060456
Phe_Sideroblastic anemia	2.51483	0.024479	1.12604	5.61649	1	0.0274437
Phe_Aneurysm of artery of lower extremity	2.46291	0.00110889	1.43285	4.23347	1	0.00180829
Phe_Ectropion or entropion	2.42358	1.17e-10	1.85142	3.17254	1.18053e-07	6.52227e-10
Phe_Primary hypercoagulable state	2.41931	2.89e-08	1.77069	3.30552	2.91601e-05	1.13024e-07
Phe_Malignant neoplasm of small intestine, including duodenum	2.41523	0.0182945	1.16108	5.02407	1	0.0213154
Phe_Chronic tonsillitis and adenoiditis	2.41437	0.000342521	1.49031	3.91141	0.345604	0.000642424
Phe_Other disorders of male genital organs	2.40035	6.67e-14	1.90907	3.01806	6.73003e-11	5.02241e-13
Phe_Congenital anomalies of peripheral vascular system	2.38664	3.92e-11	1.84382	3.08928	3.95528e-08	2.3404e-10
Phe_Peritoneal or intestinal adhesions	2.38259	0.000259127	1.49538	3.79618	0.261459	0.000502806
Phe_Other perinatal conditions of fetus or newborn	2.3778	0.0254353	1.11237	5.08275	1	0.0282335
Phe_Pulmonary insufficiency or respiratory failure following trauma and surgery	2.37154	9.53e-11	1.82597	3.0801	9.61577e-08	5.46351e-10
Phe_Tracheostomy complications	2.33507	0.0354412	1.05949	5.14639	1	0.0371727
Phe_Diarrhea	2.28562	0.000364995	1.45073	3.60101	0.36828	0.000676985
Phe_Contracture of palmar fascia [Dupuytren's disease]	2.26451	0.000151605	1.48363	3.45638	0.152969	0.000313462
Phe_Chronic laryngitis	2.25263	0.00121151	1.37748	3.68379	1	0.00193727
Phe_Erectile dysfunction [ED]	2.21862	1.87e-27	1.92132	2.56193	1.88683e-24	5.5495e-26
Phe_Exostosis of jaw	2.19776	0.0139271	1.17332	4.11663	1	0.0169511
Phe_Cysts of the jaws	2.19032	0.0261528	1.09753	4.3712	1	0.0289344
Phe_Duodenal ulcer	2.18777	1.44e-07	1.63423	2.9288	0.000145296	4.95891e-07
Phe_Pernicious anemia	2.17436	6.18e-06	1.55261	3.04509	0.00623562	1.65401e-05
Phe_Hypercoagulable state	2.17366	6.08e-07	1.60218	2.94899	0.000613472	1.86466e-06
Phe_Hydrocele	2.16669	8.03e-08	1.63363	2.87369	8.10227e-05	2.92501e-07
Phe_Psoriatic arthropathy	2.16549	0.000905032	1.37205	3.41776	0.913177	0.00152177
Phe_Central/nonobstroctive sleep apnea	2.16549	0.000905032	1.37205	3.41776	0.913177	0.00152177
Phe_Synoviopathy	2.11518	1.94e-05	1.49999	2.9827	0.0195746	4.82133e-05
Phe_Inflammatory diseases of prostate	2.10481	4.11e-10	1.66669	2.65811	4.14699e-07	2.11581e-09
Phe_Other disorders of lipoid metabolism	2.1025	6.51e-14	1.73127	2.55332	6.56859e-11	4.93879e-13
Phe_Cancer of hypopharynx	2.09781	0.0495945	1.00131	4.39504	1	0.0495945
Phe_Hypoparathyroidism	2.07765	0.000147529	1.42419	3.03095	0.148857	0.000305661
Phe_Cancer of connective tissue	2.05804	0.000643414	1.35965	3.11515	0.649205	0.00112163
Phe_Abdominal aortic aneurysm	2.05284	3.27e-16	1.72725	2.4398	3.29943e-13	3.05477e-15
Phe_Redundant prepuce and phimosis/BXO	2.05097	4.4e-05	1.4531	2.89483	0.044396	0.000101826
Phe_Disorders of the globe	2.04873	3.1e-06	1.51562	2.76935	0.0031279	8.59313e-06
Phe_Keloid scar	2.04053	5.5e-06	1.50024	2.77539	0.0055495	1.47987e-05
Phe_Amblyopia	1.98801	0.000131186	1.3979	2.82723	0.132367	0.000273485
Phe_Psychophysical visual disturbances	1.98766	0.000177163	1.38801	2.84638	0.178757	0.000359673
Phe_Aortic ectasia	1.98628	0.000592645	1.34271	2.93834	0.597979	0.00104359
Phe_Chronic ulcer of leg or foot	1.98054	5.55e-11	1.61455	2.42949	5.59995e-08	3.23697e-10
Phe_Paroxysmal tachycardia, unspecified	1.9778	5.86e-17	1.68582	2.32036	5.91274e-14	6.03341e-16
Phe_Gout	1.96815	1.1e-24	1.72929	2.24001	1.1099e-21	2.41283e-23
Phe_Open wound of lip and mouth	1.96632	6.84e-05	1.40963	2.74287	0.0690156	0.00015371
Phe_Diseases of spleen	1.96323	0.00362297	1.24622	3.09275	1	0.00523722
Phe_Osteomyelitis	1.95123	4.31e-06	1.46723	2.59489	0.00434879	1.1749e-05
Phe_Disorders of amino-acid metabolism	1.94811	0.0240471	1.09155	3.47681	1	0.0270196
Phe_Dementia with cerebral degenerations	1.94798	4.23e-11	1.59785	2.37484	4.26807e-08	2.51063e-10
Phe_Chondromalacia	1.94383	0.0333014	1.05402	3.58484	1	0.0350743
Phe_Secondary malignancy of lymph nodes	1.94344	0.000546662	1.33338	2.83261	0.551582	0.000972808
Phe_Open wound or laceration of eye or eyelid	1.93548	2.73e-09	1.55695	2.40603	2.75457e-06	1.24641e-08
Phe_Other chronic ischemic heart disease, unspecified	1.91751	4.46e-44	1.74961	2.10152	4.50014e-41	3.46165e-42
Phe_Hyperaldosteronism	1.91127	0.0322393	1.05643	3.45783	1	0.0341695
Phe_Cholelithiasis with other cholecystitis	1.9054	1.63e-05	1.42128	2.55442	0.0164467	4.12198e-05
Phe_Secondary malignancy of brain/spine	1.90245	0.0447959	1.01505	3.56565	1	0.0454096
Phe_Renal osteodystrophy	1.90245	0.0447959	1.01505	3.56565	1	0.0454096
Phe_Congenital anomalies of skin	1.90116	1.17e-05	1.42643	2.53389	0.0118053	3.01156e-05
Phe_Heart valve replaced	1.89481	3.85e-10	1.55117	2.31458	3.88465e-07	2.0024e-09
Phe_Progressive myopia	1.88904	0.00435466	1.21998	2.92503	1	0.00619725
Phe_Poisoning by drugs primarily affecting the autonomic nervous system	1.88283	3.7e-05	1.39394	2.54318	0.037333	8.70233e-05
Phe_Acute osteomyelitis	1.87986	9.36e-05	1.36959	2.58023	0.0944424	0.000202232
Phe_Facial weakness	1.87183	2.8e-06	1.43999	2.43316	0.0028252	7.82604e-06
Phe_Iatrogenic endocrine disorders	1.86811	0.0110805	1.15343	3.02561	1	0.0139578
Phe_Develomental delays and disorders	1.86424	6.92e-22	1.64196	2.11662	6.98228e-19	1.26951e-20
Phe_Contracture of tendon (sheath)	1.86213	0.00110935	1.28155	2.70573	1	0.00180829
Phe_Benign neoplasm of brain and other parts of nervous system	1.85241	0.000212647	1.33673	2.56701	0.214561	0.000423197
Phe_Bursitis	1.84242	3.16e-07	1.45772	2.32864	0.000318844	1.01867e-06
Phe_Strabismus (not specified as paralytic)	1.81147	8.52e-05	1.34685	2.43638	0.0859668	0.000185273
Phe_Coronary atherosclerosis	1.79677	1.17e-72	1.68587	1.91497	1.18053e-69	1.3117e-70
Phe_Suicide or self-inflicted injury	1.79586	0.00447415	1.19937	2.689	1	0.00632272
Phe_Flat foot	1.79524	0.00112704	1.26237	2.55304	1	0.00182961
Phe_Disorders of iris and ciliary body	1.78464	4.32e-06	1.394	2.28475	0.00435888	1.1749e-05
Phe_Human immunodeficiency virus [HIV] disease	1.77245	0.00195853	1.23377	2.54634	1	0.00299872
Phe_Microscopic hematuria	1.77224	5.26e-08	1.44219	2.17782	5.30734e-05	1.95843e-07
Phe_Polyarteritis nodosa and allied conditions	1.76772	0.000324947	1.29571	2.41166	0.327872	0.00061746
Phe_Essential hypertension	1.76271	2.52e-32	1.60479	1.93617	2.42172e-29	4.74847e-31
Phe_Immunity deficiency	1.76106	0.00126781	1.24831	2.48443	1	0.00201769
Phe_Atrial flutter	1.75544	2.74e-06	1.38753	2.22089	0.00276466	7.701e-06
Phe_Osteomyelitis, periostitis, and other infections involving bone	1.74744	8.95e-05	1.32168	2.31036	0.0903055	0.000193789
Phe_Paralytic ileus	1.73829	3.13e-08	1.42916	2.11429	3.15817e-05	1.20083e-07
Phe_Elevated prostate specific antigen [PSA]	1.73393	5.33e-13	1.49318	2.01349	5.37797e-10	3.68354e-12
Phe_Protozoan infection	1.72547	0.0196974	1.09094	2.72907	1	0.0227921
Phe_Posttraumatic stress disorder	1.71854	0.000125233	1.30315	2.26632	0.12636	0.000261615
Phe_Cancer of brain	1.71641	0.0187152	1.09405	2.69282	1	0.0216804
Phe_Nasal polyps	1.70981	0.0407297	1.02288	2.85806	1	0.041935
Phe_HIV infection, symptomatic	1.70762	0.0118367	1.12572	2.59033	1	0.0146904
Phe_Systemic inflammatory response syndrome (SIRS)	1.70666	0.000102805	1.30315	2.2351	0.10373	0.000220703
Phe_Hydrocephalus	1.7006	4.75e-09	1.42369	2.03136	4.79275e-06	2.11134e-08
Phe_Congenital anomalies of great vessels	1.68782	5.78e-09	1.41517	2.013	5.83202e-06	2.54673e-08
Phe_Hemoptysis	1.68746	0.000106183	1.29518	2.19855	0.107139	0.000227471
Phe_Disorders involving the immune mechanism	1.6859	0.00186646	1.21314	2.34288	1	0.0028796
Phe_Periapical abscess	1.68397	0.00119886	1.22852	2.30827	1	0.00192927
Phe_Benign neoplasm of eye	1.67688	0.021652	1.07868	2.60683	1	0.0247578
Phe_Hemiplegia	1.67682	1.2e-08	1.40376	2.00299	1.2108e-05	4.92195e-08
Phe_Concussion	1.67424	0.000120698	1.28742	2.17728	0.121784	0.000254247
Phe_Peritonitis and retroperitoneal infections	1.67409	0.0010264	1.23081	2.27702	1	0.00169498
Phe_Other specified erythematous conditions	1.67197	7.41e-05	1.29663	2.15597	0.0747669	0.000164323
Phe_Rupture of tendon, nontraumatic	1.66646	0.00520863	1.16466	2.38447	1	0.00722028
Phe_Calculus of kidney	1.6654	1.97e-18	1.48577	1.86676	1.98773e-15	2.48466e-17
Phe_Sebaceous cyst	1.65607	1.13e-11	1.43163	1.9157	1.14017e-08	7.30878e-11
Phe_Cachexia	1.64643	0.000941572	1.22524	2.2124	0.950046	0.00157032
Phe_First degree AV block	1.63851	2.33e-07	1.35881	1.97577	0.000235097	7.7081e-07
Phe_Inflammatory and toxic neuropathy	1.62893	1.17e-16	1.45138	1.82819	1.18053e-13	1.13513e-15
Phe_Nerve root and plexus disorders	1.62729	0.0208855	1.07658	2.45971	1	0.0239744
Phe_Hypertension	1.62667	1.27e-31	1.49935	1.7648	1.22047e-28	2.30277e-30
Phe_Cholecystitis without cholelithiasis	1.62601	2.33e-05	1.2981	2.03675	0.0235097	5.69242e-05
Phe_Stress fracture	1.61785	0.0314914	1.04361	2.50807	1	0.0334471
Phe_Peptic ulcer, site unspecified	1.61751	8.33e-06	1.30917	1.99847	0.00840497	2.18879e-05
Phe_Empyema and pneumothorax	1.61166	0.000581359	1.22796	2.11525	0.586591	0.00102911
Phe_Gout and other crystal arthropathies	1.60721	3.93e-10	1.38523	1.86477	3.96537e-07	2.03352e-09
Phe_Neoplasm of uncertain behavior of skin	1.6017	3.79e-15	1.42422	1.8013	3.82411e-12	3.13452e-14
Phe_Acute gastritis	1.59905	3.84e-06	1.3103	1.95143	0.00387456	1.05849e-05
Phe_Secondary malignant neoplasm	1.59579	0.00054831	1.22423	2.08012	0.553245	0.000974023
Phe_Sleep apnea	1.59378	1.67e-32	1.47573	1.72127	1.68503e-29	8.02395e-31
Phe_Corneal dystrophy	1.58571	3.93e-05	1.27285	1.97548	0.0396537	9.1791e-05
Phe_Temporomandibular joint disorders	1.58308	0.00111449	1.20103	2.08666	1	0.00181374
Phe_Obstructive sleep apnea	1.58204	7.96e-20	1.43342	1.74606	8.03164e-17	1.13122e-18
Phe_Disorders of urea cycle metabolism	1.57063	0.0116804	1.1058	2.23087	1	0.014568
Phe_Mechanical complication of unspecified genitourinary device, implant, and graft	1.55695	0.000420617	1.21736	1.99125	0.424403	0.000764689
Phe_Other aneurysm	1.55555	7.25e-09	1.33929	1.80673	7.31525e-06	3.12618e-08
Phe_Other disorders of the kidney and ureters	1.55093	9.5e-25	1.42634	1.6864	9.5855e-22	2.13011e-23
Phe_Suicidal ideation	1.54865	0.0108317	1.10622	2.16801	1	0.0137835
Phe_Nonspecific abnormal findings on radiological and other examination of skull and head	1.54814	1.35e-09	1.3441	1.78316	1.36215e-06	6.39507e-09
Phe_Aortic aneurysm	1.54738	2.94e-08	1.32612	1.80556	2.96646e-05	1.14535e-07
Phe_Cardiac and circulatory congenital anomalies	1.54688	3.38e-05	1.25864	1.90114	0.0341042	8.08156e-05
Phe_Late effects of cerebrovascular disease	1.53903	4.46e-15	1.38179	1.71415	4.50014e-12	3.65865e-14
Phe_Cyst of kidney, acquired	1.53297	7.61e-15	1.37644	1.7073	7.67849e-12	6.19233e-14
Phe_Conduct disorders	1.53256	7.73e-07	1.29385	1.81532	0.000779957	2.3213e-06
Phe_Complications of cardiac/vascular device, implant, and graft	1.53183	2.61e-07	1.30232	1.80178	0.000263349	8.55029e-07
Phe_Rhabdomyolysis	1.52941	0.000369106	1.21051	1.93231	0.372428	0.000683354
Phe_Cholelithiasis	1.52624	1.06e-10	1.34246	1.73519	1.06954e-07	6.00865e-10
Phe_Cardiac defibrillator in situ	1.52448	7.48e-05	1.23737	1.87821	0.0754732	0.000165149
Phe_Unspecified osteomyelitis	1.52143	0.000338284	1.20945	1.91389	0.341329	0.000639192
Phe_Spontaneous ecchymoses	1.51674	0.0122782	1.09473	2.10143	1	0.0151637
Phe_Anticoagulants causing adverse effects	1.51633	0.01157	1.09763	2.09473	1	0.0144661
Phe_Hematemesis	1.50779	0.000630075	1.19148	1.90807	0.635746	0.00110373
Phe_Incisional hernia	1.50466	0.024422	1.05415	2.14772	1	0.0274103
Phe_Corneal opacity	1.50391	0.0203667	1.0653	2.12311	1	0.0234589
Phe_Acute posthemorrhagic anemia	1.5017	3.9e-12	1.33881	1.68441	3.9351e-09	2.57196e-11
Phe_Septal Deviations/Turbinate Hypertrophy	1.50082	0.000406533	1.19836	1.87962	0.410192	0.000743101
Phe_Atrioventricular block, complete	1.50053	0.00076522	1.18466	1.90064	0.772107	0.00130866
Phe_Senile dementia	1.50033	1.16e-06	1.27399	1.76687	0.00117044	3.40244e-06
Phe_Gouty arthropathy	1.49478	0.000329449	1.20031	1.8615	0.332414	0.000623666
Phe_Diseases of sebaceous glands	1.49451	3.7e-08	1.29529	1.72436	3.7333e-05	1.39302e-07
Phe_Cardiac arrest and ventricular fibrillation	1.48942	0.0121445	1.09094	2.03344	1	0.0150354
Phe_Ulcer of esophagus	1.48925	0.0136846	1.08508	2.04395	1	0.0167367
Phe_Myoneural disorders	1.48848	0.0235285	1.05499	2.10009	1	0.0265551
Phe_Cardiac pacemaker/device in situ	1.4879	1.71e-08	1.29596	1.70827	1.72539e-05	6.84679e-08
Phe_Other disorders of intestine	1.48552	1.8e-07	1.28036	1.72355	0.00018162	6.11515e-07
Phe_Ischemic Heart Disease	1.483	2.42e-31	1.38784	1.58469	2.44178e-28	9.76712e-30
Phe_Calculus of ureter	1.4799	0.000906427	1.17402	1.86546	0.914585	0.00152177
Phe_Cervical radiculitis	1.47248	0.0003505	1.191	1.82048	0.353654	0.000653705
Phe_Premature beats	1.47091	1.62e-08	1.28656	1.68167	1.63458e-05	6.53832e-08
Phe_Cardiac arrest	1.46426	0.00495412	1.12228	1.91045	1	0.00690429
Phe_Sepsis and SIRS	1.46398	1.26e-06	1.25483	1.708	0.00127134	3.67439e-06
Phe_Other signs and symptoms involving emotional state	1.46178	7.19e-07	1.258	1.69858	0.000725471	2.17207e-06
Phe_Atherosclerosis of renal artery	1.45539	0.0143492	1.07774	1.96537	1	0.0174019
Phe_Benign neoplasm of brain, cranial nerves, meninges	1.44064	0.00182234	1.1452	1.81231	1	0.00281584
Phe_Delirium due to conditions classified elsewhere	1.44034	3.9e-05	1.21048	1.71384	0.039351	9.13016e-05
Phe_Cellulitis and abscess of trunk	1.43877	0.00129781	1.15271	1.79583	1	0.00205571
Phe_Suicidal ideation or attempt	1.43746	0.00768582	1.10082	1.87703	1	0.0101905
Phe_Psychosis	1.43167	3.25e-13	1.29989	1.57681	3.27925e-10	2.34232e-12
Phe_Symbolic dysfunction	1.43121	0.000201891	1.18466	1.72907	0.203708	0.000402585
Phe_Peripheral vascular disease, unspecified	1.43107	1.46e-15	1.31048	1.56277	1.47314e-12	1.26995e-14
Phe_Myocardial infarction	1.43026	1.25e-14	1.3059	1.56645	1.26125e-11	1.00099e-13
Phe_Chronic osteomyelitis	1.42383	0.0318704	1.03111	1.96613	1	0.0338142
Phe_Cerebral atherosclerosis	1.42116	1.92e-07	1.24504	1.62219	0.000193728	6.43615e-07
Phe_Congenital anomalies of urinary system	1.41724	0.000170937	1.1816	1.69988	0.172475	0.000348435
Phe_Stricture/obstruction of ureter	1.41515	3.7e-05	1.19994	1.66896	0.037333	8.70233e-05
Phe_Chronic renal failure [CKD]	1.41485	1.9e-20	1.31474	1.52259	1.9171e-17	3.0921e-19
Phe_Alcoholism	1.40905	3.46e-05	1.19793	1.65737	0.0349114	8.23382e-05
Phe_Peptic ulcer (excl. esophageal)	1.40387	0.000168978	1.17641	1.6753	0.170499	0.00034538
Phe_Hyperosmolality and/or hypernatremia	1.40384	2.43e-05	1.19926	1.64331	0.0245187	5.89392e-05
Phe_Hypertensive chronic kidney disease	1.40316	2.31e-15	1.29038	1.5258	2.33079e-12	1.94232e-14
Phe_Viral pneumonia	1.39602	0.0459847	1.00596	1.93731	1	0.046445
Phe_Cystic kidney disease	1.39562	3.97e-05	1.19046	1.63615	0.0400573	9.25111e-05
Phe_Lipoma	1.39518	0.00274154	1.122	1.73488	1	0.00407396
Phe_Pain, swelling or discharge of eye	1.39248	0.000246417	1.16658	1.66212	0.248635	0.00047999
Phe_Injuries to the nervous system	1.39086	0.0406484	1.01414	1.90751	1	0.041935
Phe_Peritoneal adhesions (postoperative) (postinfection)	1.38739	0.0458561	1.00604	1.91328	1	0.0463615
Phe_Right bundle branch block	1.38646	2.27e-05	1.19193	1.61273	0.0229043	5.5593e-05
Phe_Chronic ulcer of unspecified site	1.38557	0.0487125	1.00184	1.91627	1	0.0488578
Phe_Septicemia	1.38486	9.37e-09	1.23919	1.54766	9.45433e-06	3.95579e-08
Phe_Cardiac pacemaker in situ	1.3783	2.74e-07	1.2196	1.55764	0.000276466	8.88958e-07
Phe_Paroxysmal ventricular tachycardia	1.37681	7.31e-05	1.17556	1.61252	0.0737579	0.000162821
Phe_Acute renal failure	1.3705	2.55e-14	1.26378	1.48624	2.57295e-11	1.97919e-13
Phe_Other peripheral nerve disorders	1.37042	3.2e-11	1.24865	1.50406	3.2288e-08	1.93341e-10
Phe_Transient mental disorders due to conditions classified elsewhere	1.36787	0.00839821	1.08362	1.72668	1	0.0109764
Phe_Nonrheumatic aortic valve disorders	1.36524	1.47e-07	1.21559	1.53331	0.000148323	5.045e-07
Phe_Cerebral artery occlusion, with cerebral infarction	1.36456	4.82e-10	1.23734	1.50486	4.86338e-07	2.40761e-09
Phe_Impaction of intestine	1.36442	0.0118929	1.07101	1.73822	1	0.0147419
Phe_Temporomandibular joint disorder, unspecified	1.36347	0.0477754	1.00304	1.85341	1	0.0481572
Phe_Aortic valve disease	1.35688	3.22e-05	1.17506	1.56685	0.0324898	7.73567e-05
Phe_Other open wound of head and face	1.35501	1.1e-06	1.19917	1.53111	0.0011099	3.23586e-06
Phe_Supraventricular premature beats	1.33984	0.00130549	1.12097	1.60146	1	0.00206463
Phe_Diseases of the jaws	1.33869	0.00803227	1.07897	1.66091	1	0.0105666
Phe_Proteinuria	1.3363	0.000728867	1.12944	1.58105	0.735427	0.00125286
Phe_Diseases of nail, NOS	1.33495	0.000118309	1.15235	1.54647	0.119374	0.00024982
Phe_Peripheral vascular disease	1.32982	2.71e-07	1.19292	1.48243	0.000273439	8.82061e-07
Phe_Extrapyramidal disease and abnormal movement disorders	1.32567	9.78e-06	1.16995	1.50211	0.00986802	2.55648e-05
Phe_Diseases of hard tissues of teeth	1.32227	0.0353878	1.01929	1.71531	1	0.0371554
Phe_Parkinson's disease	1.31535	1.02e-07	1.18908	1.45502	0.000102918	3.63668e-07
Phe_Partial epilepsy	1.31522	0.00380544	1.09245	1.58341	1	0.00548527
Phe_Respiratory abnormalities	1.3146	0.00225457	1.10298	1.56682	1	0.00339026
Phe_Cerebral degeneration, unspecified	1.30604	1.89e-07	1.18122	1.44406	0.000190701	6.37796e-07
Phe_Aphasia/speech disturbance	1.3052	1.9e-07	1.18073	1.44279	0.00019171	6.39033e-07
Phe_Malignant neoplasm, other	1.30512	1.33e-10	1.20327	1.41559	1.34197e-07	7.33317e-10
Phe_Elevated white blood cell count	1.29966	5.25e-05	1.14462	1.47569	0.0529725	0.000119847
Phe_Sleep related movement disorders	1.29883	0.0266196	1.03078	1.63659	1	0.0292265
Phe_Visual field defects	1.29707	0.00817878	1.06966	1.57283	1	0.010733
Phe_Essential tremor	1.29483	0.000281524	1.1263	1.48858	0.284058	0.000542095
Phe_Hypercalcemia	1.29142	0.0284832	1.02729	1.62347	1	0.0308695
Phe_Morbid obesity	1.28405	0.000638076	1.1124	1.48219	0.643819	0.0011158
Phe_Pleurisy; pleural effusion	1.28178	1.12e-05	1.1474	1.43191	0.0113008	2.89764e-05
Phe_Cardiac dysrhythmias	1.28143	5.36e-08	1.17189	1.40121	5.15096e-05	1.53302e-07
Phe_Gram negative septicemia	1.27913	0.035567	1.01676	1.6092	1	0.0372659
Phe_Genitourinary congenital anomalies	1.27615	0.00867867	1.06369	1.53105	1	0.0112991
Phe_Chronic ulcer of skin	1.27065	0.000244219	1.11801	1.44414	0.246417	0.000476629
Phe_Intestinal infection due to C. difficile	1.27014	0.0179338	1.04198	1.54826	1	0.0209435
Phe_Occlusion of cerebral arteries	1.26667	1.15e-07	1.16068	1.38234	0.000116035	4.04303e-07
Phe_Mixed hyperlipidemia	1.25964	7.06e-08	1.15822	1.36994	7.12354e-05	2.58099e-07
Phe_Purpura and other hemorrhagic conditions	1.25448	0.00116938	1.09399	1.43851	1	0.00188785
Phe_Abnormal findings on exam of gastrointestinal tract/ abdominal area	1.25262	0.0249921	1.0287	1.52528	1	0.0279074
Phe_Pulmonary congestion and hypostasis	1.25125	0.00154976	1.0891	1.43755	1	0.00242811
Phe_Tobacco use disorder	1.25032	6.6e-06	1.13455	1.37792	0.0066594	1.75247e-05
Phe_Intracranial hemorrhage	1.24565	0.0216661	1.03269	1.50254	1	0.0247578
Phe_Swelling, mass, or lump in head and neck [Space-occupying lesion, intracranial NOS]	1.24284	0.00179955	1.08426	1.42462	1	0.00278489
Phe_Skull and face fracture and other intercranial injury	1.2407	0.0154415	1.04199	1.47731	1	0.0185482
Phe_Thrombocytopenia	1.2388	0.000592179	1.09632	1.3998	0.597509	0.00104359
Phe_Intracerebral hemorrhage	1.23622	0.049401	1.00056	1.5274	1	0.0494991
Phe_Hypotension NOS	1.23578	3.48e-05	1.11792	1.36606	0.0351132	8.26193e-05
Phe_Atrioventricular [AV] block	1.23373	0.0394997	1.01015	1.50681	1	0.0408771
Phe_Heart failure NOS	1.23134	6.5e-06	1.12485	1.34791	0.0065585	1.73047e-05
Phe_Lack of coordination	1.22981	5.12e-05	1.11267	1.35929	0.0516608	0.000117678
Phe_Encounter for long-term (current) use of antiplatelets/antithrombotics	1.22792	0.0432783	1.00622	1.49846	1	0.0443223
Phe_Primary open angle glaucoma	1.2276	0.000909897	1.08751	1.38573	0.918086	0.00152506
Phe_Blood in stool	1.22256	0.00442182	1.06458	1.40399	1	0.00625753
Phe_Atrial fibrillation and flutter	1.2191	2.1e-06	1.12329	1.32308	0.0021189	5.93529e-06
Phe_Asphyxia and hypoxemia	1.21823	0.0329852	1.01608	1.4606	1	0.0347775
Phe_Disturbance of skin sensation	1.21038	6.88e-05	1.10176	1.32969	0.0694192	0.000154265
Phe_Schizophrenia	1.20512	0.00487711	1.05831	1.37229	1	0.00681579
Phe_Orthostatic hypotension	1.20048	0.00609139	1.05354	1.36792	1	0.0083282
Phe_Otalgia	1.19928	0.0281279	1.01969	1.4105	1	0.0305172
Phe_Sciatica	1.19852	0.00337752	1.06183	1.3528	1	0.00491763
Phe_Neoplasm of uncertain behavior	1.19745	0.0229564	1.02521	1.39863	1	0.0260259
Phe_Staphylococcus infections	1.19325	0.0347266	1.01276	1.40589	1	0.0365372
Phe_Cardiac conduction disorders	1.19049	8.1e-06	1.10272	1.28524	0.0081729	2.13392e-05
Phe_Bipolar	1.19006	0.00212583	1.06502	1.32978	1	0.0032255
Phe_Anemia of chronic disease	1.18847	0.00607274	1.05057	1.34448	1	0.00831397
Phe_Abdominal hernia	1.18509	0.000696172	1.0743	1.3073	0.702438	0.00120487
Phe_Encounter for long-term (current) use of anticoagulants, antithrombotics, aspirin	1.1822	0.000441424	1.07683	1.29788	0.445397	0.000796774
Phe_Hypertensive heart and/or renal disease	1.17881	0.000145352	1.08289	1.28324	0.14666	0.00030177
Phe_Other persistent mental disorders due to conditions classified elsewhere	1.17566	0.000270787	1.0776	1.28265	0.273224	0.000524422
Phe_Circulatory disease NEC	1.17383	5.69e-05	1.08571	1.26911	0.0574121	0.000129598
Phe_Sepsis	1.17151	0.00949319	1.03944	1.32037	1	0.0123119
Phe_Type 2 diabetes with renal manifestations	1.16814	0.0111318	1.03606	1.31707	1	0.0140038
Phe_Epilepsy	1.16591	0.0495176	1.00032	1.3589	1	0.0495667
Phe_Schizophrenia and other psychotic disorders	1.16557	0.00511963	1.04701	1.29755	1	0.0071153
Phe_Type 2 diabetes	1.16555	1.67e-06	1.09472	1.24095	0.00168503	4.82817e-06
Phe_Other specified diseases of sebaceous glands	1.16517	0.0246296	1.01973	1.33135	1	0.0275819
Phe_Diabetes mellitus	1.16117	1.37e-05	1.08554	1.24207	0.0138233	3.49073e-05
Phe_Atherosclerosis of aorta	1.15891	0.0360121	1.00967	1.33022	1	0.0376932
Phe_Other conditions of brain	1.15688	0.0298018	1.01437	1.31941	1	0.0319554
Phe_Atrial fibrillation	1.15391	0.00520948	1.04365	1.27581	1	0.00722028
Phe_Difficulty in walking	1.15272	0.0137342	1.02951	1.29067	1	0.016777
Phe_Hypertensive heart disease	1.15236	0.00267877	1.05047	1.26413	1	0.00398655
Phe_Abnormal movement	1.14862	0.00081619	1.05911	1.24569	0.823536	0.00138409
Phe_Renal failure	1.14847	0.00137222	1.05512	1.25008	1	0.00216339
Phe_Acidosis	1.14685	0.0432551	1.00416	1.30981	1	0.0443223
Phe_Alcohol-related disorders	1.1461	0.0482148	1.00107	1.31214	1	0.0484067
Phe_Impacted cerumen	1.14125	0.015615	1.02533	1.27026	1	0.0187049
Phe_Other non-epithelial cancer of skin	1.137	0.0151367	1.02511	1.2611	1	0.0182038
Phe_Other disorders of eyelids	1.13529	0.0370962	1.00762	1.27914	1	0.0386275
Phe_Actinic keratosis	1.13271	0.0132286	1.02638	1.25006	1	0.0162578
Phe_Frequency of urination and polyuria	1.13245	0.00669359	1.03508	1.23898	1	0.00896923
Phe_Hereditary and idiopathic peripheral neuropathy	1.12712	0.0310043	1.01099	1.25658	1	0.033067
Phe_Visual disturbances	1.12364	0.0269575	1.01338	1.2459	1	0.0295332
Phe_Encounter for long-term (current) use of aspirin	1.10393	0.0444597	1.00245	1.21567	1	0.0453588
Phe_Neurological disorders	1.07012	0.0276497	1.00748	1.13666	1	0.030226
Phe_Vascular dementia	0.947584	1.66e-10	0.946395	0.947348	1.67494e-07	9.00505e-10
Phe_Syncope and collapse	0.923904	0.0404359	0.856549	0.996557	1	0.0417603
Phe_Swelling of limb	0.906	0.0327179	0.827525	0.991917	1	0.0346405
Phe_Diverticulosis	0.900587	0.013221	0.828999	0.978356	1	0.0162578
Phe_Edema	0.897765	0.0111448	0.826027	0.975733	1	0.0140038
Phe_Senile cataract	0.88623	0.00304744	0.818179	0.959941	1	0.00448138
Phe_Disorders of lipoid metabolism	0.881719	4.38e-05	0.830062	0.936591	0.0441942	0.000101596
Phe_Alteration of consciousness	0.879147	0.0469879	0.774226	0.998287	1	0.0474108
Phe_Fever of unknown origin	0.878642	0.0117547	0.794512	0.971679	1	0.0146426
Phe_Seborrheic keratosis	0.875983	0.00539428	0.797976	0.961615	1	0.00745593
Phe_Superficial cellulitis and abscess	0.867599	0.0140202	0.774659	0.971689	1	0.0170438
Phe_Iron deficiency anemias, unspecified or not due to blood loss	0.864649	0.00678831	0.778234	0.960659	1	0.00908409
Phe_Inflammation of eyelids	0.862993	0.0268409	0.757448	0.983245	1	0.0294375
Phe_Pulmonary collapse; interstitial and compensatory emphysema	0.861032	0.00322959	0.779423	0.951186	1	0.00473642
Phe_Other disorders of bladder	0.860526	0.0199051	0.758306	0.976526	1	0.0229535
Phe_Other headache syndromes	0.857058	0.00158323	0.778838	0.943134	1	0.00246905
Phe_Other venous embolism and thrombosis	0.856987	0.010149	0.761856	0.963998	1	0.0130348
Phe_Atherosclerosis	0.855872	0.0080272	0.762843	0.960246	1	0.0105666
Phe_Gastritis and duodenitis	0.855188	0.00112787	0.778345	0.939617	1	0.00182961
Phe_Presbyopia	0.854599	0.0197869	0.748809	0.975335	1	0.0228432
Phe_Hypercholesterolemia	0.853941	2.49e-05	0.793503	0.918982	0.0251241	6.02496e-05
Phe_Spondylosis and allied disorders	0.851794	0.00045224	0.778766	0.931671	0.45631	0.00081484
Phe_Memory loss	0.85067	6.04e-07	0.798311	0.906463	0.000609436	1.86111e-06
Phe_Constipation	0.84884	0.000429726	0.774832	0.929915	0.433594	0.000778444
Phe_Other disorders of arteries and arterioles	0.847796	0.043312	0.722334	0.99505	1	0.0443223
Phe_Other specified nonpsychotic and/or transient mental disorders	0.844214	0.0233899	0.729232	0.977324	1	0.0264282
Phe_Other conditions of brain, NOS	0.843912	0.000744385	0.764657	0.931382	0.751084	0.00127519
Phe_Polyneuropathy in diabetes	0.841582	0.0364469	0.716007	0.989181	1	0.0381087
Phe_Superficial injury without mention of infection	0.84135	0.00353641	0.749143	0.944907	1	0.00512678
Phe_Spinal stenosis	0.837231	0.000826589	0.754432	0.929117	0.834028	0.00139938
Phe_Abnormal findings examination of lungs	0.834666	1.65e-05	0.768782	0.906197	0.0166485	4.15175e-05
Phe_Other disorders of soft tissues	0.833354	0.00108778	0.747016	0.929671	1	0.00178466
Phe_Nonrheumatic tricuspid valve disorders	0.832957	0.0224048	0.712016	0.974441	1	0.025544
Phe_Wheezing	0.832296	0.0439226	0.696188	0.995014	1	0.0448562
Phe_Other dyspnea	0.831499	0.000167003	0.755329	0.91535	0.168506	0.000342492
Phe_Anal and rectal conditions	0.830709	0.0260964	0.705482	0.978165	1	0.0289037
Phe_Symptoms involving cardiovascular system	0.829574	0.000383982	0.748283	0.919697	0.387438	0.000703154
Phe_Disorders of calcium/phosphorus metabolism	0.827104	0.0110446	0.71446	0.957507	1	0.0139301
Phe_Benign neoplasm of skin	0.825036	0.00120292	0.734373	0.926892	1	0.00193272
Phe_Symptoms involving nervous and musculoskeletal systems	0.824758	1.32e-05	0.756284	0.899433	0.0133188	3.38041e-05
Phe_Personal history of diseases of digestive system	0.823152	0.0289921	0.69122	0.980266	1	0.0313201
Phe_Cataract	0.818074	1.09e-07	0.759646	0.880995	0.000109981	3.85898e-07
Phe_Overweight, obesity and other hyperalimentation	0.817945	7.96e-06	0.748899	0.893357	0.00803164	2.10252e-05
Phe_Malaise and fatigue	0.817794	4.64e-10	0.767653	0.871211	4.68176e-07	2.36453e-09
Phe_Tachycardia NOS	0.816469	0.00058762	0.727323	0.916543	0.592909	0.00103837
Phe_Diaphragmatic hernia	0.81558	8.72e-05	0.736619	0.903005	0.0879848	0.000189215
Phe_Joint effusions	0.813313	0.00214085	0.712792	0.928009	1	0.00324342
Phe_Chronic pharyngitis and nasopharyngitis	0.811429	0.0349947	0.668176	0.985395	1	0.0367809
Phe_Heart failure with reduced EF [Systolic or combined heart failure]	0.811275	0.0447365	0.661409	0.995098	1	0.0454096
Phe_Tinnitus	0.811043	0.0104012	0.690982	0.951965	1	0.0133183
Phe_Open wounds of extremities	0.810592	0.0064177	0.696985	0.942716	1	0.00865703
Phe_Effects of other external causes	0.809601	0.0140789	0.683984	0.958288	1	0.0170946
Phe_Peripheral angiopathy in diseases classified elsewhere	0.803063	0.0133559	0.674986	0.955444	1	0.0163545
Phe_Dislocation	0.802356	0.0272393	0.659902	0.975561	1	0.0298096
Phe_Viral infection	0.801201	0.00128929	0.700036	0.916986	1	0.00204544
Phe_Other ill-defined and unknown causes of morbidity and mortality	0.797731	0.000277227	0.706233	0.901082	0.279722	0.000534841
Phe_Sleep disorders	0.791373	3.29e-07	0.723397	0.865737	0.000331961	1.0572e-06
Phe_Dysphagia	0.791123	3.55e-07	0.72289	0.865796	0.000358195	1.13353e-06
Phe_Chronic venous insufficiency [CVI]	0.790491	0.000433608	0.693466	0.901092	0.43751	0.000784069
Phe_Spondylosis without myelopathy	0.789862	2.37e-09	0.730998	0.853466	2.39133e-06	1.09193e-08
Phe_Cellulitis and abscess of arm/hand	0.787798	0.00335272	0.671744	0.923902	1	0.00489565
Phe_Vertiginous syndromes and other disorders of vestibular system	0.785852	0.00263761	0.671624	0.919508	1	0.0039311
Phe_Acquired foot deformities	0.782991	0.000947847	0.67727	0.905214	0.956378	0.00157818
Phe_Corns and callosities	0.782223	0.025297	0.63076	0.970055	1	0.0281369
Phe_Basal cell carcinoma	0.780113	0.0264026	0.626552	0.97131	1	0.0290199
Phe_Cough	0.779229	1.67e-11	0.724648	0.837922	1.68503e-08	1.05314e-10
Phe_Family history	0.777685	0.00479406	0.653018	0.926153	1	0.00670902
Phe_Mitral valve disease	0.776208	0.000219347	0.678623	0.887826	0.221321	0.000434816
Phe_Acute upper respiratory infections of multiple or unspecified sites	0.776198	6.45e-08	0.708078	0.850872	6.50805e-05	2.36656e-07
Phe_Protein-calorie malnutrition	0.775057	8.23e-05	0.682732	0.879867	0.0830407	0.000179354
Phe_Nonspecific chest pain	0.77386	8.36e-11	0.716241	0.836115	8.43524e-08	4.82014e-10
Phe_Hypopotassemia	0.770719	1.44e-07	0.699438	0.849265	0.000145296	4.95891e-07
Phe_Shortness of breath	0.769221	1.8e-13	0.717329	0.824867	1.8162e-10	1.32569e-12
Phe_Lymphadenitis	0.767647	0.00102457	0.655566	0.898889	1	0.00169473
Phe_Disorders of parathyroid gland	0.766964	0.0406966	0.594879	0.988831	1	0.041935
Phe_Thoracic or lumbosacral neuritis or radiculitis, unspecified	0.766825	0.00100373	0.654629	0.898251	1	0.00166572
Phe_Other unspecified back disorders	0.766256	0.0309575	0.601645	0.975906	1	0.033067
Phe_Abnormal heart sounds	0.765431	0.000116977	0.668099	0.876942	0.11803	0.000247962
Phe_Pain	0.763036	2.1e-07	0.688955	0.845082	0.00021189	6.99307e-07
Phe_Rheumatic disease of the heart valves	0.75902	0.000345704	0.652627	0.882757	0.348815	0.000647153
Phe_Chemotherapy	0.758511	0.0233116	0.597366	0.963127	1	0.0263693
Phe_Symptoms of the muscles	0.756525	3.62e-08	0.685025	0.835487	3.65258e-05	1.36801e-07
Phe_Hallucinations	0.755275	0.00762415	0.614565	0.928201	1	0.0101221
Phe_Nonspecific abnormal results of function study of brain and central nervous system	0.751963	0.030772	0.580575	0.973944	1	0.0329257
Phe_Other vitamin B12 deficiency anemia	0.751612	0.00246574	0.624762	0.904219	1	0.00369678
Phe_Voice disturbance	0.745859	0.00256221	0.616452	0.902431	1	0.00383003
Phe_Abnormal serum enzyme levels	0.742686	1.61e-05	0.648787	0.850175	0.0162449	4.08163e-05
Phe_Viral warts & HPV	0.740163	0.004157	0.60251	0.909264	1	0.00594952
Phe_Synovitis and tenosynovitis	0.736246	0.000353541	0.6224	0.870917	0.356723	0.00065816
Phe_Other disorders of eye	0.734478	3.4e-05	0.634752	0.849872	0.034306	8.11017e-05
Phe_Otitis externa	0.733723	0.00386683	0.594703	0.90524	1	0.00555788
Phe_Gastric ulcer	0.731557	0.0129796	0.571675	0.936153	1	0.0159908
Phe_Nonspecific findings on examination of blood	0.730417	0.00130793	0.603086	0.884631	1	0.00206526
Phe_Conjunctivitis, infectious	0.730369	0.00102307	0.605486	0.88101	1	0.00169473
Phe_Ptosis of eyelid	0.727341	0.00201408	0.594274	0.890203	1	0.00307347
Phe_Aplastic anemia	0.727167	0.027907	0.547376	0.966011	1	0.0303102
Phe_Other inflammatory spondylopathies	0.724815	0.00999892	0.567381	0.925933	1	0.0128849
Phe_Bacterial infection NOS	0.723079	8.55e-10	0.651921	0.802004	8.62695e-07	4.0886e-09
Phe_Other deficiency anemia	0.722736	0.000482807	0.602263	0.867308	0.487152	0.000866819
Phe_Spasm of muscle	0.72117	0.0239748	0.542984	0.957828	1	0.0269683
Phe_Electrolyte imbalance	0.720967	4.72e-13	0.659802	0.787801	4.76248e-10	3.28447e-12
Phe_Esophagitis, GERD and related diseases	0.717894	1.97e-18	0.666578	0.77316	1.98773e-15	2.48466e-17
Phe_Back pain	0.717356	7.64e-22	0.67034	0.767669	7.70876e-19	1.35241e-20
Phe_Intracranial hemorrhage (injury)	0.716637	0.0106679	0.554918	0.925487	1	0.013608
Phe_Atrophic gastritis	0.713851	0.000328981	0.593902	0.858027	0.331942	0.000623666
Phe_Hemorrhoids	0.712021	1.53e-07	0.627216	0.808292	0.000154377	5.21544e-07
Phe_GERD	0.711305	1.69e-24	0.666301	0.759349	1.70521e-21	3.55252e-23
Phe_Secondary thrombocytopenia	0.710993	0.0454617	0.509005	0.993136	1	0.0460089
Phe_Myalgia and myositis unspecified	0.710575	7.45e-09	0.632843	0.797856	7.51705e-06	3.19874e-08
Phe_Hypermetropia	0.709624	1.95e-05	0.606251	0.830624	0.0196755	4.83428e-05
Phe_Osteoarthrosis, localized, primary	0.70886	5.12e-11	0.639678	0.785523	5.16608e-08	3.00353e-10
Phe_Disorders of optic nerve and visual pathways	0.707941	0.0143711	0.536898	0.933475	1	0.0174075
Phe_Cerebral aneurysm	0.707678	0.0288143	0.519038	0.964876	1	0.0311615
Phe_Dizziness and giddiness (Light-headedness and vertigo)	0.707457	4.18e-20	0.657087	0.761689	4.21762e-17	6.29496e-19
Phe_Macular puckering of retina	0.707363	0.0108328	0.541985	0.923204	1	0.0137835
Phe_Personality disorders	0.706005	0.00326511	0.559848	0.890319	1	0.00477464
Phe_Other diseases of lung	0.704824	8.2e-08	0.620237	0.800947	8.2738e-05	2.96552e-07
Phe_Mood disorders	0.703675	7.64e-22	0.654978	0.755993	7.70876e-19	1.35241e-20
Phe_Depression	0.700166	3.47e-20	0.648984	0.755384	3.50123e-17	5.38651e-19
Phe_Acute pain	0.698853	5.31e-07	0.607525	0.803909	0.000535779	1.66391e-06
Phe_Other symptoms of respiratory system	0.697712	3.41e-23	0.649816	0.74914	3.44069e-20	6.88138e-22
Phe_Symptoms involving digestive system	0.696514	2.74e-06	0.598796	0.810178	0.00276466	7.701e-06
Phe_Generalized convulsive epilepsy	0.695559	0.015037	0.519091	0.932019	1	0.0181055
Phe_Disorders of fluid, electrolyte, and acid-base balance	0.694611	3.79e-17	0.638117	0.756108	3.82411e-14	4.11195e-16
Phe_Contusion	0.692981	8.15e-14	0.629388	0.763	8.22335e-11	6.09137e-13
Phe_Asthma	0.691936	8.47e-12	0.622548	0.769057	8.54623e-09	5.5137e-11
Phe_Major depressive disorder	0.689172	1.7e-15	0.62882	0.755317	1.7153e-12	1.45364e-14
Phe_Diseases of esophagus	0.688407	1.42e-22	0.63876	0.741912	1.43278e-19	2.75535e-21
Phe_Cancer of bronchus; lung	0.6872	0.0224899	0.497917	0.94844	1	0.0256121
Phe_Rash and other nonspecific skin eruption	0.686193	2.99e-09	0.605911	0.777112	3.01691e-06	1.34683e-08
Phe_Nonrheumatic mitral valve disorders	0.685258	4.3e-11	0.612434	0.766741	4.3387e-08	2.53725e-10
Phe_Deep vein thrombosis [DVT]	0.684339	3.73e-05	0.571451	0.819529	0.0376357	8.75249e-05
Phe_Nonspecific elevation of levels of transaminase or lactic acid dehydrogenase [LDH]	0.683701	0.0030231	0.531767	0.879045	1	0.00445301
Phe_Chronic kidney disease, Stage I or II	0.683597	0.00467347	0.525214	0.889742	1	0.00655846
Phe_Other diseases of blood and blood-forming organs	0.682935	0.000116187	0.56254	0.829097	0.117233	0.000246806
Phe_Unspecified diffuse connective tissue disease	0.681939	0.00956479	0.510495	0.910962	1	0.0123888
Phe_Other disorders of liver	0.680528	3.44e-08	0.593562	0.780236	3.47096e-05	1.30487e-07
Phe_Other symptoms/disorders or the urinary system	0.680384	1.1e-17	0.622981	0.743075	1.1099e-14	1.26125e-16
Phe_Nausea and vomiting	0.679673	1.62e-19	0.625067	0.73905	1.63458e-16	2.20889e-18
Phe_Peripheral or central vertigo	0.679161	2.23e-07	0.586661	0.786247	0.000225007	7.40155e-07
Phe_Chronic sinusitis	0.678231	6.74e-09	0.594799	0.773367	6.80066e-06	2.93132e-08
Phe_Acquired spondylolisthesis	0.677247	2e-06	0.576706	0.795317	0.002018	5.68451e-06
Phe_Degeneration of intervertebral disc	0.676547	7.8e-17	0.617147	0.741663	7.8702e-14	7.79228e-16
Phe_Elevated blood pressure reading without diagnosis of hypertension	0.676352	0.000509324	0.542512	0.843211	0.513908	0.000909572
Phe_Iron deficiency anemias	0.676	4.63e-08	0.58743	0.777924	4.67167e-05	1.73668e-07
Phe_Atopic/contact dermatitis due to other or unspecified	0.674668	4.64e-13	0.606448	0.75056	4.68176e-10	3.25122e-12
Phe_Diabetic retinopathy	0.673028	0.000778286	0.534236	0.847878	0.785291	0.0013279
Phe_Thyrotoxicosis with or without goiter	0.670743	0.000196338	0.543581	0.827654	0.198105	0.000393847
Phe_Hyposmolality and/or hyponatremia	0.669602	2.62e-13	0.601355	0.745594	2.64358e-10	1.91564e-12
Phe_Uveitis, noninfectious or NOS	0.669396	0.0179275	0.480119	0.933291	1	0.0209435
Phe_Osteoarthrosis NOS	0.669368	7.02e-26	0.621131	0.721351	7.08318e-23	1.8162e-24
Phe_Disorders of iron metabolism	0.667152	0.0392021	0.454101	0.98016	1	0.0406943
Phe_Stiffness of joint	0.666075	0.000226357	0.536693	0.826647	0.228394	0.000446955
Phe_Abdominal pain	0.664839	2.21e-28	0.618399	0.714766	2.22989e-25	7.19319e-27
Phe_Pericarditis	0.664391	0.000730453	0.524068	0.842286	0.737027	0.00125345
Phe_Neutropenia	0.664319	0.0170476	0.474734	0.929617	1	0.0201417
Phe_Other acquired musculoskeletal deformity	0.661856	2.04e-05	0.547404	0.800239	0.0205836	5.03267e-05
Phe_Displacement of intervertebral disc	0.661712	2.65e-07	0.565429	0.77439	0.000267385	8.65324e-07
Phe_Abnormal weight gain	0.65947	0.00691177	0.487527	0.892056	1	0.00923705
Phe_Vitamin D deficiency	0.656263	9.82e-27	0.60755	0.708882	9.90838e-24	2.75233e-25
Phe_Infestation (lice, mites)	0.655523	0.0286516	0.449065	0.956899	1	0.0310187
Phe_Allergic rhinitis	0.655235	4.59e-17	0.593663	0.723193	4.63131e-14	4.77455e-16
Phe_Abnormal results of function study of liver	0.651026	0.000259035	0.51712	0.819606	0.261366	0.000502806
Phe_Muscular wasting and disuse atrophy	0.647628	0.000409177	0.508966	0.824066	0.41286	0.000746582
Phe_Bronchitis	0.647607	3.25e-10	0.565566	0.741549	3.27925e-07	1.70794e-09
Phe_Hypothyroidism NOS	0.647528	5.88e-28	0.599114	0.699854	5.93292e-25	1.85404e-26
Phe_Spondylosis with myelopathy	0.641327	0.00125631	0.489624	0.840034	1	0.00200256
Phe_Adjustment reaction	0.640246	2.6e-10	0.557569	0.735182	2.6234e-07	1.38804e-09
Phe_Non-Hodgkins lymphoma	0.638783	0.00794994	0.458794	0.889382	1	0.0104993
Phe_Psychogenic and somatoform disorders	0.634393	0.00638111	0.457442	0.879794	1	0.0086192
Phe_Inflammation of the eye	0.632833	7.7e-07	0.52783	0.758725	0.00077693	2.31919e-06
Phe_Paraproteinemia	0.632648	0.0157244	0.436321	0.917314	1	0.0187098
Phe_Small kidney	0.632648	0.0157244	0.436321	0.917314	1	0.0187098
Phe_Second degree AV block	0.632648	0.0157244	0.436321	0.917314	1	0.0187098
Phe_Atherosclerosis of native arteries of the extremities with intermittent claudication	0.632352	0.00659781	0.454307	0.880173	1	0.00886444
Phe_Dysthymic disorder	0.632175	1.71e-08	0.539039	0.741403	1.72539e-05	6.84679e-08
Phe_Sprains and strains	0.632134	8.17e-08	0.534587	0.747482	8.24353e-05	2.9653e-07
Phe_Palpitations	0.630819	2.42e-17	0.567035	0.701777	2.44178e-14	2.71309e-16
Phe_Cellulitis and abscess of face/neck	0.629709	0.0218082	0.424135	0.934922	1	0.024892
Phe_Noninfectious gastroenteritis	0.629707	4.67e-10	0.544436	0.728334	4.71203e-07	2.36785e-09
Phe_Acute pancreatitis	0.628993	9.92e-05	0.498036	0.794385	0.100093	0.000213874
Phe_Nephritis and nephropathy in diseases classified elsewhere	0.628972	0.0395678	0.404462	0.978106	1	0.0409056
Phe_Vitamin deficiency	0.628406	1.28e-25	0.57603	0.685544	1.29152e-22	3.00353e-24
Phe_Cancer of urinary organs (incl. kidney and bladder)	0.627787	0.000643629	0.480493	0.820233	0.649422	0.00112163
Phe_Other disorders of gallbladder	0.626048	0.00546495	0.449906	0.871151	1	0.00754328
Phe_Open wound of neck	0.625237	0.0197817	0.421226	0.928058	1	0.0228432
Phe_Complications of transplants and reattached limbs	0.624967	0.00068645	0.476433	0.819809	0.692628	0.00119213
Phe_Dermatitis due to solar radiation	0.624456	6.05e-07	0.519011	0.751326	0.000610445	1.86111e-06
Phe_Osteoarthrosis	0.62298	2.42e-32	0.57604	0.673746	2.44178e-29	1.1099e-30
Phe_Musculoskeletal symptoms referable to limbs	0.621775	7.59e-09	0.529204	0.730538	7.65831e-06	3.24505e-08
Phe_Pain in joint	0.62175	1.92e-47	0.582986	0.663092	1.93728e-44	1.76116e-45
Phe_Organic or persistent insomnia	0.621405	2.61e-17	0.556572	0.69379	2.63349e-14	2.89395e-16
Phe_Gross hematuria	0.621303	0.00385754	0.449888	0.858031	1	0.00555243
Phe_Anxiety disorders	0.620538	6.75e-31	0.572302	0.672838	6.81075e-28	2.5225e-29
Phe_Solitary pulmonary nodule	0.620469	1.16e-07	0.520065	0.740257	0.000117044	4.06403e-07
Phe_Colon cancer	0.61872	0.000175097	0.481492	0.795059	0.176673	0.000356195
Phe_Herpes zoster	0.617864	6.91e-05	0.487417	0.783223	0.0697219	0.000154594
Phe_Urinary tract infection	0.617541	2.88e-39	0.574607	0.663684	2.90592e-36	1.93728e-37
Phe_Anxiety disorder	0.613098	9.47e-40	0.570123	0.659313	9.55523e-37	6.82516e-38
Phe_Hypothyroidism	0.613075	3.66e-25	0.558888	0.672515	3.69294e-22	8.39305e-24
Phe_Fracture of hand or wrist	0.611863	8.06e-05	0.479286	0.781112	0.0813254	0.00017718
Phe_Cervicalgia	0.610744	1.13e-25	0.556917	0.669773	1.14017e-22	2.76274e-24
Phe_Complication due to other implant and internal device	0.608174	0.000286176	0.464875	0.795644	0.288752	0.000550003
Phe_Dysuria	0.607982	4.57e-17	0.541315	0.682859	4.61113e-14	4.77455e-16
Phe_Acute bronchitis and bronchiolitis	0.607628	1.48e-15	0.537633	0.686737	1.49332e-12	1.27634e-14
Phe_Symptoms and disorders of the joints	0.607549	1.6e-20	0.546896	0.674929	1.6144e-17	2.64656e-19
Phe_Tuberculosis	0.607326	0.0263971	0.391057	0.9432	1	0.0290199
Phe_Personal history of allergy to medicinal agents	0.607234	1.82e-09	0.516113	0.714442	1.83638e-06	8.5413e-09
Phe_Arthropathy NOS	0.606763	1.13e-38	0.562756	0.654211	1.14017e-35	7.12606e-37
Phe_Peripheral enthesopathies and allied syndromes	0.606735	2.01e-18	0.542538	0.678528	2.02809e-15	2.50381e-17
Phe_Other disorders of biliary tract	0.604919	0.000158188	0.466058	0.785151	0.159612	0.000325738
Phe_Epistaxis or throat hemorrhage	0.604023	0.000108963	0.467907	0.779735	0.109944	0.000232931
Phe_Generalized anxiety disorder	0.602609	3.22e-20	0.541044	0.671179	3.24898e-17	5.07653e-19
Phe_Varicose veins of lower extremity, symptomtic	0.60194	1.1e-05	0.48003	0.754812	0.011099	2.85321e-05
Phe_Pruritus and related conditions	0.601566	1.05e-10	0.515609	0.701853	1.05945e-07	5.98559e-10
Phe_Substance addiction and disorders	0.599342	9.73e-09	0.503152	0.71392	9.81757e-06	4.09065e-08
Phe_Urinary incontinence	0.595815	3.93e-27	0.542317	0.654591	3.96537e-24	1.13296e-25
Phe_Disorders of protein plasma/amino-acid transport and metabolism	0.595361	0.00110493	0.435986	0.812996	1	0.00180693
Phe_Phlebitis and thrombophlebitis of lower extremities	0.592592	0.000779106	0.436721	0.804096	0.786118	0.0013279
Phe_Other retinal disorders	0.590751	1.51e-16	0.521353	0.669386	1.52359e-13	1.43735e-15
Phe_Other biliary tract disease	0.589829	0.00037792	0.440882	0.789095	0.381321	0.00069616
Phe_Insomnia	0.589581	7.52e-20	0.526297	0.660474	7.58768e-17	1.08395e-18
Phe_Dependence on respirator [Ventilator] or supplemental oxygen	0.588679	5.17e-05	0.455461	0.760861	0.0521653	0.000118289
Phe_Diseases of hair and hair follicles	0.585497	0.000166427	0.443108	0.773641	0.167925	0.000342006
Phe_Abnormal coagulation profile	0.584621	0.00336168	0.408382	0.836917	1	0.00490164
Phe_Intervertebral disc disorders	0.583241	3.87e-22	0.522891	0.650557	3.90483e-19	7.3676e-21
Phe_Diseases of pancreas	0.582777	5.68e-07	0.471641	0.720101	0.000573112	1.76342e-06
Phe_Opiates and related narcotics causing adverse effects in therapeutic use	0.582363	1.24e-10	0.493933	0.686623	1.25116e-07	6.87451e-10
Phe_Fracture of upper limb	0.58203	2.41e-05	0.452756	0.748214	0.0243169	5.85949e-05
Phe_Candidiasis of skin and nails	0.580515	0.000607548	0.425385	0.792218	0.613016	0.00106797
Phe_Degenerative skin conditions and other dermatoses	0.575338	1.47e-19	0.510399	0.648539	1.48323e-16	2.03182e-18
Phe_Unstable angina (intermediate coronary syndrome)	0.574688	6e-07	0.462341	0.714335	0.0006054	1.85706e-06
Phe_Diverticulosis and diverticulitis	0.57401	1.56e-20	0.510566	0.645337	1.57404e-17	2.6234e-19
Phe_Hyperparathyroidism	0.573942	1.87e-05	0.445071	0.740129	0.0188683	4.65884e-05
Phe_Degeneration of macula and posterior pole of retina	0.573629	1.7e-12	0.491579	0.669374	1.7153e-09	1.15121e-11
Phe_Other derangement of joint	0.573379	2.3e-09	0.477754	0.688145	2.3207e-06	1.06454e-08
Phe_Other disorders of synovium, tendon, and bursa	0.573233	1.82e-11	0.487356	0.674242	1.83638e-08	1.14061e-10
Phe_Intestinal malabsorption (non-celiac)	0.572343	0.00196471	0.401989	0.814891	1	0.00300362
Phe_Chronic pancreatitis	0.56712	0.0277593	0.34221	0.939847	1	0.0302802
Phe_Disorders of lacrimal system	0.564228	5.71e-18	0.495521	0.642463	5.76139e-15	6.8588e-17
Phe_Macular degeneration, wet	0.563393	0.00143795	0.395877	0.801794	1	0.00226348
Phe_Diverticulitis	0.563051	6.56e-07	0.449009	0.706059	0.000661904	2.00577e-06
Phe_Other disorders of thyroid	0.561356	6.47e-17	0.490256	0.642767	6.52823e-14	6.59417e-16
Phe_Antineoplastic and immunosuppressive drugs causing adverse effects	0.559505	0.00495273	0.373168	0.838888	1	0.00690429
Phe_Calcaneal spur; Exostosis NOS	0.558527	3.07e-08	0.454476	0.686401	3.09763e-05	1.18615e-07
Phe_Allergic reaction to food	0.558148	0.00188306	0.386411	0.806213	1	0.00290077
Phe_Colorectal cancer	0.55493	6.75e-05	0.415377	0.741367	0.0681075	0.000152366
Phe_Hypocalcemia	0.553272	0.0253205	0.329352	0.929431	1	0.0281369
Phe_Congenital osteodystrophies	0.552243	0.000200234	0.40385	0.755164	0.202036	0.000400643
Phe_Retinal hemorrhage/ischemia	0.548844	0.0083737	0.35137	0.8573	1	0.0109586
Phe_Cancer, suspected or other	0.548508	0.000230457	0.398463	0.755055	0.232531	0.000453277
Phe_Abnormal chest sounds	0.543844	0.0177385	0.328708	0.899785	1	0.0208846
Phe_Other alveolar and parietoalveolar pneumonopathy	0.540664	0.00201649	0.365935	0.798823	1	0.00307347
Phe_Decreased white blood cell count	0.539413	4.67e-05	0.400747	0.726061	0.0471203	0.000107827
Phe_Other demyelinating diseases of central nervous system	0.538159	0.0109623	0.333879	0.867426	1	0.0138436
Phe_Disease of tricuspid valve	0.535838	1.9e-11	0.446604	0.642901	1.9171e-08	1.17613e-10
Phe_Portal hypertension	0.53552	0.0179996	0.319199	0.898442	1	0.020996
Phe_Reflux esophagitis	0.533647	1.39e-11	0.444802	0.640238	1.40251e-08	8.87665e-11
Phe_Carditis	0.53328	8.42e-06	0.4044	0.703232	0.00849578	2.2067e-05
Phe_Other and unspecified disorders of back	0.531692	2.81e-08	0.425427	0.664499	2.83529e-05	1.10323e-07
Phe_Osteochondropathies	0.530727	0.043527	0.286904	0.981761	1	0.0444972
Phe_Graves' disease	0.529852	0.016046	0.315952	0.888563	1	0.0190699
Phe_Cystitis	0.529276	2.46e-09	0.429416	0.652358	2.48214e-06	1.12825e-08
Phe_Simple and unspecified goiter	0.528364	1.88e-07	0.415648	0.671647	0.000189692	6.3655e-07
Phe_Varicose veins	0.528079	3.28e-08	0.421062	0.662297	3.30952e-05	1.25361e-07
Phe_Chronic pulmonary heart disease	0.525195	2.76e-10	0.430002	0.641463	2.78484e-07	1.46571e-09
Phe_Tension headache	0.523614	1.58e-05	0.390347	0.702379	0.0159422	4.01567e-05
Phe_Precordial pain	0.522309	4.58e-10	0.425821	0.64066	4.62122e-07	2.3458e-09
Phe_Multiple myeloma	0.520689	0.00883662	0.319463	0.848666	1	0.0114751
Phe_Other arthropathies	0.51881	2.38e-31	0.464567	0.579385	2.40142e-28	9.76712e-30
Phe_Disorders of plasma protein metabolism	0.516194	0.00105211	0.347541	0.766691	1	0.00173461
Phe_Gastritis and duodenitis, NOS	0.515621	1.29e-15	0.438346	0.606518	1.30161e-12	1.14176e-14
Phe_Postinflammatory pulmonary fibrosis	0.511455	4.12e-09	0.409006	0.639564	4.15708e-06	1.84759e-08
Phe_Folate-deficiency anemia	0.511434	0.00305124	0.328193	0.796985	1	0.00448138
Phe_Disorders of function of stomach	0.508775	1.9e-12	0.421544	0.614056	1.9171e-09	1.27807e-11
Phe_Breast disorder NOS	0.507892	0.0303269	0.27511	0.937643	1	0.0324839
Phe_Pancytopenia	0.503931	0.0114045	0.296351	0.856912	1	0.0142769
Phe_Influenza	0.503782	5.4e-10	0.405714	0.625554	5.4486e-07	2.68404e-09
Phe_Malignant neoplasm of other and ill-defined sites within the digestive organs and peritoneum	0.502472	3.08e-08	0.393832	0.641081	3.10772e-05	1.18615e-07
Phe_Spinal stenosis of lumbar region	0.500151	4.01e-13	0.414777	0.603097	4.04609e-10	2.86957e-12
Phe_Stricture of artery	0.499117	3.36e-05	0.3594	0.69315	0.0339024	8.05283e-05
Phe_Enthesopathy	0.4989	1.08e-25	0.438058	0.568192	1.08972e-22	2.7243e-24
Phe_Congenital anomalies of intestine	0.4982	0.00797032	0.29777	0.83354	1	0.0105125
Phe_Osteoarthrosis, generalized	0.49612	7.13e-17	0.420813	0.584903	7.19417e-14	7.19417e-16
Phe_H. pylori	0.494919	0.00037849	0.33582	0.729394	0.381896	0.00069616
Phe_Exophthalmos	0.493639	0.0185981	0.27421	0.888659	1	0.0216442
Phe_Painful respiration	0.493548	1.01e-09	0.393467	0.619085	1.01909e-06	4.80703e-09
Phe_Poisoning by antibiotics	0.492975	3.63e-17	0.418175	0.581155	3.66267e-14	3.98116e-16
Phe_Functional disorders of bladder	0.49243	2.03e-10	0.395839	0.612591	2.04827e-07	1.08951e-09
Phe_Derangement of joint, non-traumatic	0.491876	0.000169096	0.339845	0.711917	0.170618	0.00034538
Phe_Benign neoplasm of other parts of digestive system	0.491675	1.95e-06	0.367021	0.658668	0.00196755	5.58963e-06
Phe_Heart failure with preserved EF [Diastolic heart failure]	0.488223	1.44e-08	0.381018	0.625591	1.45296e-05	5.85871e-08
Phe_Migraine	0.486303	4.48e-17	0.411009	0.575392	4.52032e-14	4.75823e-16
Phe_Ganglion and cyst of synovium, tendon, and bursa	0.485864	0.00107824	0.315194	0.74895	1	0.00177479
Phe_Anorexia	0.485447	1.32e-16	0.409046	0.57612	1.33188e-13	1.26846e-15
Phe_Nonrheumatic pulmonary valve disorders	0.483955	5.6e-07	0.364215	0.64306	0.00056504	1.74395e-06
Phe_Primary pulmonary hypertension	0.481944	3.89e-06	0.353528	0.657005	0.00392501	1.06658e-05
Phe_Infection of the eye	0.481539	1.16e-08	0.374628	0.618959	1.17044e-05	4.77731e-08
Phe_Noninfectious disorders of lymphatic channels	0.48093	7.05e-07	0.360124	0.642261	0.000711345	2.14261e-06
Phe_Poisoning by analgesics, antipyretics, and antirheumatics	0.480898	9.73e-15	0.399548	0.578811	9.81757e-12	7.85406e-14
Phe_Disorders of the orbit	0.479234	0.0237651	0.253289	0.906732	1	0.0267922
Phe_Congenital musculoskeletal deformities of spine	0.477567	6.77e-05	0.332005	0.686949	0.0683093	0.000152476
Phe_Pulmonary heart disease	0.476736	7.51e-19	0.40473	0.561554	7.57759e-16	9.84103e-18
Phe_Perforation of tympanic membrane	0.476292	0.039062	0.235458	0.963457	1	0.0405907
Phe_Other disorders of stomach and duodenum	0.476004	3.3e-16	0.398284	0.568889	3.3297e-13	3.05477e-15
Phe_Disorders of muscle, ligament, and fascia	0.475426	1.97e-06	0.349968	0.64586	0.00198773	5.63096e-06
Phe_Traumatic arthropathy	0.47472	0.00120955	0.302344	0.745373	1	0.0019372
Phe_Fracture of humerus	0.474481	8.87e-07	0.35246	0.638746	0.000894983	2.64007e-06
Phe_Herpes simplex	0.471291	3.1e-06	0.343557	0.646517	0.0031279	8.59313e-06
Phe_Migrain with aura	0.47115	0.000378783	0.311125	0.713482	0.382192	0.00069616
Phe_Fracture of vertebral column without mention of spinal cord injury	0.470487	1.4e-15	0.391002	0.56613	1.4126e-12	1.22835e-14
Phe_Mineral deficiency NEC	0.469686	7.57e-05	0.323057	0.682868	0.0763813	0.000166771
Phe_Paranoid disorders	0.464005	3.98e-07	0.344831	0.624367	0.000401582	1.25494e-06
Phe_Anemia in neoplastic disease	0.463766	0.0100919	0.258268	0.832772	1	0.0129881
Phe_Keratoconjunctivitis sicca	0.462459	0.00554522	0.268158	0.797545	1	0.00764361
Phe_Adult failure to thrive	0.458956	3.85e-06	0.329806	0.638682	0.00388465	1.05849e-05
Phe_Fluid overload	0.457273	1.35e-05	0.321474	0.650439	0.0136215	3.44848e-05
Phe_Other immunological findings	0.454534	5.53e-07	0.333825	0.61889	0.000557977	1.72748e-06
Phe_Other nondiabetic retinopathy	0.453669	2.56e-08	0.343505	0.599164	2.58304e-05	1.009e-07
Phe_Sialoadenitis	0.453051	0.00240716	0.271691	0.755474	1	0.00361432
Phe_Acute bronchospasm	0.452968	0.00434413	0.262852	0.780592	1	0.006191
Phe_Corneal degenerations	0.452763	7.44e-05	0.305926	0.670078	0.0750696	0.000164626
Phe_Heartburn	0.451528	5.41e-13	0.363811	0.560395	5.45869e-10	3.71339e-12
Phe_Sprains and strains of back and neck	0.450055	6.63e-10	0.349305	0.579864	6.68967e-07	3.23172e-09
Phe_Osteoarthritis; localized	0.44942	1.95e-33	0.394597	0.511861	1.96755e-30	9.83775e-32
Phe_Nephritis; nephrosis; renal sclerosis	0.448412	1.06e-05	0.313828	0.640712	0.0106954	2.75655e-05
Phe_Corneal edema	0.447969	5.88e-05	0.302769	0.662803	0.0593292	0.000133624
Phe_Acquired hypothyroidism	0.443536	6.2e-19	0.370743	0.530621	6.2558e-16	8.23132e-18
Phe_Symptoms involving head and neck	0.442696	8.23e-05	0.29509	0.664134	0.0830407	0.000179354
Phe_Other disorders of urethra and urinary tract	0.442557	1.69e-06	0.31698	0.617882	0.00170521	4.87203e-06
Phe_Varicose veins of lower extremity	0.442494	4.18e-14	0.358136	0.546722	4.21762e-11	3.19517e-13
Phe_Rheumatoid arthritis and other inflammatory polyarthropathies	0.440653	1.81e-15	0.360075	0.539263	1.82629e-12	1.5347e-14
Phe_Diseases and other conditions of the tongue	0.440223	0.0112058	0.23351	0.829926	1	0.014063
Phe_Valvular heart disease/ heart chambers	0.437123	0.0205895	0.216961	0.880695	1	0.0236885
Phe_Screening for malignant neoplasms of the skin	0.436122	0.00379633	0.248647	0.764949	1	0.00547996
Phe_Splenomegaly	0.436015	8.13e-05	0.28853	0.65889	0.0820317	0.00017833
Phe_E. coli	0.432296	5.48e-22	0.36452	0.512674	5.52932e-19	1.02395e-20
Phe_Glossitis	0.432243	0.0382953	0.195479	0.955777	1	0.039835
Phe_Allergic conjunctivitis	0.429667	0.00115831	0.258116	0.715235	1	0.00187297
Phe_Viral hepatitis B	0.425699	0.000721098	0.25949	0.698368	0.727588	0.00124162
Phe_Chronic vascular insufficiency of intestine	0.423297	0.0230467	0.201679	0.888444	1	0.0260989
Phe_Benign neoplasm of other endocrine glands and related structures	0.422697	0.00261612	0.241259	0.740585	1	0.00390484
Phe_Abnormal sputum	0.421994	0.000223857	0.266877	0.667272	0.225872	0.000442886
Phe_Dry eyes	0.42067	8.38e-16	0.340694	0.51942	8.45542e-13	7.54948e-15
Phe_Fracture of lower limb	0.417734	1.69e-14	0.334237	0.522091	1.70521e-11	1.3322e-13
Phe_Effects of heat, cold and air pressure	0.417113	0.00970536	0.215009	0.809192	1	0.0125548
Phe_Unspecified disorder of lipoid metabolism	0.417076	3.57e-07	0.297844	0.584038	0.000360213	1.13632e-06
Phe_Nontoxic uninodular goiter	0.416784	4.82e-20	0.345664	0.502537	4.86338e-17	7.15203e-19
Phe_Internal derangement of knee	0.41516	6.61e-10	0.31408	0.548771	6.66949e-07	3.23172e-09
Phe_Abnormal results of other function studies (bladder, pancreas, placenta, spleen, etc)	0.412809	0.0003115	0.255195	0.66777	0.314303	0.000594213
Phe_Complication of internal orthopedic device	0.412767	1.23e-05	0.277627	0.613691	0.0124107	3.15794e-05
Phe_Gastrointestinal complications	0.41224	0.00595063	0.219235	0.775156	1	0.00816896
Phe_Dyschromia and Vitiligo	0.412024	1.56e-16	0.333778	0.508613	1.57404e-13	1.47107e-15
Phe_Subarachnoid hemorrhage (injury)	0.411296	0.00853988	0.212131	0.797454	1	0.0111327
Phe_Poisoning by other anti-infectives	0.407993	0.00012171	0.258264	0.644527	0.122805	0.000255845
Phe_Other allied disorders of spine	0.406032	2.81e-09	0.301618	0.546592	2.83529e-06	1.27716e-08
Phe_Epiphora	0.404322	0.000694402	0.239592	0.682312	0.700652	0.00120387
Phe_Sacroiliitis NEC	0.404114	9.8e-09	0.296487	0.55081	9.8882e-06	4.10299e-08
Phe_Hepatitis NOS	0.403643	1.21e-07	0.288442	0.564856	0.000122089	4.22453e-07
Phe_Fracture of unspecified bones	0.399657	1.55e-10	0.301803	0.52924	1.56395e-07	8.45378e-10
Phe_Encephalitis	0.399203	1.18e-06	0.275625	0.578189	0.00119062	3.45107e-06
Phe_Candidiasis	0.399173	1.27e-22	0.332119	0.479764	1.28143e-19	2.51261e-21
Phe_Fracture of radius and ulna	0.396576	4.79e-10	0.296397	0.530613	4.83311e-07	2.40453e-09
Phe_Acute pharyngitis	0.391198	2.35e-21	0.322255	0.474892	2.37115e-18	4.08819e-20
Phe_Fracture of tibia and fibula	0.390041	1.02e-05	0.256741	0.592551	0.0102918	2.65938e-05
Phe_Symptoms affecting skin	0.388329	8.04e-07	0.266704	0.565419	0.000811236	2.40723e-06
Phe_Aseptic necrosis of bone	0.386938	0.000849831	0.221501	0.675939	0.857479	0.00143631
Phe_Eye infection, viral	0.385935	6.44e-05	0.241939	0.615635	0.0649796	0.000146022
Phe_Hormones and synthetic substitutes causing adverse effects in therapeutic use	0.384542	0.00120689	0.215601	0.685861	1	0.00193601
Phe_severe protein-calorie malnutrition	0.384476	0.00450002	0.198818	0.743501	1	0.00635037
Phe_Labyrinthitis	0.382583	3.57e-05	0.242594	0.603354	0.0360213	8.4557e-05
Phe_Secondary hypothyroidism	0.381257	1.1e-08	0.273885	0.530723	1.1099e-05	4.54877e-08
Phe_Cystitis and urethritis	0.379973	3.47e-10	0.280878	0.514029	3.50123e-07	1.81411e-09
Phe_Methicillin sensitive Staphylococcus aureus	0.379525	0.00395857	0.196353	0.73357	1	0.00568165
Phe_Erythematosquamous dermatosis	0.379169	1.37e-10	0.28199	0.509838	1.38233e-07	7.51266e-10
Phe_Other sprains and strains	0.378986	0.000411826	0.221218	0.649272	0.415532	0.000750059
Phe_Other disorders of bone and cartilage	0.376395	3.08e-46	0.329143	0.430431	3.10772e-43	2.58977e-44
Phe_Poisoning/allergy of sulfonamides	0.376098	8.03e-18	0.300956	0.470003	8.10227e-15	9.42124e-17
Phe_Urticaria	0.375426	5.38e-08	0.263742	0.534403	5.42842e-05	1.99574e-07
Phe_Agorophobia, social phobia, and panic disorder	0.375235	2.37e-11	0.281465	0.500245	2.39133e-08	1.44929e-10
Phe_Certain early complications of trauma or procedure	0.372907	0.000514609	0.213717	0.650672	0.51924	0.000917386
Phe_Alkalosis	0.372115	3.39e-06	0.245212	0.564692	0.00342051	9.37126e-06
Phe_Macular degeneration, dry	0.371188	2.93e-10	0.272735	0.50518	2.95637e-07	1.54784e-09
Phe_Allergy/adverse effect of penicillin	0.369288	8.77e-30	0.310856	0.438704	8.84893e-27	3.05136e-28
Phe_Osteoarthrosis involving more than one site, but not specified as generalized	0.366919	6.47e-09	0.261538	0.514762	6.52823e-06	2.82607e-08
Phe_Spondylolisthesis, congenital	0.363612	0.000137736	0.216147	0.611684	0.138976	0.000286548
Phe_Iatrogenic hypotension	0.363228	1.78e-09	0.261162	0.505183	1.79602e-06	8.39262e-09
Phe_Conjunctivitis, noninfectious	0.361769	1.01e-07	0.248828	0.525972	0.000101909	3.61379e-07
Phe_Pallor and flushing	0.359852	0.000311535	0.206458	0.627214	0.314339	0.000594213
Phe_Keratoconjunctivitis	0.35949	9.04e-07	0.238991	0.540746	0.000912136	2.68275e-06
Phe_Fracture of unspecified part of femur	0.358077	6.01e-11	0.263258	0.487047	6.06409e-08	3.48511e-10
Phe_Anisometropia	0.357509	0.0102041	0.1631	0.783644	1	0.0130825
Phe_Nodular lymphoma	0.352853	0.0277502	0.139539	0.892263	1	0.0302802
Phe_End stage renal disease	0.352499	1.22e-07	0.239545	0.518716	0.000123098	4.24476e-07
Phe_Pathologic fracture	0.351386	2.55e-11	0.258417	0.477801	2.57295e-08	1.54997e-10
Phe_Acute cystitis	0.35044	3.21e-21	0.281983	0.435516	3.23889e-18	5.48964e-20
Phe_Diseases due to other mycobacteria	0.349379	0.000342541	0.19648	0.621262	0.345624	0.000642424
Phe_Fracture of neck of femur	0.345369	9.63e-18	0.270888	0.440328	9.71667e-15	1.11686e-16
Phe_Osteopenia or other disorder of bone and cartilage	0.342016	6.97e-72	0.304166	0.384577	7.03273e-69	7.03273e-70
Phe_Kyphoscoliosis and scoliosis	0.336862	2.37e-20	0.267462	0.424268	2.39133e-17	3.79576e-19
Phe_Keratitis	0.334977	5.41e-16	0.257104	0.436436	5.45869e-13	4.91774e-15
Phe_Lupus (localized and systemic)	0.33409	0.000182745	0.18813	0.593292	0.18439	0.000368779
Phe_Cancer of bladder	0.33355	5.97e-06	0.207361	0.536532	0.00602373	1.60206e-05
Phe_Facial nerve disorders [CN7]	0.331557	5.28e-06	0.206151	0.53325	0.00532752	1.42447e-05
Phe_Cystoid macular degeneration of retina	0.325347	3.38e-08	0.218383	0.484702	3.41042e-05	1.28695e-07
Phe_Raynaud's syndrome	0.323879	0.00465684	0.148345	0.707118	1	0.00654423
Phe_Cancer of larynx, pharynx, nasal cavities	0.318877	0.00409048	0.146141	0.695787	1	0.00586263
Phe_Encephalitis, non-infectious	0.318875	6.89e-07	0.203071	0.500718	0.000695201	2.10031e-06
Phe_Hallux valgus (Bunion)	0.318701	1.13e-18	0.247198	0.410886	1.14017e-15	1.46176e-17
Phe_Eating disorder	0.311777	0.0066526	0.134363	0.723447	1	0.00892616
Phe_Somatoform disorder	0.307639	1.06e-06	0.191607	0.493936	0.00106954	3.12731e-06
Phe_Squamous cell carcinoma	0.288358	2.24e-11	0.200304	0.41512	2.26016e-08	1.37815e-10
Phe_Polymyalgia Rheumatica	0.287653	2.04e-06	0.17201	0.481045	0.00205836	5.78191e-06
Phe_Congenital anomaly of gallbladder, bile ducts, liver, pancreas	0.283799	0.00146861	0.130607	0.616675	1	0.00230815
Phe_Chronic cystitis	0.283117	0.000302598	0.142783	0.561379	0.305321	0.000579357
Phe_Dyspepsia and other specified disorders of function of stomach	0.283082	1.01e-16	0.210161	0.381306	1.01909e-13	9.89408e-16
Phe_Other specified congenital anomalies of nervous system	0.279439	0.0064531	0.111649	0.699389	1	0.00869316
Phe_Renal sclerosis, NOS	0.278815	0.000114888	0.145691	0.533579	0.115922	0.000244561
Phe_Unspecified monoarthritis	0.272716	2.39e-18	0.203764	0.364999	2.41151e-15	2.94087e-17
Phe_stress incontinence, female	0.271781	9.11e-16	0.197819	0.373398	9.19199e-13	8.1345e-15
Phe_Encounter for long-term (current) use of antibiotics	0.271498	0.000184227	0.13709	0.537683	0.185885	0.000371028
Phe_Nonallopathic lesions NEC	0.269874	2.81e-06	0.156003	0.466861	0.00283529	7.83229e-06
Phe_Abnormal results of function study of thyroid	0.269331	1.05e-19	0.202934	0.357451	1.05945e-16	1.47146e-18
Phe_Benign neoplasm of pituitary gland and craniopharyngeal duct (pouch)	0.26912	0.00209548	0.116617	0.621056	1	0.00318425
Phe_Disorders of esophageal motility	0.26581	5.65e-10	0.174847	0.404096	5.70085e-07	2.79453e-09
Phe_Nontoxic multinodular goiter	0.263932	5.51e-31	0.210638	0.33071	5.55959e-28	2.1383e-29
Phe_Rheumatoid arthritis	0.263265	1.25e-26	0.206079	0.33632	1.26125e-23	3.40878e-25
Phe_Sickle cell anemia	0.261558	0.0260154	0.0803045	0.851914	1	0.0288456
Phe_Articular cartilage disorder	0.258937	1.59e-31	0.206412	0.324827	1.60431e-28	6.97526e-30
Phe_Barrett's esophagus	0.256601	6.37e-06	0.142151	0.463199	0.00642733	1.70035e-05
Phe_Retinal edema	0.253983	3.68e-07	0.149755	0.430753	0.000371312	1.16765e-06
Phe_Pituitary hyperfunction	0.253682	0.00127085	0.110146	0.584265	1	0.00201936
Phe_Nephritis and nephropathy without mention of glomerulonephritis	0.252217	1.93e-06	0.143042	0.444718	0.00194737	5.54806e-06
Phe_Primary thrombocytopenia	0.251616	0.000181526	0.122175	0.518199	0.18316	0.000367054
Phe_Pathologic fracture of vertebrae	0.245156	2.69e-14	0.170702	0.352084	2.71421e-11	2.07192e-13
Phe_Mastodynia	0.243847	2.13e-14	0.169803	0.350178	2.14917e-11	1.66602e-13
Phe_Systemic lupus erythematosus	0.242553	9.46e-07	0.137678	0.427317	0.000954514	2.79916e-06
Phe_Spinocerebellar disease	0.241815	0.00635743	0.0872294	0.670355	1	0.00861646
Phe_Functional digestive disorders	0.233853	1.25e-28	0.180931	0.302253	1.26125e-25	4.20417e-27
Phe_Type 1 diabetes with neurological manifestations	0.230132	2.77e-06	0.124507	0.425366	0.00279493	7.76369e-06
Phe_Subdural hemorrhage (injury)	0.228794	7.18e-06	0.120152	0.435671	0.00724462	1.90148e-05
Phe_Chronic lymphocytic thyroiditis	0.227155	1.86e-05	0.115237	0.447767	0.0187674	4.65692e-05
Phe_Chronic obstructive asthma with exacerbation	0.222881	2.19e-08	0.13175	0.377047	2.20971e-05	8.66553e-08
Phe_Gastroparesis	0.222097	8.09e-10	0.137423	0.358944	8.16281e-07	3.88705e-09
Phe_Chronic obstructive asthma	0.219181	4.56e-16	0.151964	0.316128	4.60104e-13	4.18276e-15
Phe_Fracture of ankle and foot	0.217799	6.18e-20	0.157082	0.301984	6.23562e-17	9.03713e-19
Phe_Kyphosis (acquired)	0.214125	8.74e-09	0.126665	0.361974	8.81866e-06	3.72095e-08
Phe_Nontoxic nodular goiter	0.20916	1.31e-34	0.162907	0.268547	1.32179e-31	7.34328e-33
Phe_Chondrocalcinosis	0.208289	4.11e-17	0.144502	0.300234	4.14699e-14	4.41169e-16
Phe_Senile osteoporosis	0.208239	4.09e-13	0.136271	0.318214	4.12681e-10	2.9062e-12
Phe_Cancer of other lymphoid, histiocytic tissue	0.207908	1.51e-07	0.11569	0.373634	0.000152359	5.16471e-07
Phe_Ulceration of intestine	0.206292	0.000187124	0.0901217	0.47221	0.188808	0.000376112
Phe_Acute pulmonary heart disease	0.206286	2.92e-13	0.135011	0.315189	2.94628e-10	2.11963e-12
Phe_Other nonmalignant breast conditions	0.204841	5.69e-18	0.142951	0.293525	5.74121e-15	6.8588e-17
Phe_Other benign neoplasm of connective and other soft tissue	0.204266	1.07e-07	0.113701	0.366968	0.000107963	3.80151e-07
Phe_Herpes zoster with nervous system complications	0.20308	9.59e-08	0.113054	0.364797	9.67631e-05	3.44353e-07
Phe_Otosclerosis	0.197495	0.00654073	0.0613523	0.635739	1	0.00879946
Phe_Cancer of kidney and renal pelvis	0.197077	0.000118349	0.0861995	0.450577	0.119414	0.00024982
Phe_Pulmonary embolism and infarction, acute	0.190754	1.61e-14	0.124973	0.291158	1.62449e-11	1.27913e-13
Phe_Osteoporosis, osteopenia and pathological fracture	0.189475	1.69e-139	0.166431	0.215709	1.70521e-136	8.52605e-137
Phe_Thyroid cancer	0.188895	3.34e-07	0.0995982	0.358254	0.000337006	1.06986e-06
Phe_Diaper or napkin rash	0.18526	0.0207411	0.0443845	0.773269	1	0.0238357
Phe_Malignant neoplasm of liver, primary	0.170839	0.00293012	0.0533337	0.547232	1	0.00433502
Phe_Oliguria and anuria	0.165601	1.84e-05	0.0727303	0.377059	0.0185656	4.61831e-05
Phe_Irritable Bowel Syndrome	0.164975	1.15e-25	0.11775	0.231141	1.16035e-22	2.76274e-24
Phe_Chronic pain syndrome	0.16169	4.05e-20	0.109612	0.238509	4.08645e-17	6.19159e-19
Phe_Cellulitis and abscess of oral soft tissues	0.160178	0.0116607	0.0385943	0.664786	1	0.0145614
Phe_Congenital anomalies of the integument	0.155661	0.000289682	0.0569286	0.425627	0.292289	0.000555683
Phe_Acute laryngitis and tracheitis	0.15235	6.82e-09	0.0806266	0.287876	6.88138e-06	2.95338e-08
Phe_Other pulmonary inflamation or edema	0.144221	0.000156819	0.0528417	0.39362	0.15823	0.000323579
Phe_Hepatomegaly	0.138509	4.78e-08	0.0681177	0.281641	4.82302e-05	1.7863e-07
Phe_Sicca syndrome	0.135668	2.43e-07	0.0635583	0.289588	0.000245187	8.01265e-07
Phe_Contact dermatitis and other eczema due to plants [except food]	0.13464	0.00555819	0.0326302	0.555556	1	0.00765104
Phe_Urinary complications NEC	0.13449	0.00068019	0.0422704	0.427901	0.686312	0.0011833
Phe_Aneurysm and dissection of heart	0.130261	2.27e-09	0.066768	0.254132	2.29043e-06	1.0555e-08
Phe_Curvature of spine	0.127565	1.25e-24	0.0860286	0.189155	1.26125e-21	2.68351e-23
Phe_Cyst and pseudocyst of pancreas	0.120574	4.65e-09	0.0594186	0.244671	4.69185e-06	2.07604e-08
Phe_Disorders of the pituitary gland and its hypothalamic control	0.117525	2.97e-09	0.0579362	0.238401	2.99673e-06	1.34383e-08
Phe_Autism	0.116112	0.00282276	0.0282594	0.477083	1	0.00418233
Phe_Mycoses	0.115203	0.000241618	0.036339	0.36522	0.243793	0.000472466
Phe_Crystal arthropathies	0.114298	1.98e-06	0.046757	0.279403	0.00199782	5.64356e-06
Phe_Type 1 diabetes with ophthalmic manifestations	0.109642	0.00214672	0.0267243	0.449832	1	0.00324744
Phe_Optic neuritis/neuropathy	0.0968719	2.85e-07	0.0397284	0.236208	0.000287565	9.21683e-07
Phe_Osteoporosis	0.096564	1.68e-86	0.0765384	0.121829	1.69512e-83	2.8252e-84
Phe_Fracture of pelvis	0.0897203	1.11e-07	0.0368337	0.218543	0.000111999	3.91605e-07
Phe_Osteoporosis NOS	0.0881373	2.69e-80	0.068582	0.113269	2.71421e-77	3.87744e-78
Phe_Lump or mass in breast	0.0858454	9.37e-35	0.0580457	0.126959	9.45433e-32	5.56137e-33
Phe_Acute tonsillitis	0.0688776	0.00818003	0.00948284	0.500286	1	0.010733
Phe_Alopecia	0.0687978	1.23e-07	0.025517	0.18549	0.000124107	4.26485e-07
Phe_Acute pericarditis	0.063001	0.00623148	0.00869041	0.456724	1	0.00847381
Phe_Congenital hypothyroidism	0.0616848	0.00583643	0.00851252	0.446991	1	0.00802311
Phe_Breast cancer	0.0595333	8.9e-24	0.0343467	0.103189	8.9801e-21	1.83267e-22
Phe_Poisoning by agents primarily affecting blood constituents	0.052848	0.00356719	0.00731413	0.381851	1	0.00516397
Phe_Meningitis	0.050152	0.00300413	0.00694714	0.362052	1	0.00443153
Phe_Malignant neoplasm of female breast	0.0258574	1.1e-27	0.0134044	0.0498796	1.1099e-24	3.36333e-26
Phe_Abnormal findings on mammogram or breast exam	0.0253797	8.95e-34	0.0140066	0.0459875	9.03055e-31	4.75292e-32
Phe_Poisoning by primarily systemic agents	0.0164145	4.17e-05	0.00229907	0.117193	0.0420753	9.69477e-05
Phe_Fracture of foot	0.0137016	1.87e-05	0.00192081	0.0977364	0.0188683	4.65884e-05
Phe_Abnormal mammogram	0.00133025	3.59e-11	0.000187247	0.00945046	3.62231e-08	2.15614e-10
Phe_Hirsutism	0	0.0187083	0.00216882	0.573075	1	0.0216804
Phe_Uterine leiomyoma	0	7.37e-05	0.000228602	0.0586545	0.0743633	0.000163796
Phe_Hodgkin's disease	0	0.00637054	0.00128941	0.336166	1	0.00861646
Phe_Hereditary retinal dystrophies	0	0.00339783	0.000974921	0.252967	1	0.00493297
Phe_Scleritis and episcleritis	0	0.016357	0.00202609	0.534192	1	0.0193484
Phe_Lower gastrointestinal congenital anomalies	0	0.00206999	0.000790104	0.204441	1	0.00315025
Phe_Other congenital musculoskeletal anomalies	0	0.0109305	0.00166136	0.435596	1	0.0138207
Phe_Symptomatic menopause	0	4.01e-06	9.18e-05	0.0235122	0.00404609	1.0965e-05
Phe_Benign neoplasm of uterus	0	0.000272515	0.00036051	0.0926822	0.274968	0.000526758
Phe_Ovarian cyst	0	0.000783932	0.000535272	0.137973	0.790987	0.00133387
Phe_Oral aphthae	0	0.00617949	0.0012716	0.331432	1	0.00841444
Phe_Disorders of menstruation and other abnormal bleeding from female genital tract	0	0.00121613	0.000636164	0.164227	1	0.00194158
Phe_Irregular menstrual cycle/bleeding	0	0.00979396	0.00157618	0.412725	1	0.012637
Phe_Excessive or frequent menstruation	0	0.0150124	0.00194091	0.511068	1	0.0180974
Phe_Lesions of stomach and duodenum	0	0.0264024	0.00259513	0.690231	1	0.0290199
Phe_Changes in skin texture	0	0.00599614	0.00125427	0.32683	1	0.00822025
Phe_Inflammatory diseases of female pelvic organs	0	0.000381653	0.000407737	0.104898	0.385088	0.00070016
Phe_Rickets or osteomalacia	0	0.0132676	0.00182574	0.479897	1	0.0162661
Phe_Vascular complications of surgery and medical procedures	0	0.0226451	0.00239354	0.634642	1	0.0257019
Phe_Pain and other symptoms associated with female genital organs	0	3.17e-05	0.000173216	0.0444068	0.0319853	7.65199e-05
Phe_Fibrosclerosis of breast	0	0.00699431	0.00134595	0.351209	1	0.00931037
Phe_Type 1 diabetes with ketoacidosis	0	0.0479241	0.00360687	0.97451	1	0.0481627
Phe_Need for Hormone replacement therapy (postmenopausal)	0	0.00979396	0.00157618	0.412725	1	0.012637
Phe_Other and nonspecific abnormal cytological, histological and immunological findings	0	0.017875	0.00211907	0.559502	1	0.0209233
Phe_Nervous system congenital anomalies	0	0.0370752	0.00312044	0.836723	1	0.0386275
Phe_Mammographic microcalcification	0	0.000454844	0.00043519	0.112007	0.458938	0.000818071
Phe_Inflammatory disease of cervix, vagina, and vulva	0	0.000346616	0.000393533	0.101222	0.349736	0.000647658
Phe_Jaw disease NOS	0	0.0105324	0.00163197	0.427696	1	0.0134521
Phe_Cerebral laceration and contusion	0	0.0156647	0.00198259	0.522375	1	0.0187049
Phe_Menopausal and postmenopausal disorders	0	1.53e-06	6.97e-05	0.0178289	0.00154377	4.43612e-06
Phe_Postmenopausal atrophic vaginitis	0	2.01e-05	0.000149905	0.0384171	0.0202809	4.97081e-05
Phe_Benign neoplasm of respiratory and intrathoracic organs	0	0.0156647	0.00198259	0.522375	1	0.0187049
Phe_Chronic hepatitis	0	0.00439094	0.00109067	0.283497	1	0.00622256
Phe_Chronic thyroiditis	0	0.0187083	0.00216882	0.573075	1	0.0216804
Phe_Posttraumatic wound infection not elsewhere classified	0	0.0226451	0.00239354	0.634642	1	0.0257019
Phe_Vaginitis and vulvovaginitis	0	0.00020052	0.000322972	0.082985	0.202325	0.000400643
Phe_Noninflammatory disorders of vagina	0	0.000122722	0.000271952	0.0698225	0.123826	0.000256901
Phe_Digestive congenital anomalies	0	0.000808234	0.000541644	0.139629	0.815508	0.00137291
Phe_Upper gastrointestinal congenital anomalies	0	0.0117913	0.00172344	0.4523	1	0.014652
Phe_Symptoms involving female genital tract	0	0.000706052	0.000514092	0.132471	0.712406	0.00121779
Phe_Malignant neoplasm of ovary and other uterine adnexa	0	0.00699431	0.00134595	0.351209	1	0.00931037
Phe_Other specified disorders of breast	0	3.21e-05	0.000173906	0.0445842	0.0323889	7.73005e-05
Phe_Cancer of other female genital organs	0	0.00617949	0.0012716	0.331432	1	0.00841444
Phe_Other specified benign mammary dysplasias	0	0.000915953	0.000568711	0.146665	0.924197	0.00153266
Phe_Noninflammatory female genital disorders	0	7.04e-05	0.000225115	0.0577569	0.0710336	0.000157154
Phe_Noninflammatory disorders of cervix	0	0.017875	0.00211907	0.559502	1	0.0209233
Phe_Acquired absence of breast	0	0.000122722	0.000271952	0.0698225	0.123826	0.000256901
Phe_Toxic effect of venom	0	0.0278499	0.00267007	0.710984	1	0.0302808
Phe_Non-healing surgical wound	0	0.00251025	0.000856585	0.221865	1	0.00375792
Phe_Bursitis disorders	0	0.000930717	0.000572283	0.147595	0.939093	0.00155479
Phe_Benign mammary dysplasias	0	0.000562547	0.000471399	0.121392	0.56761	0.000997557
Phe_Cystic mastopathy	0	0.000101575	0.000254845	0.0654135	0.102489	0.000218527
Phe_Asthma with exacerbation	0	0.000213195	0.000330093	0.0848237	0.215114	0.000423452
Phe_Anomalies of pupillary function	0	0.00323645	0.000954644	0.24763	1	0.00473958
Phe_Postmenopausal bleeding	0	0.000231746	0.000340082	0.0874037	0.233832	0.000454926
Phe_Lyme disease	0	0.0127485	0.00179032	0.470332	1	0.0157252
Phe_Spirochetal infection	0	0.016357	0.00202609	0.534192	1	0.0193484
Phe_Bariatric surgery	0	0.0278499	0.00267007	0.710984	1	0.0302808
Phe_Multiple sclerosis	0	0.00179618	0.000745085	0.192662	1	0.00278489
Phe_Malignant neoplasm of uterus	0	0.00153914	0.000699495	0.180749	1	0.00241522
Phe_Prolapse of vaginal vault after hysterectomy	0	0.0250586	0.00252427	0.670652	1	0.0279074
Phe_Ulceration of the lower GI tract	0	0.00109713	0.000610619	0.157572	1	0.00179708
Phe_Gastrointestinal malfunction arising from mental factors	0	0.0329299	0.00292325	0.781454	1	0.0347555
Phe_Diffuse diseases of connective tissue	0	0.00119516	0.00063176	0.16308	1	0.00192638
Phe_Infection with drug-resistant microorganisms	0	0.00220439	0.000811095	0.209939	1	0.00331975
Phe_Esophageal atresia/tracheoesophageal fistula	0	0.00745721	0.00138647	0.362005	1	0.00991347
Phe_Ankylosis of joint	0	0.0187083	0.00216882	0.573075	1	0.0216804
Phe_Malignant neoplasm of ovary	0	0.00463528	0.00111718	0.290503	1	0.00652301
Phe_Uterine/Uterovaginal prolapse	0	0.00194628	0.000770166	0.199222	1	0.0029845
Phe_Hypertrophy of female genital organs	0	0.016357	0.00202609	0.534192	1	0.0193484
Phe_Genital prolapse	0	0.000181468	0.000311753	0.0800888	0.183101	0.000367054
Phe_Prolapse of vaginal walls	0	8.16e-05	0.000236531	0.0606961	0.0823344	0.0001786
Phe_Breast cancer [female]	0	1.13e-05	0.000125209	0.0320764	0.0114017	2.91604e-05
Phe_Acute and subacute necrosis of liver	0	0.0226451	0.00239354	0.634642	1	0.0257019
Phe_Alopecia Areata	0	0.0250586	0.00252427	0.670652	1	0.0279074
Phe_Toxic multinodular goiter	0	0.010154	0.00160359	0.420078	1	0.0130348
Phe_Congenital anomalies of face and neck	0	0.00339783	0.000974921	0.252967	1	0.00493297
Phe_Muscle/tendon sprain	0	0.042004	0.0033461	0.900386	1	0.043115
Phe_Secondary diabetes mellitus	0	0.0143972	0.00190095	0.500238	1	0.0174182
Phe_Papanicolaou smear of cervix or vagina with atypical squamous cells	0	0.00851683	0.00147527	0.385711	1	0.011117
Phe_Nonspecific abnormal results of other endocrine function study	0	0.029412	0.00274945	0.733021	1	0.0315709
Phe_Viral hepatitis A	0	0.00503753	0.00115943	0.301685	1	0.00701085
Phe_Infectious mononucleosis	0	0.0250586	0.00252427	0.670652	1	0.0279074
Phe_Hyperchylomicronemia	0	0.0311007	0.00283369	0.756465	1	0.033067
Phe_Eosinophilic esophagitis	0	0.029412	0.00274945	0.733021	1	0.0315709
Phe_Chronic interstitial cystitis	0	0.0329299	0.00292325	0.781454	1	0.0347555
Phe_Congenital anomalies of abdominal wall; diaphram	0	0.016357	0.00202609	0.534192	1	0.0193484
Phe_Cervical intraepithelial neoplasia [CIN] [Cervical dysplasia]	0	0.00699431	0.00134595	0.351209	1	0.00931037
Phe_Cervical cancer and dysplasia	0	0.00451088	0.00110376	0.286957	1	0.00635681
Phe_Cervical cancer	0	0.0156647	0.00198259	0.522375	1	0.0187049
Phe_Disease of capillaries	0	0.029412	0.00274945	0.733021	1	0.0315709
Phe_Osteoarthrosis, localized, secondary	0	0.00274633	0.000889836	0.230593	1	0.00407507
Phe_Complication of colostomy or enterostomy	0	0.00416368	0.00106538	0.276818	1	0.00595064
Phe_Premature menopause and other ovarian failure	0	0.00162942	0.000715927	0.185041	1	0.00253717
Phe_Other signs and symptoms in breast	0	0.000342534	0.000391826	0.100781	0.345617	0.000642424
Phe_Dyspareunia	0	0.0264024	0.00259513	0.690231	1	0.0290199
Phe_Polyp of corpus uteri	0	0.0109305	0.00166136	0.435596	1	0.0138207
Phe_Polyp of female genital organs	0	0.0170926	0.00207154	0.546555	1	0.0201477
Phe_Cancer of other male genital organs	0	0.0109305	0.00166136	0.435596	1	0.0138207
Phe_Diverticulum of esophagus, acquired	0	0.0132676	0.00182574	0.479897	1	0.0162661
Phe_Telogen effluvium	0	0.042004	0.0033461	0.900386	1	0.043115
Phe_Hypersensitivity angiitis	0	0.0394301	0.00322934	0.86739	1	0.040847
Phe_Disorders secondary to childbirth, surgery, trauma	0	0.0448246	0.0034716	0.935985	1	0.0454096
Phe_Tics and choreas	0	0.0311007	0.00283369	0.756465	1	0.033067
Phe_Endometriosis	0	0.0215595	0.00233312	0.618045	1	0.0246919
Phe_Bullous dermatoses	0	0.0370752	0.00312044	0.836723	1	0.0386275
Phe_Noninflammatory disorders of vulva and perineum	0	0.0105324	0.00163197	0.427696	1	0.0134521
Phe_Lymphoid leukemia, acute	0	0.0448246	0.0034716	0.935985	1	0.0454096
Phe_Abscess or ulceration of vulva	0	0.00881364	0.00149927	0.392128	1	0.01146
Phe_Pyogenic granuloma	0	0.0113497	0.00169184	0.443791	1	0.0142259
Phe_Orthopnea	0	0.0370752	0.00312044	0.836723	1	0.0386275
Phe_Seborrhea	0	0.029412	0.00274945	0.733021	1	0.0315709
Phe_Congenital anomalies of the eye	0	0.0150124	0.00194091	0.511068	1	0.0180974
Phe_Symptomatic artificial menopause	0	0.0138164	0.00186259	0.489857	1	0.0168367
Phe_Cornea replaced by transplant	0	0.00770442	0.00140766	0.367655	1	0.0102018
Phe_Disorders of uterus, NEC	0	0.00637054	0.00128941	0.336166	1	0.00861646
Phe_Inflammatory disease of breast	0	0.0138164	0.00186259	0.489857	1	0.0168367
Phe_Other disorders of neurohypophysis	0	0.00172688	0.000733144	0.18954	1	0.00268477
Phe_Endometrial hyperplasia	0	0.0215595	0.00233312	0.618045	1	0.0246919
Phe_Celiac disease	0	0.0448246	0.0034716	0.935985	1	0.0454096
Phe_Abnormal reflex	0	0.00194628	0.000770166	0.199222	1	0.0029845
Phe_Glossodynia	0	0.00427527	0.00107788	0.280118	1	0.00610149
Phe_Anatomical abnormatilies of kidney and ureters	0	0.029412	0.00274945	0.733021	1	0.0315709
Phe_Benign neoplasm of breast	0	0.00220439	0.000811095	0.209939	1	0.00331975
Phe_Cancer of oropharynx	0	0.0156647	0.00198259	0.522375	1	0.0187049
Phe_Cancer of liver and intrahepatic bile duct	0	0.00637054	0.00128941	0.336166	1	0.00861646
Phe_Stomatitis and mucositis (ulcerative)	0	0.023809	0.00245717	0.652151	1	0.0268117
Phe_Anomalies of endocrine glands, congenital	0	0.0394301	0.00322934	0.86739	1	0.040847
Phe_Diseases of thymus gland	0	0.00823353	0.00145203	0.379499	1	0.0107891
Phe_Other hereditary hemolytic anemias	0	0.029412	0.00274945	0.733021	1	0.0315709
Phe_Lumbosacral spondylolysis, congenital	0	0.017875	0.00211907	0.559502	1	0.0209233
Phe_Acquired deformities of knee	0	0.0264024	0.00259513	0.690231	1	0.0290199
Phe_Benign neoplasm of parathyroid gland	0	0.0109305	0.00166136	0.435596	1	0.0138207
Phe_Ileostomy status	0	0.00533233	0.00118942	0.309627	1	0.00738042
Phe_Fibroadenosis of breast	0	0.0479241	0.00360687	0.97451	1	0.0481627
Phe_Obstructive genitourinary defect	0	0.0278499	0.00267007	0.710984	1	0.0302808
Phe_Muscular calcification and ossification	0	0.012257	0.00175625	0.461141	1	0.015156
Phe_Other complications of pregnancy NEC	0	0.0311007	0.00283369	0.756465	1	0.033067
Phe_Circumscribed scleroderma	0	0.00439094	0.00109067	0.283497	1	0.00622256
Phe_Adrenal hypofunction	0	0.0170926	0.00207154	0.546555	1	0.0201477
Phe_Postprocedural fever	0	0.0329299	0.00292325	0.781454	1	0.0347555
Phe_Dissociative disorder	0	0.0117913	0.00172344	0.4523	1	0.014652
Phe_Other specified osteoporosis	0	0.00190724	0.00076374	0.197541	1	0.00293354
Phe_Toxic effect of corrosive aromatics, acids, and caustic alkalis	0	0.042004	0.0033461	0.900386	1	0.043115
Phe_Toxic effect of other metals	0	0.0250586	0.00252427	0.670652	1	0.0279074
Phe_Congenital pigmentary anomalies of skin	0	0.0448246	0.0034716	0.935985	1	0.0454096
Phe_Benign neoplasm of ovary	0	0.017875	0.00211907	0.559502	1	0.0209233
Phe_Abnormal arterial blood gases	0	0.0479241	0.00360687	0.97451	1	0.0481627
Phe_Noninflammatory disorders of ovary, fallopian tube, and broad ligament	0	0.00439094	0.00109067	0.283497	1	0.00622256
Phe_Cervicitis and endocervicitis	0	0.0264024	0.00259513	0.690231	1	0.0290199
Phe_Polydipsia	0	0.0150124	0.00194091	0.511068	1	0.0180974
Phe_Unspecified polyarthropathy or polyarthritis	0	0.00617949	0.0012716	0.331432	1	0.00841444
Phe_Disorders of coccyx	0	0.017875	0.00211907	0.559502	1	0.0209233
Phe_Villonodular synovitis	0	0.0109305	0.00166136	0.435596	1	0.0138207
Phe_Acromegaly and gigantism	0	0.0311007	0.00283369	0.756465	1	0.033067
Phe_Abnormal Papanicolaou smear of cervix and cervical HPV	0	0.00215833	0.000803976	0.208074	1	0.00326012

## Sheet: Fig. 4F middle (Subphenotype 4)
Phenotypes	odds_ratio	p_value	ci_lower	ci_upper	p_bonferroni	p_fdr
Phe_Urethral syndrome	165.107	7.31e-07	21.8848	1245.62	0.000708339	2.40932e-06
Phe_Autoimmune hemolytic anemias	56.6129	1.54e-07	12.5398	255.587	0.000149226	5.63117e-07
Phe_Cancer of larynx	39.2635	3e-13	14.6452	105.265	2.907e-10	2.36341e-12
Phe_Postoperative shock	14.4264	1.22e-10	6.39985	32.5195	1.18218e-07	6.64146e-10
Phe_Pemphigus and pemphigoid	11.4275	1.19e-07	4.6382	28.1547	0.000115311	4.38445e-07
Phe_Urethritis and urethral syndrome	9.28798	7.79e-12	4.90526	17.5865	7.54851e-09	4.83879e-11
Phe_Elevated C-reactive protein (CRP)	9.25126	1.33e-06	3.75492	22.793	0.00128877	4.13067e-06
Phe_Gastroesophageal laceration-hemorrhage syndrome	7.70864	3.74e-06	3.24423	18.3165	0.00362406	1.09488e-05
Phe_Lymphoid leukemia, acute	7.54368	3.74e-07	3.46029	16.4458	0.000362406	1.27608e-06
Phe_Hallux rigidus	7.37588	1.02e-11	4.14782	13.1162	9.8838e-09	6.29541e-11
Phe_Toxic effect of other metals	6.55367	4.1e-08	3.34812	12.8283	3.9729e-05	1.65537e-07
Phe_Benign neoplasm of lymph nodes	6.2602	2.71e-09	3.42074	11.4566	2.62599e-06	1.28097e-08
Phe_Hx of malignant neoplasm of oral cavity and pharynx	5.78037	2.62e-05	2.55116	13.0971	0.0253878	6.56016e-05
Phe_Disorders of coccyx	5.51825	1.01e-07	2.94254	10.3486	9.7869e-05	3.79337e-07
Phe_Bullous dermatoses	5.41042	1.6e-05	2.51243	11.6511	0.015504	4.14545e-05
Phe_Vitiligo	5.31042	2.46e-08	2.95283	9.55034	2.38374e-05	1.03641e-07
Phe_Spirochetal infection	5.14988	2.35e-07	2.76627	9.58735	0.000227715	8.31077e-07
Phe_Other hereditary hemolytic anemias	5.1417	9.63e-06	2.48976	10.6183	0.00933147	2.59477e-05
Phe_Hypersensitivity angiitis	4.86698	9.45e-05	2.19914	10.7713	0.0915705	0.000212955
Phe_Hypotony of eye	4.80418	1.32e-06	2.54331	9.07482	0.00127908	4.1128e-06
Phe_Polyneuropathy due to drugs	4.49142	0.000931284	1.84563	10.9301	0.902414	0.00167735
Phe_Autism	4.45465	6.43e-07	2.47375	8.02181	0.000623067	2.13379e-06
Phe_Lyme disease	4.29033	2.3e-06	2.34505	7.84927	0.0022287	6.96469e-06
Phe_Cancer of mouth	4.28547	1.1e-08	2.6014	7.05975	1.0659e-05	4.82308e-08
Phe_Other specified diseases of the salivary glands	4.22702	0.00134809	1.75089	10.2049	1	0.00233686
Phe_Villonodular synovitis	4.2258	1.3e-06	2.35735	7.57521	0.0012597	4.0767e-06
Phe_Diabetes type 1 with peripheral circulatory disorders	3.99804	3.24e-07	2.34936	6.8037	0.000313956	1.12529e-06
Phe_Methicillin sensitive Staphylococcus aureus	3.87333	1.8e-08	2.41756	6.20569	1.7442e-05	7.6837e-08
Phe_Diseases of thymus gland	3.80727	2.67e-06	2.17872	6.65314	0.00258723	7.96071e-06
Phe_Contact dermatitis and other eczema due to plants [except food]	3.62913	0.00012831	1.87631	7.01941	0.124332	0.000278772
Phe_Benign neoplasm of pituitary gland and craniopharyngeal duct (pouch)	3.43439	6.28e-06	2.01064	5.8663	0.00608532	1.74364e-05
Phe_Lumbosacral spondylolysis, congenital	3.113	0.00169304	1.53208	6.32526	1	0.00287312
Phe_Cornea replaced by transplant	3.08696	0.00013511	1.73046	5.50681	0.130922	0.000290292
Phe_Hereditary disturbances in tooth structure	3.07773	0.0158588	1.2346	7.67249	1	0.0193297
Phe_Protozoan infection	3.03926	3.65e-05	1.79303	5.15166	0.0353685	8.88656e-05
Phe_Unspecified polyarthropathy or polyarthritis	2.94057	0.000149327	1.68394	5.13496	0.144698	0.000315934
Phe_Other disorders of neurohypophysis	2.8453	1.72e-06	1.85377	4.36717	0.00166668	5.3079e-06
Phe_Lymphoid leukemia	2.82314	0.000604546	1.56007	5.10884	0.585805	0.00113309
Phe_Multiple sclerosis	2.76692	4.59e-06	1.79048	4.27586	0.00444771	1.3005e-05
Phe_Cardiac complications, not elsewhere classified	2.76629	0.000134538	1.64078	4.66385	0.130367	0.000289705
Phe_Open wound of nose and sinus	2.75542	0.000510514	1.5557	4.88034	0.494688	0.000968078
Phe_Exophthalmos	2.71789	0.000112947	1.63606	4.51506	0.109446	0.00024874
Phe_Epiphora	2.62954	8.24e-06	1.71915	4.02205	0.00798456	2.24917e-05
Phe_Herpes zoster with nervous system complications	2.571	3.4e-07	1.7885	3.69584	0.00032946	1.17246e-06
Phe_HIV infection, symptomatic	2.54079	0.000288714	1.5347	4.20643	0.279764	0.000574464
Phe_Keratoderma, acquired	2.49522	1.3e-08	1.82064	3.41973	1.2597e-05	5.67432e-08
Phe_Renal osteodystrophy	2.48795	0.0209526	1.14766	5.3935	1	0.0244027
Phe_Secondary thrombocytopenia	2.41823	3.3e-07	1.72297	3.39406	0.00031977	1.14204e-06
Phe_Anemia in neoplastic disease	2.37491	0.000984939	1.41967	3.97291	0.954406	0.00175765
Phe_Sleep apnea	2.3284	3.74e-06	2.02385	2.83484	0.00362406	1.09488e-05
Phe_Cellulitis and abscess of face/neck	2.19604	0.00010175	1.47688	3.26539	0.0985957	0.00022876
Phe_Poisoning by agents primarily affecting blood constituents	2.18426	0.0251908	1.10208	4.32905	1	0.0286165
Phe_Torticollis	2.1786	0.00279777	1.30748	3.63011	1	0.00445894
Phe_Eating disorder	2.1722	0.0197139	1.13166	4.16951	1	0.0231269
Phe_Eye infection, viral	2.16512	0.000132939	1.45679	3.21786	0.128818	0.0002869
Phe_Ulceration of intestine	2.16466	0.00514827	1.26014	3.71841	1	0.00757006
Phe_Disturbances of sulphur-bearing amino-acid metabolism	2.15316	0.00320857	1.29288	3.58588	1	0.00503091
Phe_Giant cell arteritis	2.15252	0.000190759	1.43894	3.21998	0.184845	0.000393288
Phe_Cancer of bladder	2.13155	0.000108854	1.45287	3.12727	0.10548	0.000241926
Phe_Benign neoplasm of thyroid glands	2.11989	0.0139184	1.16483	3.85803	1	0.0173577
Phe_Graves' disease	2.10205	0.0033003	1.28064	3.45031	1	0.00514975
Phe_Polyarteritis nodosa and allied conditions	2.09191	0.000317566	1.39976	3.1263	0.307721	0.000626724
Phe_Perforation of tympanic membrane	2.09155	0.0260684	1.09194	4.00627	1	0.0294753
Phe_Cardiogenic shock	2.05499	0.0141887	1.15562	3.65427	1	0.0176721
Phe_Radiotherapy	2.05152	0.000227911	1.40001	3.00623	0.220846	0.000464938
Phe_Antineoplastic and immunosuppressive drugs causing adverse effects	2.03459	0.000514901	1.36265	3.03788	0.498939	0.00097449
Phe_Malignant neoplasm of rectum, rectosigmoid junction, and anus	2.01498	0.00542532	1.22971	3.30171	1	0.00792931
Phe_Mycoses	1.99295	0.0232812	1.09842	3.61596	1	0.0266032
Phe_Malignant neoplasm of bladder	1.94207	0.000627431	1.32751	2.84113	0.607981	0.00116695
Phe_Acne	1.92795	0.010917	1.16296	3.19613	1	0.0141614
Phe_Leukemia	1.90937	0.00459795	1.22074	2.98645	1	0.00685449
Phe_Lymphoid leukemia, chronic	1.8922	0.0288309	1.06811	3.35213	1	0.0319281
Phe_Abnormal results of other function studies (bladder, pancreas, placenta, spleen, etc)	1.88622	0.00447842	1.21774	2.92167	1	0.00674897
Phe_Insect bite	1.82998	0.00666942	1.18261	2.83174	1	0.00944834
Phe_Benign neoplasm of eye	1.82862	0.0456097	1.01185	3.30467	1	0.0463754
Phe_Human immunodeficiency virus [HIV] disease	1.82578	0.0160558	1.11844	2.98046	1	0.0194964
Phe_Other disorders of carbohydrate transport and metabolism	1.80654	0.0297334	1.05986	3.07928	1	0.0326663
Phe_Disorders of carbohydrate transport and metabolism	1.80654	0.0297334	1.05986	3.07928	1	0.0326663
Phe_Hyperlipidemia	1.7981	9.3e-42	1.65167	1.95751	8.9373e-39	3.19189e-40
Phe_Atrial fibrillation	1.73922	3.95e-16	1.52224	1.98714	3.82755e-13	3.78965e-15
Phe_Coronary atherosclerosis	1.70366	8.89e-37	1.56886	1.85004	8.54329e-34	2.309e-35
Phe_Chemotherapy	1.68866	0.000232806	1.27752	2.23211	0.225589	0.000473927
Phe_Peritonitis and retroperitoneal infections	1.68134	0.0166359	1.09891	2.57247	1	0.0201
Phe_Lipoma of skin and subcutaneous tissue	1.67962	0.0191635	1.08834	2.59215	1	0.0225631
Phe_Generalized convulsive epilepsy	1.67276	0.00247181	1.19881	2.33409	1	0.00400532
Phe_Macular puckering of retina	1.67191	0.000967378	1.23207	2.26877	0.937389	0.0017327
Phe_Other demyelinating diseases of central nervous system	1.65126	0.0492085	1.00174	2.72191	1	0.0492914
Phe_Cancer within the respiratory system	1.64837	0.00917569	1.13181	2.40068	1	0.0123242
Phe_Myoclonus	1.60884	0.0349242	1.03423	2.50272	1	0.0373115
Phe_Abdominal pain	1.59993	1.6e-17	1.5334	1.67476	1.5504e-14	1.76182e-16
Phe_Neurological disorders	1.58323	5.19e-19	1.39373	1.77238	5.02911e-16	6.53131e-18
Phe_Anaphylactic shock NOS	1.56911	0.0184628	1.07871	2.28248	1	0.0218488
Phe_Type 2 diabetes	1.55383	1.09e-20	1.48349	1.60377	1.05621e-17	1.62494e-19
Phe_Mood disorders	1.53483	9.54e-15	1.52568	1.5364	9.24426e-12	8.32816e-14
Phe_Complication due to other implant and internal device	1.52839	0.00615434	1.12829	2.07037	1	0.00886115
Phe_Nonspecific elevation of levels of transaminase or lactic acid dehydrogenase [LDH]	1.52595	0.00495825	1.13634	2.04913	1	0.00733518
Phe_Colorectal cancer	1.49754	0.0132463	1.08796	2.06133	1	0.0166697
Phe_Concussion	1.49064	0.0391979	1.01997	2.17849	1	0.0409297
Phe_Ischemic Heart Disease	1.4869	1.22e-19	1.36471	1.62002	1.17242e-16	1.01071e-18
Phe_Cancer, suspected or other	1.47692	0.0300469	1.03838	2.10067	1	0.032936
Phe_Cardiac dysrhythmias	1.45822	0.0410857	1.28573	1.63488	1	0.0424888
Phe_Other diseases of blood and blood-forming organs	1.45203	0.00170462	1.15024	1.83302	1	0.00288773
Phe_Carditis	1.44325	0.018588	1.0633	1.95898	1	0.0219121
Phe_Viral warts & HPV	1.42545	0.00625651	1.10557	1.83787	1	0.00895504
[truncated: 865 more rows]

## Sheet: Fig. 4F middle (Subphenotype 5)
Phenotypes	odds_ratio	p_value	ci_lower	ci_upper	p_bonferroni	p_fdr
[truncated: 958 more rows]

[truncated: 4 more sheets: Fig. 4F right, Fig. 5 survival analysis 1, Fig. 5 survival analysis 2, Fig. 5 survival analysis 3]
